# Supplementary material for: Base editing screens define the genetic landscape of cancer drug resistance mechanisms
Source: Nat Genet. 2024 Oct 18;56(11):2479–92. doi: 10.1038/s41588-024-01948-8 (PMC11549056; doi:10.1038/s41588-024-01948-8)
Supplement: Supplementary file 4 — Description of gRNA libraries. Base editing raw data. Processed data from perturb-seq screens. NGS genotyping data for base edits associated with drug resistance. COSMIC drug-resistance variants. Variants not overlapping with COSMIC-curated drug resistance alleles. List of primers. ENA accessions of sequencing data. [file 41588_2024_1948_MOESM4_ESM.xlsx]

## Sheet: READ_ME
Supplementary Table (ST)	Description
Supplementary Table 1	Description of base editing gRNA library
Supplementary Table 2	gRNAs from base editing screens, their predicted consequence from BEstimate and VEP, and their associated z-scores
Supplementary Table 3	Description of prime editing gRNA library
Supplementary Table 4	pegRNAs from prime editing screens and their associated z-scores
Supplementary Table 5	Description of perturb-seq metadata columns
Supplementary Table 6	Description of perturb-seq base editing gRNA library
Supplementary Table 7	Metadata for ABE perturb-seq screens
Supplementary Table 8	Metadata for CBE perturb-seq screens
Supplementary Table 9	Gene markers for ABE perturb-seq screens
Supplementary Table 10	Gene markers for CBE perturb-seq screens
Supplementary Table 11	PROGENy pathway markers for ABE perturb-seq screens
Supplementary Table 12	PROGENy pathway markers for CBE perturb-seq screens
Supplementary Table 13	MAYA pathway markers for ABE perturb-seq screens
Supplementary Table 14	MAYA pathway markers for CBE perturb-seq screens
Supplementary Table 15	Genotyping data from NGS amplicon sequencing of endogenous base edits for hit gRNAs
Supplementary Table 16	Description of COSMIC-curated drug resistant variants with post-treatment DRUG_RESPONSE fields for relevant drugs and gene targets in this study
Supplementary Table 17	gRNAs conferring a drug resistant phenotpye to at least one drug with no associated DRUG_RESPONSE data from COSMIC are listed
Supplementary Table 18	Primers used in this study (5' to 3')
Supplementary Table 19	Amplcon-seq. metadata
Supplementary Table 20	Accessions of sequencing data

## Sheet: ST1 base_editing
Gene	CRISPR.PAM.Sequence	guide	Location	chr_BEstimate	start_end	start_BEstimate	end_BEstimate	Direction	Gene_ID	Transcript_ID	Exon_ID	G_guide	sgRNA_type	polyT	off_target_summary	strand	Twist_oligo	Twist_oligo_length	ID
BRAF	GGAGGCGGAGGCGGAGGCGGAGG	GGAGGCGGAGGCGGAGGCGG	7:140924781-140924803	7	140924781-140924803	140924781	140924803	right	ENSG00000157764	ENST00000644969	ENSE00001862791	GGAGGCGGAGGCGGAGGCGG	exonic	FALSE	NA	NA	atcttgtggaaaggacgaaacaccGGAGGCGGAGGCGGAGGCGGgtttaagagctatgctggaaacagc	69	65f1a43f8db94040d7613581b3209c30bfb484fa
BRAF	GAGGCGGAGGCGGAGGCGGAGGA	GAGGCGGAGGCGGAGGCGGA	7:140924782-140924804	7	140924782-140924804	140924782	140924804	right	ENSG00000157764	ENST00000644969	ENSE00001862791	GAGGCGGAGGCGGAGGCGGA	exonic	FALSE	NA	NA	atcttgtggaaaggacgaaacaccGAGGCGGAGGCGGAGGCGGAgtttaagagctatgctggaaacagc	69	0c32617bb88021906be474a4a02efde3defa3bd4
BRAF	GGCGGAGGCGGAGGCGGAGGAGC	GGCGGAGGCGGAGGCGGAGG	7:140924784-140924806	7	140924784-140924806	140924784	140924806	right	ENSG00000157764	ENST00000644969	ENSE00001862791	GGCGGAGGCGGAGGCGGAGG	exonic	FALSE	NA	NA	atcttgtggaaaggacgaaacaccGGCGGAGGCGGAGGCGGAGGgtttaagagctatgctggaaacagc	69	c6dd13cd74fbeec3fe1e916a2d419f1aef0e043f
MAP2K2	CAGAAGAAGCTGGAGGAGCTGGA	CAGAAGAAGCTGGAGGAGCT	19:4117588-4117610	19	4117588-4117610	4117588	4117610	left	ENSG00000126934	ENST00000262948	ENSE00003475449	GAGAAGAAGCTGGAGGAGCT	exonic	FALSE	NA	NA	atcttgtggaaaggacgaaacaccGAGAAGAAGCTGGAGGAGCTgtttaagagctatgctggaaacagc	69	355adae7c86ced577dc838fd6c6d01d1a44689ca
MAP2K2	CCGTACATCGTGGGCTTCTACGG	CCGTACATCGTGGGCTTCTA	19:4110555-4110577	19	4110555-4110577	4110555	4110577	left	ENSG00000126934	ENST00000262948	ENSE00003654028	GCGTACATCGTGGGCTTCTA	exonic	FALSE	NA	NA	atcttgtggaaaggacgaaacaccGCGTACATCGTGGGCTTCTAgtttaagagctatgctggaaacagc	69	7a1c35245c156d5f38ae3d5552ed5e4e66d7a1d8
MAP2K2	GACTCCATGGCCAACTCCTTCGT	GACTCCATGGCCAACTCCTT	19:4101041-4101063	19	4101041-4101063	4101041	4101063	left	ENSG00000126934	ENST00000262948	ENSE00003491903	GACTCCATGGCCAACTCCTT	exonic	FALSE	NA	NA	atcttgtggaaaggacgaaacaccGACTCCATGGCCAACTCCTTgtttaagagctatgctggaaacagc	69	a60afb839779329437a9c0b42ad909c73d410b66
MAP2K2	CTCCATGGCCAACTCCTTCGTGG	CTCCATGGCCAACTCCTTCG	19:4101039-4101061	19	4101039-4101061	4101039	4101061	left	ENSG00000126934	ENST00000262948	ENSE00003491903	GTCCATGGCCAACTCCTTCG	exonic	FALSE	NA	NA	atcttgtggaaaggacgaaacaccGTCCATGGCCAACTCCTTCGgtttaagagctatgctggaaacagc	69	8b39f4ccab9d32a65eb324ffbc2774e14656ced5
MAP2K2	TCCATGGCCAACTCCTTCGTGGG	TCCATGGCCAACTCCTTCGT	19:4101038-4101060	19	4101038-4101060	4101038	4101060	left	ENSG00000126934	ENST00000262948	ENSE00003491903	GCCATGGCCAACTCCTTCGT	exonic	FALSE	NA	NA	atcttgtggaaaggacgaaacaccGCCATGGCCAACTCCTTCGTgtttaagagctatgctggaaacagc	69	1ec468e058587b0b5984eb97227e5959e04e0b73
MAP2K2	CCATGGCCAACTCCTTCGTGGGC	CCATGGCCAACTCCTTCGTG	19:4101037-4101059	19	4101037-4101059	4101037	4101059	left	ENSG00000126934	ENST00000262948	ENSE00003491903	GCATGGCCAACTCCTTCGTG	exonic	FALSE	NA	NA	atcttgtggaaaggacgaaacaccGCATGGCCAACTCCTTCGTGgtttaagagctatgctggaaacagc	69	ff73124abdf995b309774b587be6bb204634c84f
MAP2K2	GCCCACGAAGGAGTTGGCCATGG	GCCCACGAAGGAGTTGGCCA	19:4101037-4101059	19	4101037-4101059	4101037	4101059	right	ENSG00000126934	ENST00000262948	ENSE00003491903	GCCCACGAAGGAGTTGGCCA	exonic	FALSE	NA	NA	atcttgtggaaaggacgaaacaccGCCCACGAAGGAGTTGGCCAgtttaagagctatgctggaaacagc	69	4687c5b0a6aa520e1a76992844f12a4773b106a3
MAP2K2	CCCACGAAGGAGTTGGCCATGGA	CCCACGAAGGAGTTGGCCAT	19:4101038-4101060	19	4101038-4101060	4101038	4101060	right	ENSG00000126934	ENST00000262948	ENSE00003491903	GCCACGAAGGAGTTGGCCAT	exonic	FALSE	NA	NA	atcttgtggaaaggacgaaacaccGCCACGAAGGAGTTGGCCATgtttaagagctatgctggaaacagc	69	845f6eaeec440132ecfbbb74725f41b218293084
MAP2K2	CACGAAGGAGTTGGCCATGGAGT	CACGAAGGAGTTGGCCATGG	19:4101040-4101062	19	4101040-4101062	4101040	4101062	right	ENSG00000126934	ENST00000262948	ENSE00003491903	GACGAAGGAGTTGGCCATGG	exonic	FALSE	NA	NA	atcttgtggaaaggacgaaacaccGACGAAGGAGTTGGCCATGGgtttaagagctatgctggaaacagc	69	7970c5b501cfb984c4cc296bfd9182589cae1742
MAP2K2	GAAGGAGTTGGCCATGGAGTCGA	GAAGGAGTTGGCCATGGAGT	19:4101043-4101065	19	4101043-4101065	4101043	4101065	right	ENSG00000126934	ENST00000262948	ENSE00003491903	GAAGGAGTTGGCCATGGAGT	exonic	FALSE	NA	NA	atcttgtggaaaggacgaaacaccGAAGGAGTTGGCCATGGAGTgtttaagagctatgctggaaacagc	69	a1130e8b34318f0af6d45de6cba57cf493b83c5d
MAP2K2	GGAGTTGGCCATGGAGTCGATGA	GGAGTTGGCCATGGAGTCGA	19:4101046-4101068	19	4101046-4101068	4101046	4101068	right	ENSG00000126934	ENST00000262948	ENSE00003491903	GGAGTTGGCCATGGAGTCGA	exonic	FALSE	NA	NA	atcttgtggaaaggacgaaacaccGGAGTTGGCCATGGAGTCGAgtttaagagctatgctggaaacagc	69	7a2682ede5ceee37f3c0ee0e986c78c96e5dbc58
MAP2K2	AGTTGGCCATGGAGTCGATGAGC	AGTTGGCCATGGAGTCGATG	19:4101048-4101070	19	4101048-4101070	4101048	4101070	right	ENSG00000126934	ENST00000262948	ENSE00003491903	GGTTGGCCATGGAGTCGATG	exonic	FALSE	NA	NA	atcttgtggaaaggacgaaacaccGGTTGGCCATGGAGTCGATGgtttaagagctatgctggaaacagc	69	b92df9412adfcf7c508912f137f328c001dd2c95
MAP2K2	TGGCCATGGAGTCGATGAGCTGG	TGGCCATGGAGTCGATGAGC	19:4101051-4101073	19	4101051-4101073	4101051	4101073	right	ENSG00000126934	ENST00000262948	ENSE00003491903	GGGCCATGGAGTCGATGAGC	exonic	FALSE	NA	NA	atcttgtggaaaggacgaaacaccGGGCCATGGAGTCGATGAGCgtttaagagctatgctggaaacagc	69	10b2637e645cc0dd359d089e6e78e54853097603
MAP2K2	TAGAAGCCCACGATGTACGGCGA	TAGAAGCCCACGATGTACGG	19:4110558-4110580	19	4110558-4110580	4110558	4110580	right	ENSG00000126934	ENST00000262948	ENSE00003654028	GAGAAGCCCACGATGTACGG	exonic	FALSE	NA	NA	atcttgtggaaaggacgaaacaccGAGAAGCCCACGATGTACGGgtttaagagctatgctggaaacagc	69	513280f2241179b3b97fd8692c2b268a19a507e5
MAP2K2	CTCCTCCAGCTTCTTCTGCAGGT	CTCCTCCAGCTTCTTCTGCA	19:4117593-4117615	19	4117593-4117615	4117593	4117615	right	ENSG00000126934	ENST00000262948	ENSE00003475449	GTCCTCCAGCTTCTTCTGCA	exonic	FALSE	NA	NA	atcttgtggaaaggacgaaacaccGTCCTCCAGCTTCTTCTGCAgtttaagagctatgctggaaacagc	69	76429b6bd0c66fab13035abf15a2cc3fb3d7a904
AKT1	GCGGGGAGAGGGCGGGCCGGCGG	GCGGGGAGAGGGCGGGCCGG	14:104795747-104795769	14	104795747-104795769	104795747	104795769	left	ENSG00000142208	ENST00000649815	ENSE00002484709	GCGGGGAGAGGGCGGGCCGG	exonic	FALSE	NA	NA	atcttgtggaaaggacgaaacaccGCGGGGAGAGGGCGGGCCGGgtttaagagctatgctggaaacagc	69	f7b310387bd3d81dc67f68d0be41b27506c88b0b
AKT1	CGGGGAGAGGGCGGGCCGGCGGC	CGGGGAGAGGGCGGGCCGGC	14:104795746-104795768	14	104795746-104795768	104795746	104795768	left	ENSG00000142208	ENST00000649815	ENSE00002484709	GGGGGAGAGGGCGGGCCGGC	exonic	FALSE	NA	NA	atcttgtggaaaggacgaaacaccGGGGGAGAGGGCGGGCCGGCgtttaagagctatgctggaaacagc	69	caed3e6d87cecf82f2d8201ba0be0fea1ecb6170
AKT1	GGGAGAGGGCGGGCCGGCGGCGG	GGGAGAGGGCGGGCCGGCGG	14:104795744-104795766	14	104795744-104795766	104795744	104795766	left	ENSG00000142208	ENST00000649815	ENSE00002484709	GGGAGAGGGCGGGCCGGCGG	exonic	FALSE	NA	NA	atcttgtggaaaggacgaaacaccGGGAGAGGGCGGGCCGGCGGgtttaagagctatgctggaaacagc	69	eb5404d1003db0bdd399a637af64bedfea273f5c
AKT1	GGAGAGGGCGGGCCGGCGGCGGC	GGAGAGGGCGGGCCGGCGGC	14:104795743-104795765	14	104795743-104795765	104795743	104795765	left	ENSG00000142208	ENST00000649815	ENSE00002484709	GGAGAGGGCGGGCCGGCGGC	exonic	FALSE	NA	NA	atcttgtggaaaggacgaaacaccGGAGAGGGCGGGCCGGCGGCgtttaagagctatgctggaaacagc	69	44dbaaf4d3df6d9a242b405be98772064fc7d6b0
AKT1	AGAGGGCGGGCCGGCGGCGGCGG	AGAGGGCGGGCCGGCGGCGG	14:104795741-104795763	14	104795741-104795763	104795741	104795763	left	ENSG00000142208	ENST00000649815	ENSE00002484709	GGAGGGCGGGCCGGCGGCGG	exonic	FALSE	NA	NA	atcttgtggaaaggacgaaacaccGGAGGGCGGGCCGGCGGCGGgtttaagagctatgctggaaacagc	69	fa9299ff2f3c959f6fa50006bc6b5e33f2c5e8ff
AKT1	GAGGGCGGGCCGGCGGCGGCGGC	GAGGGCGGGCCGGCGGCGGC	14:104795740-104795762	14	104795740-104795762	104795740	104795762	left	ENSG00000142208	ENST00000649815	ENSE00002484709	GAGGGCGGGCCGGCGGCGGC	exonic	FALSE	NA	NA	atcttgtggaaaggacgaaacaccGAGGGCGGGCCGGCGGCGGCgtttaagagctatgctggaaacagc	69	1b698c9bacf3bd71d82cc287f3be494ae0fa1662
AKT1	GGCGGGCCGGCGGCGGCGGCAGG	GGCGGGCCGGCGGCGGCGGC	14:104795737-104795759	14	104795737-104795759	104795737	104795759	left	ENSG00000142208	ENST00000649815	ENSE00002484709	GGCGGGCCGGCGGCGGCGGC	exonic	FALSE	NA	NA	atcttgtggaaaggacgaaacaccGGCGGGCCGGCGGCGGCGGCgtttaagagctatgctggaaacagc	69	f5ce563eda53daaa534239f261b04b31e5374f38
AKT1	GCGGGCCGGCGGCGGCGGCAGGA	GCGGGCCGGCGGCGGCGGCA	14:104795736-104795758	14	104795736-104795758	104795736	104795758	left	ENSG00000142208	ENST00000649815	ENSE00002484709	GCGGGCCGGCGGCGGCGGCA	exonic	FALSE	NA	NA	atcttgtggaaaggacgaaacaccGCGGGCCGGCGGCGGCGGCAgtttaagagctatgctggaaacagc	69	61c24d8242749a644ec63f97a0acf01a94dedd26
AKT1	GCCGGCGGCGGCGGCAGGACCGA	GCCGGCGGCGGCGGCAGGAC	14:104795732-104795754	14	104795732-104795754	104795732	104795754	left	ENSG00000142208	ENST00000649815	ENSE00002484709	GCCGGCGGCGGCGGCAGGAC	exonic	FALSE	NA	NA	atcttgtggaaaggacgaaacaccGCCGGCGGCGGCGGCAGGACgtttaagagctatgctggaaacagc	69	ab69acab61864d17dedbcfe90ec7eced310c6387
AKT1	CGGCGGCGGCGGCAGGACCGAGC	CGGCGGCGGCGGCAGGACCG	14:104795730-104795752	14	104795730-104795752	104795730	104795752	left	ENSG00000142208	ENST00000649815	ENSE00002484709	GGGCGGCGGCGGCAGGACCG	exonic	FALSE	NA	NA	atcttgtggaaaggacgaaacaccGGGCGGCGGCGGCAGGACCGgtttaagagctatgctggaaacagc	69	b5ad4a94773e4676ec5750994fbd4323ac94d6eb
AKT1	GCGGCGGCGGCAGGACCGAGCGC	GCGGCGGCGGCAGGACCGAG	14:104795728-104795750	14	104795728-104795750	104795728	104795750	left	ENSG00000142208	ENST00000649815	ENSE00002484709	GCGGCGGCGGCAGGACCGAG	exonic	FALSE	NA	NA	atcttgtggaaaggacgaaacaccGCGGCGGCGGCAGGACCGAGgtttaagagctatgctggaaacagc	69	908c0c511e6c9e29021db0f049bacc622580a8c7
AKT1	GGCGGCGGCAGGACCGAGCGCGG	GGCGGCGGCAGGACCGAGCG	14:104795726-104795748	14	104795726-104795748	104795726	104795748	left	ENSG00000142208	ENST00000649815	ENSE00002484709	GGCGGCGGCAGGACCGAGCG	exonic	FALSE	NA	NA	atcttgtggaaaggacgaaacaccGGCGGCGGCAGGACCGAGCGgtttaagagctatgctggaaacagc	69	130fe51f18c3da3defa123ebdd19012bdc169336
AKT1	GCGGCGGCAGGACCGAGCGCGGC	GCGGCGGCAGGACCGAGCGC	14:104795725-104795747	14	104795725-104795747	104795725	104795747	left	ENSG00000142208	ENST00000649815	ENSE00002484709	GCGGCGGCAGGACCGAGCGC	exonic	FALSE	NA	NA	atcttgtggaaaggacgaaacaccGCGGCGGCAGGACCGAGCGCgtttaagagctatgctggaaacagc	69	2c6a7d0559c298931013698204a41c154d55e111
AKT1	GCGGCAGGACCGAGCGCGGCAGG	GCGGCAGGACCGAGCGCGGC	14:104795722-104795744	14	104795722-104795744	104795722	104795744	left	ENSG00000142208	ENST00000649815	ENSE00002484709	GCGGCAGGACCGAGCGCGGC	exonic	FALSE	NA	NA	atcttgtggaaaggacgaaacaccGCGGCAGGACCGAGCGCGGCgtttaagagctatgctggaaacagc	69	3b4e390b08954b282d0538027c3560a1cd1b11d1
AKT1	CGGCAGGACCGAGCGCGGCAGGC	CGGCAGGACCGAGCGCGGCA	14:104795721-104795743	14	104795721-104795743	104795721	104795743	left	ENSG00000142208	ENST00000649815	ENSE00002484709	GGGCAGGACCGAGCGCGGCA	exonic	FALSE	NA	NA	atcttgtggaaaggacgaaacaccGGGCAGGACCGAGCGCGGCAgtttaagagctatgctggaaacagc	69	89846aa18fccd0ba4cadc0ac359ddc37d5165924
AKT1	GCAGGACCGAGCGCGGCAGGCGG	GCAGGACCGAGCGCGGCAGG	14:104795719-104795741	14	104795719-104795741	104795719	104795741	left	ENSG00000142208	ENST00000649815	ENSE00002484709	GCAGGACCGAGCGCGGCAGG	exonic	FALSE	NA	NA	atcttgtggaaaggacgaaacaccGCAGGACCGAGCGCGGCAGGgtttaagagctatgctggaaacagc	69	2e0c8d07a5ad1faf9be4a73eb07f5a36441c7333
AKT1	CAGGACCGAGCGCGGCAGGCGGC	CAGGACCGAGCGCGGCAGGC	14:104795718-104795740	14	104795718-104795740	104795718	104795740	left	ENSG00000142208	ENST00000649815	ENSE00002484709	GAGGACCGAGCGCGGCAGGC	exonic	FALSE	NA	NA	atcttgtggaaaggacgaaacaccGAGGACCGAGCGCGGCAGGCgtttaagagctatgctggaaacagc	69	0ff5b8b712770a30a109d5ba769c24765741e328
AKT1	GACCGAGCGCGGCAGGCGGCTGG	GACCGAGCGCGGCAGGCGGC	14:104795715-104795737	14	104795715-104795737	104795715	104795737	left	ENSG00000142208	ENST00000649815	ENSE00002484709	GACCGAGCGCGGCAGGCGGC	exonic	FALSE	NA	NA	atcttgtggaaaggacgaaacaccGACCGAGCGCGGCAGGCGGCgtttaagagctatgctggaaacagc	69	cd434e15f660ff8ff365cd76e86bdd3613e059e7
AKT1	ACCGAGCGCGGCAGGCGGCTGGC	ACCGAGCGCGGCAGGCGGCT	14:104795714-104795736	14	104795714-104795736	104795714	104795736	left	ENSG00000142208	ENST00000649815	ENSE00002484709	GCCGAGCGCGGCAGGCGGCT	exonic	FALSE	NA	NA	atcttgtggaaaggacgaaacaccGCCGAGCGCGGCAGGCGGCTgtttaagagctatgctggaaacagc	69	3ebb4550cb4041ba7af40af476f1b9e494bb9f7f
AKT1	GCGCGGCAGGCGGCTGGCCCAGC	GCGCGGCAGGCGGCTGGCCC	14:104795709-104795731	14	104795709-104795731	104795709	104795731	left	ENSG00000142208	ENST00000649815	ENSE00002484709	GCGCGGCAGGCGGCTGGCCC	exonic	FALSE	NA	NA	atcttgtggaaaggacgaaacaccGCGCGGCAGGCGGCTGGCCCgtttaagagctatgctggaaacagc	69	86cd01f1f77d424f4a374e6b13b96d4dbcaaf4a8
AKT1	GCGGCAGGCGGCTGGCCCAGCGC	GCGGCAGGCGGCTGGCCCAG	14:104795707-104795729	14	104795707-104795729	104795707	104795729	left	ENSG00000142208	ENST00000649815	ENSE00002484709	GCGGCAGGCGGCTGGCCCAG	exonic	FALSE	NA	NA	atcttgtggaaaggacgaaacaccGCGGCAGGCGGCTGGCCCAGgtttaagagctatgctggaaacagc	69	96a003ca35bfa352d8d87b018cba327b3d69897e
AKT1	CAGGCGGCTGGCCCAGCGCACGC	CAGGCGGCTGGCCCAGCGCA	14:104795703-104795725	14	104795703-104795725	104795703	104795725	left	ENSG00000142208	ENST00000649815	ENSE00002484709	GAGGCGGCTGGCCCAGCGCA	exonic	FALSE	NA	NA	atcttgtggaaaggacgaaacaccGAGGCGGCTGGCCCAGCGCAgtttaagagctatgctggaaacagc	69	f86de1d3a61ae0d18be5112ffd10d0c4a7404288
AKT1	GCGGCTGGCCCAGCGCACGCAGC	GCGGCTGGCCCAGCGCACGC	14:104795700-104795722	14	104795700-104795722	104795700	104795722	left	ENSG00000142208	ENST00000649815	ENSE00002484709	GCGGCTGGCCCAGCGCACGC	exonic	FALSE	NA	NA	atcttgtggaaaggacgaaacaccGCGGCTGGCCCAGCGCACGCgtttaagagctatgctggaaacagc	69	4e12236ae3372f16e9060886f2d54bc41169fa95
AKT1	GGCTGGCCCAGCGCACGCAGCGC	GGCTGGCCCAGCGCACGCAG	14:104795698-104795720	14	104795698-104795720	104795698	104795720	left	ENSG00000142208	ENST00000649815	ENSE00002484709	GGCTGGCCCAGCGCACGCAG	exonic	FALSE	NA	NA	atcttgtggaaaggacgaaacaccGGCTGGCCCAGCGCACGCAGgtttaagagctatgctggaaacagc	69	4cc2f51c02f2b42937fad69208c5a69e75016716
AKT1	CTGGCCCAGCGCACGCAGCGCGG	CTGGCCCAGCGCACGCAGCG	14:104795696-104795718	14	104795696-104795718	104795696	104795718	left	ENSG00000142208	ENST00000649815	ENSE00002484709	GTGGCCCAGCGCACGCAGCG	exonic	FALSE	NA	NA	atcttgtggaaaggacgaaacaccGTGGCCCAGCGCACGCAGCGgtttaagagctatgctggaaacagc	69	3d563e3105376fb660a325f9e8393c0ec1e5a457
AKT1	TGGCCCAGCGCACGCAGCGCGGC	TGGCCCAGCGCACGCAGCGC	14:104795695-104795717	14	104795695-104795717	104795695	104795717	left	ENSG00000142208	ENST00000649815	ENSE00002484709	GGGCCCAGCGCACGCAGCGC	exonic	FALSE	NA	NA	atcttgtggaaaggacgaaacaccGGGCCCAGCGCACGCAGCGCgtttaagagctatgctggaaacagc	69	d4f7b2900333524c1916432ea5eb9e68da79aa62
AKT1	CCAGCGCACGCAGCGCGGCCCGA	CCAGCGCACGCAGCGCGGCC	14:104795691-104795713	14	104795691-104795713	104795691	104795713	left	ENSG00000142208	ENST00000649815	ENSE00002484709	GCAGCGCACGCAGCGCGGCC	exonic	FALSE	NA	NA	atcttgtggaaaggacgaaacaccGCAGCGCACGCAGCGCGGCCgtttaagagctatgctggaaacagc	69	19397369281493d0989e45ef6aa1e09a0e0183b9
AKT1	GCGCACGCAGCGCGGCCCGAAGA	GCGCACGCAGCGCGGCCCGA	14:104795688-104795710	14	104795688-104795710	104795688	104795710	left	ENSG00000142208	ENST00000649815	ENSE00002484709	GCGCACGCAGCGCGGCCCGA	exonic	FALSE	NA	NA	atcttgtggaaaggacgaaacaccGCGCACGCAGCGCGGCCCGAgtttaagagctatgctggaaacagc	69	1a110b446551ed41bd5fb73f9c9abc1529bda0cc
AKT1	CACGCAGCGCGGCCCGAAGACGG	CACGCAGCGCGGCCCGAAGA	14:104795685-104795707	14	104795685-104795707	104795685	104795707	left	ENSG00000142208	ENST00000649815	ENSE00002484709	GACGCAGCGCGGCCCGAAGA	exonic	FALSE	NA	NA	atcttgtggaaaggacgaaacaccGACGCAGCGCGGCCCGAAGAgtttaagagctatgctggaaacagc	69	222458ad46e816571c578400de2e3788d0c73182
AKT1	ACGCAGCGCGGCCCGAAGACGGG	ACGCAGCGCGGCCCGAAGAC	14:104795684-104795706	14	104795684-104795706	104795684	104795706	left	ENSG00000142208	ENST00000649815	ENSE00002484709	GCGCAGCGCGGCCCGAAGAC	exonic	FALSE	NA	NA	atcttgtggaaaggacgaaacaccGCGCAGCGCGGCCCGAAGACgtttaagagctatgctggaaacagc	69	3a240e93ccc1b366b773e9f622204a9ee689ef23
AKT1	CGCAGCGCGGCCCGAAGACGGGA	CGCAGCGCGGCCCGAAGACG	14:104795683-104795705	14	104795683-104795705	104795683	104795705	left	ENSG00000142208	ENST00000649815	ENSE00002484709	GGCAGCGCGGCCCGAAGACG	exonic	FALSE	NA	NA	atcttgtggaaaggacgaaacaccGGCAGCGCGGCCCGAAGACGgtttaagagctatgctggaaacagc	69	d64a2fa3b16af15ef6601718e2fdd71a9610658b
AKT1	CAGCGCGGCCCGAAGACGGGAGC	CAGCGCGGCCCGAAGACGGG	14:104795681-104795703	14	104795681-104795703	104795681	104795703	left	ENSG00000142208	ENST00000649815	ENSE00002484709	GAGCGCGGCCCGAAGACGGG	exonic	FALSE	NA	NA	atcttgtggaaaggacgaaacaccGAGCGCGGCCCGAAGACGGGgtttaagagctatgctggaaacagc	69	40bb2631cbe17ae0b2fbcaa19a46db72c4b1e9cc
AKT1	CGCGGCCCGAAGACGGGAGCAGG	CGCGGCCCGAAGACGGGAGC	14:104795678-104795700	14	104795678-104795700	104795678	104795700	left	ENSG00000142208	ENST00000649815	ENSE00002484709	GGCGGCCCGAAGACGGGAGC	exonic	FALSE	NA	NA	atcttgtggaaaggacgaaacaccGGCGGCCCGAAGACGGGAGCgtttaagagctatgctggaaacagc	69	23234dfdbf0ef95e434d28ff73139ed792ca7daf
AKT1	GCGGCCCGAAGACGGGAGCAGGC	GCGGCCCGAAGACGGGAGCA	14:104795677-104795699	14	104795677-104795699	104795677	104795699	left	ENSG00000142208	ENST00000649815	ENSE00002484709	GCGGCCCGAAGACGGGAGCA	exonic	FALSE	NA	NA	atcttgtggaaaggacgaaacaccGCGGCCCGAAGACGGGAGCAgtttaagagctatgctggaaacagc	69	6102861268bce93c299186c92b676ddc09046acd
AKT1	GGCCCGAAGACGGGAGCAGGCGG	GGCCCGAAGACGGGAGCAGG	14:104795675-104795697	14	104795675-104795697	104795675	104795697	left	ENSG00000142208	ENST00000649815	ENSE00002484709	GGCCCGAAGACGGGAGCAGG	exonic	FALSE	NA	NA	atcttgtggaaaggacgaaacaccGGCCCGAAGACGGGAGCAGGgtttaagagctatgctggaaacagc	69	3960add21ba42675d6f199c550c35bb97686769c
AKT1	GCCCGAAGACGGGAGCAGGCGGC	GCCCGAAGACGGGAGCAGGC	14:104795674-104795696	14	104795674-104795696	104795674	104795696	left	ENSG00000142208	ENST00000649815	ENSE00002484709	GCCCGAAGACGGGAGCAGGC	exonic	FALSE	NA	NA	atcttgtggaaaggacgaaacaccGCCCGAAGACGGGAGCAGGCgtttaagagctatgctggaaacagc	69	d7411cce4cf74c510cc7dc4cc1670274c16cc4b4
AKT1	CGAAGACGGGAGCAGGCGGCCGA	CGAAGACGGGAGCAGGCGGC	14:104795671-104795693	14	104795671-104795693	104795671	104795693	left	ENSG00000142208	ENST00000649815	ENSE00002484709	GGAAGACGGGAGCAGGCGGC	exonic	FALSE	NA	NA	atcttgtggaaaggacgaaacaccGGAAGACGGGAGCAGGCGGCgtttaagagctatgctggaaacagc	69	5b644bc0b4b68472e5e571cda40c4168f1710781
AKT1	AAGACGGGAGCAGGCGGCCGAGC	AAGACGGGAGCAGGCGGCCG	14:104795669-104795691	14	104795669-104795691	104795669	104795691	left	ENSG00000142208	ENST00000649815	ENSE00002484709	GAGACGGGAGCAGGCGGCCG	exonic	FALSE	NA	NA	atcttgtggaaaggacgaaacaccGAGACGGGAGCAGGCGGCCGgtttaagagctatgctggaaacagc	69	002fe999ed5c67059ba524a7b6f5d6e34a350d89
AKT1	GGGAGCAGGCGGCCGAGCACCGA	GGGAGCAGGCGGCCGAGCAC	14:104795664-104795686	14	104795664-104795686	104795664	104795686	left	ENSG00000142208	ENST00000649815	ENSE00002484709	GGGAGCAGGCGGCCGAGCAC	exonic	FALSE	NA	NA	atcttgtggaaaggacgaaacaccGGGAGCAGGCGGCCGAGCACgtttaagagctatgctggaaacagc	69	c576b859e87c1940d3f48d8ab2e1652f326947da
AKT1	GAGCAGGCGGCCGAGCACCGAGC	GAGCAGGCGGCCGAGCACCG	14:104795662-104795684	14	104795662-104795684	104795662	104795684	left	ENSG00000142208	ENST00000649815	ENSE00002484709	GAGCAGGCGGCCGAGCACCG	exonic	FALSE	NA	NA	atcttgtggaaaggacgaaacaccGAGCAGGCGGCCGAGCACCGgtttaagagctatgctggaaacagc	69	2195000c64f24573f1852de043bfea668519d307
AKT1	GCAGGCGGCCGAGCACCGAGCGC	GCAGGCGGCCGAGCACCGAG	14:104795660-104795682	14	104795660-104795682	104795660	104795682	left	ENSG00000142208	ENST00000649815	ENSE00002484709	GCAGGCGGCCGAGCACCGAG	exonic	FALSE	NA	NA	atcttgtggaaaggacgaaacaccGCAGGCGGCCGAGCACCGAGgtttaagagctatgctggaaacagc	69	b9887f7622674d6ca094befb35332e0a5359afcc
AKT1	GGCGGCCGAGCACCGAGCGCTGG	GGCGGCCGAGCACCGAGCGC	14:104795657-104795679	14	104795657-104795679	104795657	104795679	left	ENSG00000142208	ENST00000649815	ENSE00002484709	GGCGGCCGAGCACCGAGCGC	exonic	FALSE	NA	NA	atcttgtggaaaggacgaaacaccGGCGGCCGAGCACCGAGCGCgtttaagagctatgctggaaacagc	69	dbeaad3d5c9f393907d14161363819f49b877753
AKT1	GCGGCCGAGCACCGAGCGCTGGG	GCGGCCGAGCACCGAGCGCT	14:104795656-104795678	14	104795656-104795678	104795656	104795678	left	ENSG00000142208	ENST00000649815	ENSE00002484709	GCGGCCGAGCACCGAGCGCT	exonic	FALSE	NA	NA	atcttgtggaaaggacgaaacaccGCGGCCGAGCACCGAGCGCTgtttaagagctatgctggaaacagc	69	5c9bab68ac126859673e4988a7622300a285a87b
AKT1	CGGCCGAGCACCGAGCGCTGGGC	CGGCCGAGCACCGAGCGCTG	14:104795655-104795677	14	104795655-104795677	104795655	104795677	left	ENSG00000142208	ENST00000649815	ENSE00002484709	GGGCCGAGCACCGAGCGCTG	exonic	FALSE	NA	NA	atcttgtggaaaggacgaaacaccGGGCCGAGCACCGAGCGCTGgtttaagagctatgctggaaacagc	69	2018cec32a4b097be506c18185c15e1f8299875c
AKT1	GAGCACCGAGCGCTGGGCACCGG	GAGCACCGAGCGCTGGGCAC	14:104795650-104795672	14	104795650-104795672	104795650	104795672	left	ENSG00000142208	ENST00000649815	ENSE00002484709	GAGCACCGAGCGCTGGGCAC	exonic	FALSE	NA	NA	atcttgtggaaaggacgaaacaccGAGCACCGAGCGCTGGGCACgtttaagagctatgctggaaacagc	69	e2e71281b7d4909a8081714438a7c88883b40602
AKT1	AGCACCGAGCGCTGGGCACCGGG	AGCACCGAGCGCTGGGCACC	14:104795649-104795671	14	104795649-104795671	104795649	104795671	left	ENSG00000142208	ENST00000649815	ENSE00002484709	GGCACCGAGCGCTGGGCACC	exonic	FALSE	NA	NA	atcttgtggaaaggacgaaacaccGGCACCGAGCGCTGGGCACCgtttaagagctatgctggaaacagc	69	0393b978d51fae41ce218e01d7c90e352f4f45b7
AKT1	GCACCGAGCGCTGGGCACCGGGC	GCACCGAGCGCTGGGCACCG	14:104795648-104795670	14	104795648-104795670	104795648	104795670	left	ENSG00000142208	ENST00000649815	ENSE00002484709	GCACCGAGCGCTGGGCACCG	exonic	FALSE	NA	NA	atcttgtggaaaggacgaaacaccGCACCGAGCGCTGGGCACCGgtttaagagctatgctggaaacagc	69	82874016f6c709c13caea41bef02df43b2fd8f4a
AKT1	GAGCGCTGGGCACCGGGCACCGA	GAGCGCTGGGCACCGGGCAC	14:104795643-104795665	14	104795643-104795665	104795643	104795665	left	ENSG00000142208	ENST00000649815	ENSE00002484709	GAGCGCTGGGCACCGGGCAC	exonic	FALSE	NA	NA	atcttgtggaaaggacgaaacaccGAGCGCTGGGCACCGGGCACgtttaagagctatgctggaaacagc	69	e30f517bad109c5ca86d2577d333cac91acf2f1a
AKT1	GCGCTGGGCACCGGGCACCGAGC	GCGCTGGGCACCGGGCACCG	14:104795641-104795663	14	104795641-104795663	104795641	104795663	left	ENSG00000142208	ENST00000649815	ENSE00002484709	GCGCTGGGCACCGGGCACCG	exonic	FALSE	NA	NA	atcttgtggaaaggacgaaacaccGCGCTGGGCACCGGGCACCGgtttaagagctatgctggaaacagc	69	984c85d92b3c641dac83c3b8fb7058400871ef3f
AKT1	GCTGGGCACCGGGCACCGAGCGG	GCTGGGCACCGGGCACCGAG	14:104795639-104795661	14	104795639-104795661	104795639	104795661	left	ENSG00000142208	ENST00000649815	ENSE00002484709	GCTGGGCACCGGGCACCGAG	exonic	FALSE	NA	NA	atcttgtggaaaggacgaaacaccGCTGGGCACCGGGCACCGAGgtttaagagctatgctggaaacagc	69	0c5c073792cecaad3e2b887511e643e4c999f6cf
AKT1	CTGGGCACCGGGCACCGAGCGGC	CTGGGCACCGGGCACCGAGC	14:104795638-104795660	14	104795638-104795660	104795638	104795660	left	ENSG00000142208	ENST00000649815	ENSE00002484709	GTGGGCACCGGGCACCGAGC	exonic	FALSE	NA	NA	atcttgtggaaaggacgaaacaccGTGGGCACCGGGCACCGAGCgtttaagagctatgctggaaacagc	69	c9f482ced027cf4941bbe3eb5b92147782d6de07
AKT1	GGGCACCGGGCACCGAGCGGCGG	GGGCACCGGGCACCGAGCGG	14:104795636-104795658	14	104795636-104795658	104795636	104795658	left	ENSG00000142208	ENST00000649815	ENSE00002484709	GGGCACCGGGCACCGAGCGG	exonic	FALSE	NA	NA	atcttgtggaaaggacgaaacaccGGGCACCGGGCACCGAGCGGgtttaagagctatgctggaaacagc	69	042882f68a23f8ec0c9b6a5f42663152c5982d74
AKT1	GGCACCGGGCACCGAGCGGCGGC	GGCACCGGGCACCGAGCGGC	14:104795635-104795657	14	104795635-104795657	104795635	104795657	left	ENSG00000142208	ENST00000649815	ENSE00002484709	GGCACCGGGCACCGAGCGGC	exonic	FALSE	NA	NA	atcttgtggaaaggacgaaacaccGGCACCGGGCACCGAGCGGCgtttaagagctatgctggaaacagc	69	935dd6386820d863c8ccf4403c0a84db5dac4d0e
AKT1	CACCGGGCACCGAGCGGCGGCGG	CACCGGGCACCGAGCGGCGG	14:104795633-104795655	14	104795633-104795655	104795633	104795655	left	ENSG00000142208	ENST00000649815	ENSE00002484709	GACCGGGCACCGAGCGGCGG	exonic	FALSE	NA	NA	atcttgtggaaaggacgaaacaccGACCGGGCACCGAGCGGCGGgtttaagagctatgctggaaacagc	69	98d2c543ecd050ce3a491cb21acb0bd4fe41d5d4
AKT1	ACCGGGCACCGAGCGGCGGCGGC	ACCGGGCACCGAGCGGCGGC	14:104795632-104795654	14	104795632-104795654	104795632	104795654	left	ENSG00000142208	ENST00000649815	ENSE00002484709	GCCGGGCACCGAGCGGCGGC	exonic	FALSE	NA	NA	atcttgtggaaaggacgaaacaccGCCGGGCACCGAGCGGCGGCgtttaagagctatgctggaaacagc	69	c51d7ecef78a2150635782432685a6b4744f18bd
AKT1	GGCACCGAGCGGCGGCGGCACGC	GGCACCGAGCGGCGGCGGCA	14:104795628-104795650	14	104795628-104795650	104795628	104795650	left	ENSG00000142208	ENST00000649815	ENSE00002484709	GGCACCGAGCGGCGGCGGCA	exonic	FALSE	NA	NA	atcttgtggaaaggacgaaacaccGGCACCGAGCGGCGGCGGCAgtttaagagctatgctggaaacagc	69	e845ae429e4dace10c636394ed84b9f81ec5f212
AKT1	CACCGAGCGGCGGCGGCACGCGA	CACCGAGCGGCGGCGGCACG	14:104795626-104795648	14	104795626-104795648	104795626	104795648	left	ENSG00000142208	ENST00000649815	ENSE00002484709	GACCGAGCGGCGGCGGCACG	exonic	FALSE	NA	NA	atcttgtggaaaggacgaaacaccGACCGAGCGGCGGCGGCACGgtttaagagctatgctggaaacagc	69	c66d3ac293bbc1a9183ba2275dd9a08198170866
AKT1	CCGAGCGGCGGCGGCACGCGAGG	CCGAGCGGCGGCGGCACGCG	14:104795624-104795646	14	104795624-104795646	104795624	104795646	left	ENSG00000142208	ENST00000649815	ENSE00002484709	GCGAGCGGCGGCGGCACGCG	exonic	FALSE	NA	NA	atcttgtggaaaggacgaaacaccGCGAGCGGCGGCGGCACGCGgtttaagagctatgctggaaacagc	69	cfd282e03812dc33b1dd81c926856ebdaf2039ac
AKT1	CGAGCGGCGGCGGCACGCGAGGC	CGAGCGGCGGCGGCACGCGA	14:104795623-104795645	14	104795623-104795645	104795623	104795645	left	ENSG00000142208	ENST00000649815	ENSE00002484709	GGAGCGGCGGCGGCACGCGA	exonic	FALSE	NA	NA	atcttgtggaaaggacgaaacaccGGAGCGGCGGCGGCACGCGAgtttaagagctatgctggaaacagc	69	a963ef8ffdbba93002cd9fdc84d81afd93d70111
AKT1	CGGCGGCGGCACGCGAGGCCCGG	CGGCGGCGGCACGCGAGGCC	14:104795619-104795641	14	104795619-104795641	104795619	104795641	left	ENSG00000142208	ENST00000649815	ENSE00002484709	GGGCGGCGGCACGCGAGGCC	exonic	FALSE	NA	NA	atcttgtggaaaggacgaaacaccGGGCGGCGGCACGCGAGGCCgtttaagagctatgctggaaacagc	69	20bd41030d431a9bb4786f4c0f3642221a1c18d1
AKT1	GGCGGCGGCACGCGAGGCCCGGC	GGCGGCGGCACGCGAGGCCC	14:104795618-104795640	14	104795618-104795640	104795618	104795640	left	ENSG00000142208	ENST00000649815	ENSE00002484709	GGCGGCGGCACGCGAGGCCC	exonic	FALSE	NA	NA	atcttgtggaaaggacgaaacaccGGCGGCGGCACGCGAGGCCCgtttaagagctatgctggaaacagc	69	7f8132daa7b03f126e794d0fc79b7c5fc7f08bd5
AKT1	CGGCACGCGAGGCCCGGCCCCGA	CGGCACGCGAGGCCCGGCCC	14:104795613-104795635	14	104795613-104795635	104795613	104795635	left	ENSG00000142208	ENST00000649815	ENSE00002484709	GGGCACGCGAGGCCCGGCCC	exonic	FALSE	NA	NA	atcttgtggaaaggacgaaacaccGGGCACGCGAGGCCCGGCCCgtttaagagctatgctggaaacagc	69	b089dbfb1e6d0ad22244361b38fa58e16173dfff
AKT1	GCACGCGAGGCCCGGCCCCGAGC	GCACGCGAGGCCCGGCCCCG	14:104795611-104795633	14	104795611-104795633	104795611	104795633	left	ENSG00000142208	ENST00000649815	ENSE00002484709	GCACGCGAGGCCCGGCCCCG	exonic	FALSE	NA	NA	atcttgtggaaaggacgaaacaccGCACGCGAGGCCCGGCCCCGgtttaagagctatgctggaaacagc	69	74abcfb30a8f29ad3e4ec8174ee5c3fa2c39d9b9
AKT1	CGCGAGGCCCGGCCCCGAGCAGC	CGCGAGGCCCGGCCCCGAGC	14:104795608-104795630	14	104795608-104795630	104795608	104795630	left	ENSG00000142208	ENST00000649815	ENSE00002484709	GGCGAGGCCCGGCCCCGAGC	exonic	FALSE	NA	NA	atcttgtggaaaggacgaaacaccGGCGAGGCCCGGCCCCGAGCgtttaagagctatgctggaaacagc	69	dae863857a7dd037f4377a2d1f3a168ab0188f59
AKT1	CGAGGCCCGGCCCCGAGCAGCGC	CGAGGCCCGGCCCCGAGCAG	14:104795606-104795628	14	104795606-104795628	104795606	104795628	left	ENSG00000142208	ENST00000649815	ENSE00002484709	GGAGGCCCGGCCCCGAGCAG	exonic	FALSE	NA	NA	atcttgtggaaaggacgaaacaccGGAGGCCCGGCCCCGAGCAGgtttaagagctatgctggaaacagc	69	3a9b870e3c7adf3bf1000fae43ee39b8fe860305
AKT1	CCGGCCCCGAGCAGCGCCCCCGC	CCGGCCCCGAGCAGCGCCCC	14:104795600-104795622	14	104795600-104795622	104795600	104795622	left	ENSG00000142208	ENST00000649815	ENSE00002484709	GCGGCCCCGAGCAGCGCCCC	exonic	FALSE	NA	NA	atcttgtggaaaggacgaaacaccGCGGCCCCGAGCAGCGCCCCgtttaagagctatgctggaaacagc	69	5054347e94bac5775fe6e2ca336a53da410a4c3b
AKT1	CCCCGAGCAGCGCCCCCGCCCGC	CCCCGAGCAGCGCCCCCGCC	14:104795596-104795618	14	104795596-104795618	104795596	104795618	left	ENSG00000142208	ENST00000649815	ENSE00002484709	GCCCGAGCAGCGCCCCCGCC	exonic	FALSE	NA	NA	atcttgtggaaaggacgaaacaccGCCCGAGCAGCGCCCCCGCCgtttaagagctatgctggaaacagc	69	d2f0a689133921dd0faa7f814afae0885e7d67cc
AKT1	CGAGCAGCGCCCCCGCCCGCCGC	CGAGCAGCGCCCCCGCCCGC	14:104795593-104795615	14	104795593-104795615	104795593	104795615	left	ENSG00000142208	ENST00000649815	ENSE00002484709	GGAGCAGCGCCCCCGCCCGC	exonic	FALSE	NA	NA	atcttgtggaaaggacgaaacaccGGAGCAGCGCCCCCGCCCGCgtttaagagctatgctggaaacagc	69	63c927517797431c1b4164a0e656ff98beaa3609
AKT1	AGCAGCGCCCCCGCCCGCCGCGG	AGCAGCGCCCCCGCCCGCCG	14:104795591-104795613	14	104795591-104795613	104795591	104795613	left	ENSG00000142208	ENST00000649815	ENSE00002484709	GGCAGCGCCCCCGCCCGCCG	exonic	FALSE	NA	NA	atcttgtggaaaggacgaaacaccGGCAGCGCCCCCGCCCGCCGgtttaagagctatgctggaaacagc	69	1fe3de681b7c1b590d7c2ab85666ff24235d5605
AKT1	GCAGCGCCCCCGCCCGCCGCGGC	GCAGCGCCCCCGCCCGCCGC	14:104795590-104795612	14	104795590-104795612	104795590	104795612	left	ENSG00000142208	ENST00000649815	ENSE00002484709	GCAGCGCCCCCGCCCGCCGC	exonic	FALSE	NA	NA	atcttgtggaaaggacgaaacaccGCAGCGCCCCCGCCCGCCGCgtttaagagctatgctggaaacagc	69	6474c94f247f3cccdf437c0505f5a5ce0ffb58f3
AKT1	CCCCGCCCGCCGCGGCCTCCAGC	CCCCGCCCGCCGCGGCCTCC	14:104795583-104795605	14	104795583-104795605	104795583	104795605	left	ENSG00000142208	ENST00000649815	ENSE00002484709	GCCCGCCCGCCGCGGCCTCC	exonic	FALSE	NA	NA	atcttgtggaaaggacgaaacaccGCCCGCCCGCCGCGGCCTCCgtttaagagctatgctggaaacagc	69	908f1f38372aa85ea21812cab16e3d936881c7a2
AKT1	GCCCGCCGCGGCCTCCAGCCCGG	GCCCGCCGCGGCCTCCAGCC	14:104795579-104795601	14	104795579-104795601	104795579	104795601	left	ENSG00000142208	ENST00000649815	ENSE00002484709	GCCCGCCGCGGCCTCCAGCC	exonic	FALSE	NA	NA	atcttgtggaaaggacgaaacaccGCCCGCCGCGGCCTCCAGCCgtttaagagctatgctggaaacagc	69	27a0192c64996dd64730cacb5d1f48efcad81d44
AKT1	CCCGCCGCGGCCTCCAGCCCGGC	CCCGCCGCGGCCTCCAGCCC	14:104795578-104795600	14	104795578-104795600	104795578	104795600	left	ENSG00000142208	ENST00000649815	ENSE00002484709	GCCGCCGCGGCCTCCAGCCC	exonic	FALSE	NA	NA	atcttgtggaaaggacgaaacaccGCCGCCGCGGCCTCCAGCCCgtttaagagctatgctggaaacagc	69	8311a431317103dbe6cc478bf45fefeda5498b94
AKT1	CGCGGCCTCCAGCCCGGCCCCGC	CGCGGCCTCCAGCCCGGCCC	14:104795573-104795595	14	104795573-104795595	104795573	104795595	left	ENSG00000142208	ENST00000649815	ENSE00002484709	GGCGGCCTCCAGCCCGGCCC	exonic	FALSE	NA	NA	atcttgtggaaaggacgaaacaccGGCGGCCTCCAGCCCGGCCCgtttaagagctatgctggaaacagc	69	ea59a0f0b7d2c196c342d41684133fa79d4ecce0
AKT1	CCTCCAGCCCGGCCCCGCCCAGC	CCTCCAGCCCGGCCCCGCCC	14:104795568-104795590	14	104795568-104795590	104795568	104795590	left	ENSG00000142208	ENST00000649815	ENSE00002484709	GCTCCAGCCCGGCCCCGCCC	exonic	FALSE	NA	NA	atcttgtggaaaggacgaaacaccGCTCCAGCCCGGCCCCGCCCgtttaagagctatgctggaaacagc	69	4e6804dc07f46ea82ece62b6128ba379b0a355d5
AKT1	TCCAGCCCGGCCCCGCCCAGCGC	TCCAGCCCGGCCCCGCCCAG	14:104795566-104795588	14	104795566-104795588	104795566	104795588	left	ENSG00000142208	ENST00000649815	ENSE00002484709	GCCAGCCCGGCCCCGCCCAG	exonic	FALSE	NA	NA	atcttgtggaaaggacgaaacaccGCCAGCCCGGCCCCGCCCAGgtttaagagctatgctggaaacagc	69	dec3717ffae7a81c40445a7d34317f1e85621fcb
AKT1	AGCCCGGCCCCGCCCAGCGCCGG	AGCCCGGCCCCGCCCAGCGC	14:104795563-104795585	14	104795563-104795585	104795563	104795585	left	ENSG00000142208	ENST00000649815	ENSE00002484709	GGCCCGGCCCCGCCCAGCGC	exonic	FALSE	NA	NA	atcttgtggaaaggacgaaacaccGGCCCGGCCCCGCCCAGCGCgtttaagagctatgctggaaacagc	69	adafd59d33789c1ec6b25067230b89b09e603b87
AKT1	GCCCGGCCCCGCCCAGCGCCGGC	GCCCGGCCCCGCCCAGCGCC	14:104795562-104795584	14	104795562-104795584	104795562	104795584	left	ENSG00000142208	ENST00000649815	ENSE00002484709	GCCCGGCCCCGCCCAGCGCC	exonic	FALSE	NA	NA	atcttgtggaaaggacgaaacaccGCCCGGCCCCGCCCAGCGCCgtttaagagctatgctggaaacagc	69	775674e821b1c9224ffc64d87cd72c44796a0df7
AKT1	GGCCCCGCCCAGCGCCGGCCCGC	GGCCCCGCCCAGCGCCGGCC	14:104795558-104795580	14	104795558-104795580	104795558	104795580	left	ENSG00000142208	ENST00000649815	ENSE00002484709	GGCCCCGCCCAGCGCCGGCC	exonic	FALSE	NA	NA	atcttgtggaaaggacgaaacaccGGCCCCGCCCAGCGCCGGCCgtttaagagctatgctggaaacagc	69	6d06e077dceebe1eda94b43b149bdc0ed8f3db42
AKT1	CCCCGCCCAGCGCCGGCCCGCGG	CCCCGCCCAGCGCCGGCCCG	14:104795556-104795578	14	104795556-104795578	104795556	104795578	left	ENSG00000142208	ENST00000649815	ENSE00002484709	GCCCGCCCAGCGCCGGCCCG	exonic	FALSE	NA	NA	atcttgtggaaaggacgaaacaccGCCCGCCCAGCGCCGGCCCGgtttaagagctatgctggaaacagc	69	a153f5a9766e6748428e2f099cb5c81fe02c22cd
AKT1	CCCGCCCAGCGCCGGCCCGCGGG	CCCGCCCAGCGCCGGCCCGC	14:104795555-104795577	14	104795555-104795577	104795555	104795577	left	ENSG00000142208	ENST00000649815	ENSE00002484709	GCCGCCCAGCGCCGGCCCGC	exonic	FALSE	NA	NA	atcttgtggaaaggacgaaacaccGCCGCCCAGCGCCGGCCCGCgtttaagagctatgctggaaacagc	69	487d5ce072a66ff019dde49c6626010f0e8e3a27
AKT1	CCGCCCAGCGCCGGCCCGCGGGG	CCGCCCAGCGCCGGCCCGCG	14:104795554-104795576	14	104795554-104795576	104795554	104795576	left	ENSG00000142208	ENST00000649815	ENSE00002484709	GCGCCCAGCGCCGGCCCGCG	exonic	FALSE	NA	NA	atcttgtggaaaggacgaaacaccGCGCCCAGCGCCGGCCCGCGgtttaagagctatgctggaaacagc	69	6d1e4fca875455b29a1d842f8933215762746d13
AKT1	CGCCCAGCGCCGGCCCGCGGGGA	CGCCCAGCGCCGGCCCGCGG	14:104795553-104795575	14	104795553-104795575	104795553	104795575	left	ENSG00000142208	ENST00000649815	ENSE00002484709	GGCCCAGCGCCGGCCCGCGG	exonic	FALSE	NA	NA	atcttgtggaaaggacgaaacaccGGCCCAGCGCCGGCCCGCGGgtttaagagctatgctggaaacagc	69	29eba6ece1f8338e7c831bd7b0438e7967228c63
AKT1	CCAGCGCCGGCCCGCGGGGATGC	CCAGCGCCGGCCCGCGGGGA	14:104795550-104795572	14	104795550-104795572	104795550	104795572	left	ENSG00000142208	ENST00000649815	ENSE00002484709	GCAGCGCCGGCCCGCGGGGA	exonic	FALSE	NA	NA	atcttgtggaaaggacgaaacaccGCAGCGCCGGCCCGCGGGGAgtttaagagctatgctggaaacagc	69	08e064cfc95b5292a0f00daa951e8a06213d2814
AKT1	AGCGCCGGCCCGCGGGGATGCGG	AGCGCCGGCCCGCGGGGATG	14:104795548-104795570	14	104795548-104795570	104795548	104795570	left	ENSG00000142208	ENST00000649815	ENSE00002484709	GGCGCCGGCCCGCGGGGATG	exonic	FALSE	NA	NA	atcttgtggaaaggacgaaacaccGGCGCCGGCCCGCGGGGATGgtttaagagctatgctggaaacagc	69	bbb6104afbb8b5a1e55e7219818f1b017f25f9f7
AKT1	GCGCCGGCCCGCGGGGATGCGGA	GCGCCGGCCCGCGGGGATGC	14:104795547-104795569	14	104795547-104795569	104795547	104795569	left	ENSG00000142208	ENST00000649815	ENSE00002484709	GCGCCGGCCCGCGGGGATGC	exonic	FALSE	NA	NA	atcttgtggaaaggacgaaacaccGCGCCGGCCCGCGGGGATGCgtttaagagctatgctggaaacagc	69	2608d1e7191e55c2e0a45a74a2a2b61c91b239e9
AKT1	GCCGGCCCGCGGGGATGCGGAGC	GCCGGCCCGCGGGGATGCGG	14:104795545-104795567	14	104795545-104795567	104795545	104795567	left	ENSG00000142208	ENST00000649815	ENSE00002484709	GCCGGCCCGCGGGGATGCGG	exonic	FALSE	NA	NA	atcttgtggaaaggacgaaacaccGCCGGCCCGCGGGGATGCGGgtttaagagctatgctggaaacagc	69	0a70464ade186492de3e40226e772e6a455fa3bd
AKT1	CGGCCCGCGGGGATGCGGAGCGG	CGGCCCGCGGGGATGCGGAG	14:104795543-104795565	14	104795543-104795565	104795543	104795565	left	ENSG00000142208	ENST00000649815	ENSE00002484709	GGGCCCGCGGGGATGCGGAG	exonic	FALSE	NA	NA	atcttgtggaaaggacgaaacaccGGGCCCGCGGGGATGCGGAGgtttaagagctatgctggaaacagc	69	3676418181e8b31b1e1849daa81f9af3f1924ac4
AKT1	GGCCCGCGGGGATGCGGAGCGGC	GGCCCGCGGGGATGCGGAGC	14:104795542-104795564	14	104795542-104795564	104795542	104795564	left	ENSG00000142208	ENST00000649815	ENSE00002484709	GGCCCGCGGGGATGCGGAGC	exonic	FALSE	NA	NA	atcttgtggaaaggacgaaacaccGGCCCGCGGGGATGCGGAGCgtttaagagctatgctggaaacagc	69	8a0d253ff35677f01ec0359445d2e81c9d496897
AKT1	CCCGCGGGGATGCGGAGCGGCGG	CCCGCGGGGATGCGGAGCGG	14:104795540-104795562	14	104795540-104795562	104795540	104795562	left	ENSG00000142208	ENST00000649815	ENSE00002484709	GCCGCGGGGATGCGGAGCGG	exonic	FALSE	NA	NA	atcttgtggaaaggacgaaacaccGCCGCGGGGATGCGGAGCGGgtttaagagctatgctggaaacagc	69	6bd0ac526a8640df5b2fb8909285cdd272f81486
AKT1	CCGCGGGGATGCGGAGCGGCGGG	CCGCGGGGATGCGGAGCGGC	14:104795539-104795561	14	104795539-104795561	104795539	104795561	left	ENSG00000142208	ENST00000649815	ENSE00002484709	GCGCGGGGATGCGGAGCGGC	exonic	FALSE	NA	NA	atcttgtggaaaggacgaaacaccGCGCGGGGATGCGGAGCGGCgtttaagagctatgctggaaacagc	69	4c4c1c2d5dba30d187888d4be96f884e682d8680
AKT1	CGCGGGGATGCGGAGCGGCGGGC	CGCGGGGATGCGGAGCGGCG	14:104795538-104795560	14	104795538-104795560	104795538	104795560	left	ENSG00000142208	ENST00000649815	ENSE00002484709	GGCGGGGATGCGGAGCGGCG	exonic	FALSE	NA	NA	atcttgtggaaaggacgaaacaccGGCGGGGATGCGGAGCGGCGgtttaagagctatgctggaaacagc	69	2029aeee2f4d04f2f1bb99b7f9c392a5345a496f
AKT1	CGGGGATGCGGAGCGGCGGGCGC	CGGGGATGCGGAGCGGCGGG	14:104795536-104795558	14	104795536-104795558	104795536	104795558	left	ENSG00000142208	ENST00000649815	ENSE00002484709	GGGGGATGCGGAGCGGCGGG	exonic	FALSE	NA	NA	atcttgtggaaaggacgaaacaccGGGGGATGCGGAGCGGCGGGgtttaagagctatgctggaaacagc	69	5e58ed445ee7086cae2b5f50603e938067e1d380
AKT1	GGATGCGGAGCGGCGGGCGCCGG	GGATGCGGAGCGGCGGGCGC	14:104795533-104795555	14	104795533-104795555	104795533	104795555	left	ENSG00000142208	ENST00000649815	ENSE00002484709	GGATGCGGAGCGGCGGGCGC	exonic	FALSE	NA	NA	atcttgtggaaaggacgaaacaccGGATGCGGAGCGGCGGGCGCgtttaagagctatgctggaaacagc	69	92f64851bd519d263b0772b4c487a19ef75719ae
AKT1	GATGCGGAGCGGCGGGCGCCGGA	GATGCGGAGCGGCGGGCGCC	14:104795532-104795554	14	104795532-104795554	104795532	104795554	left	ENSG00000142208	ENST00000649815	ENSE00002484709	GATGCGGAGCGGCGGGCGCC	exonic	FALSE	NA	NA	atcttgtggaaaggacgaaacaccGATGCGGAGCGGCGGGCGCCgtttaagagctatgctggaaacagc	69	8a65046583b23739b2a24dac9c566932a293488f
AKT1	TGCGGAGCGGCGGGCGCCGGAGG	TGCGGAGCGGCGGGCGCCGG	14:104795530-104795552	14	104795530-104795552	104795530	104795552	left	ENSG00000142208	ENST00000649815	ENSE00002484709	GGCGGAGCGGCGGGCGCCGG	exonic	FALSE	NA	NA	atcttgtggaaaggacgaaacaccGGCGGAGCGGCGGGCGCCGGgtttaagagctatgctggaaacagc	69	ed2647a942e47bc0c4ececffe8c7698e0ad98be6
AKT1	GCGGAGCGGCGGGCGCCGGAGGC	GCGGAGCGGCGGGCGCCGGA	14:104795529-104795551	14	104795529-104795551	104795529	104795551	left	ENSG00000142208	ENST00000649815	ENSE00002484709	GCGGAGCGGCGGGCGCCGGA	exonic	FALSE	NA	NA	atcttgtggaaaggacgaaacaccGCGGAGCGGCGGGCGCCGGAgtttaagagctatgctggaaacagc	69	a20bb11e990e31752c8ad4c2439e6a3409f1aea8
AKT1	GAGCGGCGGGCGCCGGAGGCCGC	GAGCGGCGGGCGCCGGAGGC	14:104795526-104795548	14	104795526-104795548	104795526	104795548	left	ENSG00000142208	ENST00000649815	ENSE00002484709	GAGCGGCGGGCGCCGGAGGC	exonic	FALSE	NA	NA	atcttgtggaaaggacgaaacaccGAGCGGCGGGCGCCGGAGGCgtttaagagctatgctggaaacagc	69	002b6abbbe31b1a662b5e66b3e71d4e2aaac6187
AKT1	GCGGCGGGCGCCGGAGGCCGCGG	GCGGCGGGCGCCGGAGGCCG	14:104795524-104795546	14	104795524-104795546	104795524	104795546	left	ENSG00000142208	ENST00000649815	ENSE00002484709	GCGGCGGGCGCCGGAGGCCG	exonic	FALSE	NA	NA	atcttgtggaaaggacgaaacaccGCGGCGGGCGCCGGAGGCCGgtttaagagctatgctggaaacagc	69	0e262af59d0c720e8858750253d794a9e1e1942b
AKT1	CGGCGGGCGCCGGAGGCCGCGGC	CGGCGGGCGCCGGAGGCCGC	14:104795523-104795545	14	104795523-104795545	104795523	104795545	left	ENSG00000142208	ENST00000649815	ENSE00002484709	GGGCGGGCGCCGGAGGCCGC	exonic	FALSE	NA	NA	atcttgtggaaaggacgaaacaccGGGCGGGCGCCGGAGGCCGCgtttaagagctatgctggaaacagc	69	7578a27799f48ab11047da7dcd8ffd7fdefb4d5f
AKT1	GGGCGCCGGAGGCCGCGGCCCGG	GGGCGCCGGAGGCCGCGGCC	14:104795519-104795541	14	104795519-104795541	104795519	104795541	left	ENSG00000142208	ENST00000649815	ENSE00002484709	GGGCGCCGGAGGCCGCGGCC	exonic	FALSE	NA	NA	atcttgtggaaaggacgaaacaccGGGCGCCGGAGGCCGCGGCCgtttaagagctatgctggaaacagc	69	093ab1d19e82d87923e25a42ec3838aa7cf0bcc1
AKT1	GGCGCCGGAGGCCGCGGCCCGGC	GGCGCCGGAGGCCGCGGCCC	14:104795518-104795540	14	104795518-104795540	104795518	104795540	left	ENSG00000142208	ENST00000649815	ENSE00002484709	GGCGCCGGAGGCCGCGGCCC	exonic	FALSE	NA	NA	atcttgtggaaaggacgaaacaccGGCGCCGGAGGCCGCGGCCCgtttaagagctatgctggaaacagc	69	fe062a83b4d3b19f32a11805c9b69928e8552c96
AKT1	CCGGAGGCCGCGGCCCGGCTAGG	CCGGAGGCCGCGGCCCGGCT	14:104795514-104795536	14	104795514-104795536	104795514	104795536	left	ENSG00000142208	ENST00000649815	ENSE00002484709	GCGGAGGCCGCGGCCCGGCT	exonic	FALSE	NA	NA	atcttgtggaaaggacgaaacaccGCGGAGGCCGCGGCCCGGCTgtttaagagctatgctggaaacagc	69	e4f744f28e3098e7c984f44c72a6a12f15958f18
AKT1	CGGAGGCCGCGGCCCGGCTAGGC	CGGAGGCCGCGGCCCGGCTA	14:104795513-104795535	14	104795513-104795535	104795513	104795535	left	ENSG00000142208	ENST00000649815	ENSE00002484709	GGGAGGCCGCGGCCCGGCTA	exonic	FALSE	NA	NA	atcttgtggaaaggacgaaacaccGGGAGGCCGCGGCCCGGCTAgtttaagagctatgctggaaacagc	69	e0588e6edd80d24f57c9391f003b0c22c31433d9
AKT1	GGCCGCGGCCCGGCTAGGCCCGC	GGCCGCGGCCCGGCTAGGCC	14:104795509-104795531	14	104795509-104795531	104795509	104795531	left	ENSG00000142208	ENST00000649815	ENSE00002484709	GGCCGCGGCCCGGCTAGGCC	exonic	FALSE	NA	NA	atcttgtggaaaggacgaaacaccGGCCGCGGCCCGGCTAGGCCgtttaagagctatgctggaaacagc	69	5941969e3c491daf0a94279c0a1d5165ecd84618
AKT1	CCGCGGCCCGGCTAGGCCCGCGC	CCGCGGCCCGGCTAGGCCCG	14:104795507-104795529	14	104795507-104795529	104795507	104795529	left	ENSG00000142208	ENST00000649815	ENSE00002484709	GCGCGGCCCGGCTAGGCCCG	exonic	FALSE	NA	NA	atcttgtggaaaggacgaaacaccGCGCGGCCCGGCTAGGCCCGgtttaagagctatgctggaaacagc	69	e778ce2bb9bd77d17f301e9637051caa41bbf108
AKT1	GGCCCGGCTAGGCCCGCGCTCGC	GGCCCGGCTAGGCCCGCGCT	14:104795503-104795525	14	104795503-104795525	104795503	104795525	left	ENSG00000142208	ENST00000649815	ENSE00002484709	GGCCCGGCTAGGCCCGCGCT	exonic	FALSE	NA	NA	atcttgtggaaaggacgaaacaccGGCCCGGCTAGGCCCGCGCTgtttaagagctatgctggaaacagc	69	4ad342c283033ceec3ac97fcd59ba762d4c60ddc
AKT1	CCCGGCTAGGCCCGCGCTCGCGC	CCCGGCTAGGCCCGCGCTCG	14:104795501-104795523	14	104795501-104795523	104795501	104795523	left	ENSG00000142208	ENST00000649815	ENSE00002484709	GCCGGCTAGGCCCGCGCTCG	exonic	FALSE	NA	NA	atcttgtggaaaggacgaaacaccGCCGGCTAGGCCCGCGCTCGgtttaagagctatgctggaaacagc	69	c686dcc232683ba04295e7128c110c0e19cbe38a
AKT1	GCTAGGCCCGCGCTCGCGCCCGG	GCTAGGCCCGCGCTCGCGCC	14:104795497-104795519	14	104795497-104795519	104795497	104795519	left	ENSG00000142208	ENST00000649815	ENSE00002484709	GCTAGGCCCGCGCTCGCGCC	exonic	FALSE	NA	NA	atcttgtggaaaggacgaaacaccGCTAGGCCCGCGCTCGCGCCgtttaagagctatgctggaaacagc	69	1aab4c8f976ead655a348cb8ef5bb0be3b28e00c
AKT1	CTAGGCCCGCGCTCGCGCCCGGA	CTAGGCCCGCGCTCGCGCCC	14:104795496-104795518	14	104795496-104795518	104795496	104795518	left	ENSG00000142208	ENST00000649815	ENSE00002484709	GTAGGCCCGCGCTCGCGCCC	exonic	FALSE	NA	NA	atcttgtggaaaggacgaaacaccGTAGGCCCGCGCTCGCGCCCgtttaagagctatgctggaaacagc	69	a46c9aef79990d7faa272c184eea6043950f87f5
AKT1	GGCCCGCGCTCGCGCCCGGACGC	GGCCCGCGCTCGCGCCCGGA	14:104795493-104795515	14	104795493-104795515	104795493	104795515	left	ENSG00000142208	ENST00000649815	ENSE00002484709	GGCCCGCGCTCGCGCCCGGA	exonic	FALSE	NA	NA	atcttgtggaaaggacgaaacaccGGCCCGCGCTCGCGCCCGGAgtttaagagctatgctggaaacagc	69	71e38765ee13f24e1a1e671e0f056f0b3f3395c4
AKT1	CCCGCGCTCGCGCCCGGACGCGG	CCCGCGCTCGCGCCCGGACG	14:104795491-104795513	14	104795491-104795513	104795491	104795513	left	ENSG00000142208	ENST00000649815	ENSE00002484709	GCCGCGCTCGCGCCCGGACG	exonic	FALSE	NA	NA	atcttgtggaaaggacgaaacaccGCCGCGCTCGCGCCCGGACGgtttaagagctatgctggaaacagc	69	019f7f8d82ffa9de8dc278800af6b58734bfcbb2
AKT1	CCGCGCTCGCGCCCGGACGCGGC	CCGCGCTCGCGCCCGGACGC	14:104795490-104795512	14	104795490-104795512	104795490	104795512	left	ENSG00000142208	ENST00000649815	ENSE00002484709	GCGCGCTCGCGCCCGGACGC	exonic	FALSE	NA	NA	atcttgtggaaaggacgaaacaccGCGCGCTCGCGCCCGGACGCgtttaagagctatgctggaaacagc	69	fd293f7d1408f667bca1adeace5f740e4d6195d0
AKT1	GCGCTCGCGCCCGGACGCGGCGG	GCGCTCGCGCCCGGACGCGG	14:104795488-104795510	14	104795488-104795510	104795488	104795510	left	ENSG00000142208	ENST00000649815	ENSE00002484709	GCGCTCGCGCCCGGACGCGG	exonic	FALSE	NA	NA	atcttgtggaaaggacgaaacaccGCGCTCGCGCCCGGACGCGGgtttaagagctatgctggaaacagc	69	0c74538f819a26c43ae84dfde570a9aee6da6c71
AKT1	CGCTCGCGCCCGGACGCGGCGGC	CGCTCGCGCCCGGACGCGGC	14:104795487-104795509	14	104795487-104795509	104795487	104795509	left	ENSG00000142208	ENST00000649815	ENSE00002484709	GGCTCGCGCCCGGACGCGGC	exonic	FALSE	NA	NA	atcttgtggaaaggacgaaacaccGGCTCGCGCCCGGACGCGGCgtttaagagctatgctggaaacagc	69	c4c11777e05501abbaf7862f71fabcbfee623bfe
AKT1	CGCGCCCGGACGCGGCGGCCCGG	CGCGCCCGGACGCGGCGGCC	14:104795483-104795505	14	104795483-104795505	104795483	104795505	left	ENSG00000142208	ENST00000649815	ENSE00002484709	GGCGCCCGGACGCGGCGGCC	exonic	FALSE	NA	NA	atcttgtggaaaggacgaaacaccGGCGCCCGGACGCGGCGGCCgtttaagagctatgctggaaacagc	69	20d70a3e9199a75af34a70ebd28d0892b028413f
AKT1	GCGCCCGGACGCGGCGGCCCGGT	GCGCCCGGACGCGGCGGCCC	14:104795482-104795504	14	104795482-104795504	104795482	104795504	left	ENSG00000142208	ENST00000649815	ENSE00002484709	GCGCCCGGACGCGGCGGCCC	exonic	FALSE	NA	NA	atcttgtggaaaggacgaaacaccGCGCCCGGACGCGGCGGCCCgtttaagagctatgctggaaacagc	69	f02c2240b4dcf1438a62c45397dae1b4b0d51dba
AKT1	GCCCGGACGCGGCGGCCCGGTGA	GCCCGGACGCGGCGGCCCGG	14:104795480-104795502	14	104795480-104795502	104795480	104795502	left	ENSG00000142208	ENST00000649815	ENSE00002484709	GCCCGGACGCGGCGGCCCGG	exonic	FALSE	NA	NA	atcttgtggaaaggacgaaacaccGCCCGGACGCGGCGGCCCGGgtttaagagctatgctggaaacagc	69	f71a1af278d45e2444c8048427ab2c05524c0418
AKT1	CCGGACGCGGCGGCCCGGTGAGT	CCGGACGCGGCGGCCCGGTG	14:104795478-104795500	14	104795478-104795500	104795478	104795500	left	ENSG00000142208	ENST00000649815	ENSE00002484709	GCGGACGCGGCGGCCCGGTG	exonic	FALSE	NA	NA	atcttgtggaaaggacgaaacaccGCGGACGCGGCGGCCCGGTGgtttaagagctatgctggaaacagc	69	ef2cb04a491130fe501232ea4e40e625ecb84c0f
AKT1	GCGGCGGCCCGGTGAGTCCCCGC	GCGGCGGCCCGGTGAGTCCC	14:104795472-104795494	14	104795472-104795494	104795472	104795494	left	ENSG00000142208	ENST00000649815	ENSE00002484709	GCGGCGGCCCGGTGAGTCCC	exonic	FALSE	NA	NA	atcttgtggaaaggacgaaacaccGCGGCGGCCCGGTGAGTCCCgtttaagagctatgctggaaacagc	69	8b10bf5395836fcc1bb8fe14b985be65811d95ba
AKT1	CGGCCCGGTGAGTCCCCGCCCGC	CGGCCCGGTGAGTCCCCGCC	14:104795468-104795490	14	104795468-104795490	104795468	104795490	left	ENSG00000142208	ENST00000649815	ENSE00002484709	GGGCCCGGTGAGTCCCCGCC	exonic	FALSE	NA	NA	atcttgtggaaaggacgaaacaccGGGCCCGGTGAGTCCCCGCCgtttaagagctatgctggaaacagc	69	13b0c29a6be246f4b593b02abab43deb9f2109c4
AKT1	CCCGGTGAGTCCCCGCCCGCCGT	CCCGGTGAGTCCCCGCCCGC	14:104795465-104795487	14	104795465-104795487	104795465	104795487	left	ENSG00000142208	ENST00000649815	ENSE00002484709	GCCGGTGAGTCCCCGCCCGC	exonic	FALSE	NA	NA	atcttgtggaaaggacgaaacaccGCCGGTGAGTCCCCGCCCGCgtttaagagctatgctggaaacagc	69	ee0e7f73d16deca4b81881ce08fad223c3645391
AKT1	CGGTGAGTCCCCGCCCGCCGTGG	CGGTGAGTCCCCGCCCGCCG	14:104795463-104795485	14	104795463-104795485	104795463	104795485	left	ENSG00000142208	ENST00000649815	ENSE00002484709	GGGTGAGTCCCCGCCCGCCG	exonic	FALSE	NA	NA	atcttgtggaaaggacgaaacaccGGGTGAGTCCCCGCCCGCCGgtttaagagctatgctggaaacagc	69	f388e07857f9ab81354ef2cab06a75d3bf275922
AKT1	TTGAATTTCTTTGCTTTCCTAGT	TTGAATTTCTTTGCTTTCCT	14:104793304-104793326	14	104793304-104793326	104793304	104793326	left	ENSG00000142208	ENST00000649815	ENSE00002522726	GTGAATTTCTTTGCTTTCCT	exonic	FALSE	NA	NA	atcttgtggaaaggacgaaacaccGTGAATTTCTTTGCTTTCCTgtttaagagctatgctggaaacagc	69	b4c99882278542f02dd1bb6d2d5138760eab932a
AKT1	ATTTCTTTGCTTTCCTAGTCTGG	ATTTCTTTGCTTTCCTAGTC	14:104793300-104793322	14	104793300-104793322	104793300	104793322	left	ENSG00000142208	ENST00000649815	ENSE00002522726	GTTTCTTTGCTTTCCTAGTC	exonic	FALSE	NA	NA	atcttgtggaaaggacgaaacaccGTTTCTTTGCTTTCCTAGTCgtttaagagctatgctggaaacagc	69	e5fcd906c6bb133c38e5bbb280e19ec9a6d7ebc0
AKT1	TTTCTTTGCTTTCCTAGTCTGGG	TTTCTTTGCTTTCCTAGTCT	14:104793299-104793321	14	104793299-104793321	104793299	104793321	left	ENSG00000142208	ENST00000649815	ENSE00002522726	GTTCTTTGCTTTCCTAGTCT	exonic	FALSE	NA	NA	atcttgtggaaaggacgaaacaccGTTCTTTGCTTTCCTAGTCTgtttaagagctatgctggaaacagc	69	233c23729359521fc8cc6d354be851a6666801cb
AKT1	TTCTTTGCTTTCCTAGTCTGGGG	TTCTTTGCTTTCCTAGTCTG	14:104793298-104793320	14	104793298-104793320	104793298	104793320	left	ENSG00000142208	ENST00000649815	ENSE00002522726	GTCTTTGCTTTCCTAGTCTG	exonic	FALSE	NA	NA	atcttgtggaaaggacgaaacaccGTCTTTGCTTTCCTAGTCTGgtttaagagctatgctggaaacagc	69	3fb84f2e92e74c76020948b69ce5ef8f460b2067
AKT1	TCTTTGCTTTCCTAGTCTGGGGA	TCTTTGCTTTCCTAGTCTGG	14:104793297-104793319	14	104793297-104793319	104793297	104793319	left	ENSG00000142208	ENST00000649815	ENSE00002522726	GCTTTGCTTTCCTAGTCTGG	exonic	FALSE	NA	NA	atcttgtggaaaggacgaaacaccGCTTTGCTTTCCTAGTCTGGgtttaagagctatgctggaaacagc	69	e919005c814b40be588af9880a853219b60d8d44
AKT1	TTTGCTTTCCTAGTCTGGGGAGC	TTTGCTTTCCTAGTCTGGGG	14:104793295-104793317	14	104793295-104793317	104793295	104793317	left	ENSG00000142208	ENST00000649815	ENSE00002522726	GTTGCTTTCCTAGTCTGGGG	exonic	FALSE	NA	NA	atcttgtggaaaggacgaaacaccGTTGCTTTCCTAGTCTGGGGgtttaagagctatgctggaaacagc	69	754a8518684fc85a50920eb908026d2f07263756
AKT1	GCTTTCCTAGTCTGGGGAGCAGG	GCTTTCCTAGTCTGGGGAGC	14:104793292-104793314	14	104793292-104793314	104793292	104793314	left	ENSG00000142208	ENST00000649815	ENSE00002522726	GCTTTCCTAGTCTGGGGAGC	exonic	FALSE	NA	NA	atcttgtggaaaggacgaaacaccGCTTTCCTAGTCTGGGGAGCgtttaagagctatgctggaaacagc	69	032f6dc0cbf86a6d8ffa53cb0e059c1865044eb0
AKT1	CTTTCCTAGTCTGGGGAGCAGGG	CTTTCCTAGTCTGGGGAGCA	14:104793291-104793313	14	104793291-104793313	104793291	104793313	left	ENSG00000142208	ENST00000649815	ENSE00002522726	GTTTCCTAGTCTGGGGAGCA	exonic	FALSE	NA	NA	atcttgtggaaaggacgaaacaccGTTTCCTAGTCTGGGGAGCAgtttaagagctatgctggaaacagc	69	cb4cc47b4db681d89fdcce18b6afff7ba9945cc5
AKT1	TTTCCTAGTCTGGGGAGCAGGGA	TTTCCTAGTCTGGGGAGCAG	14:104793290-104793312	14	104793290-104793312	104793290	104793312	left	ENSG00000142208	ENST00000649815	ENSE00002522726	GTTCCTAGTCTGGGGAGCAG	exonic	FALSE	NA	NA	atcttgtggaaaggacgaaacaccGTTCCTAGTCTGGGGAGCAGgtttaagagctatgctggaaacagc	69	c7374f029d343db8f73ab99a800872c13300d804
AKT1	TCCTAGTCTGGGGAGCAGGGAGG	TCCTAGTCTGGGGAGCAGGG	14:104793288-104793310	14	104793288-104793310	104793288	104793310	left	ENSG00000142208	ENST00000649815	ENSE00002522726	GCCTAGTCTGGGGAGCAGGG	exonic	FALSE	NA	NA	atcttgtggaaaggacgaaacaccGCCTAGTCTGGGGAGCAGGGgtttaagagctatgctggaaacagc	69	92f48059134d28e8ef1ec587dcfcfb9996f0dd24
AKT1	CCTAGTCTGGGGAGCAGGGAGGA	CCTAGTCTGGGGAGCAGGGA	14:104793287-104793309	14	104793287-104793309	104793287	104793309	left	ENSG00000142208	ENST00000649815	ENSE00002522726	GCTAGTCTGGGGAGCAGGGA	exonic	FALSE	NA	NA	atcttgtggaaaggacgaaacaccGCTAGTCTGGGGAGCAGGGAgtttaagagctatgctggaaacagc	69	9037f2f30798caf56ff26ab053f72ce6e27d0754
AKT1	TAGTCTGGGGAGCAGGGAGGAGC	TAGTCTGGGGAGCAGGGAGG	14:104793285-104793307	14	104793285-104793307	104793285	104793307	left	ENSG00000142208	ENST00000649815	ENSE00002522726	GAGTCTGGGGAGCAGGGAGG	exonic	FALSE	NA	NA	atcttgtggaaaggacgaaacaccGAGTCTGGGGAGCAGGGAGGgtttaagagctatgctggaaacagc	69	c1d3e2feb221acfd88af3f98a1d0cd46afe71f57
AKT1	TGGGGAGCAGGGAGGAGCCCTGT	TGGGGAGCAGGGAGGAGCCC	14:104793280-104793302	14	104793280-104793302	104793280	104793302	left	ENSG00000142208	ENST00000649815	ENSE00002522726	GGGGGAGCAGGGAGGAGCCC	exonic	FALSE	NA	NA	atcttgtggaaaggacgaaacaccGGGGGAGCAGGGAGGAGCCCgtttaagagctatgctggaaacagc	69	fb88cca45a5ee0942ed041a6df3f53351d4083f1
AKT1	GGGAGCAGGGAGGAGCCCTGTGC	GGGAGCAGGGAGGAGCCCTG	14:104793278-104793300	14	104793278-104793300	104793278	104793300	left	ENSG00000142208	ENST00000649815	ENSE00002522726	GGGAGCAGGGAGGAGCCCTG	exonic	FALSE	NA	NA	atcttgtggaaaggacgaaacaccGGGAGCAGGGAGGAGCCCTGgtttaagagctatgctggaaacagc	69	90f41b5c11935dffe765bdc931f67981fdf6ec31
AKT1	CAGGGAGGAGCCCTGTGCCCTGT	CAGGGAGGAGCCCTGTGCCC	14:104793273-104793295	14	104793273-104793295	104793273	104793295	left	ENSG00000142208	ENST00000649815	ENSE00002522726	GAGGGAGGAGCCCTGTGCCC	exonic	FALSE	NA	NA	atcttgtggaaaggacgaaacaccGAGGGAGGAGCCCTGTGCCCgtttaagagctatgctggaaacagc	69	070783cca3be39b739a986ab69dd8d193c5a3391
AKT1	GGAGCCCTGTGCCCTGTCCCAGG	GGAGCCCTGTGCCCTGTCCC	14:104793267-104793289	14	104793267-104793289	104793267	104793289	left	ENSG00000142208	ENST00000649815	ENSE00002522726	GGAGCCCTGTGCCCTGTCCC	exonic	FALSE	NA	NA	atcttgtggaaaggacgaaacaccGGAGCCCTGTGCCCTGTCCCgtttaagagctatgctggaaacagc	69	e55477919f4e646cc52162427f8221b524cec2ce
AKT1	GAGCCCTGTGCCCTGTCCCAGGA	GAGCCCTGTGCCCTGTCCCA	14:104793266-104793288	14	104793266-104793288	104793266	104793288	left	ENSG00000142208	ENST00000649815	ENSE00002522726	GAGCCCTGTGCCCTGTCCCA	exonic	FALSE	NA	NA	atcttgtggaaaggacgaaacaccGAGCCCTGTGCCCTGTCCCAgtttaagagctatgctggaaacagc	69	740746b1ed28cdbabe28305296ba64c2a44d76a4
AKT1	GTGCCCTGTCCCAGGATCCATGG	GTGCCCTGTCCCAGGATCCA	14:104793259-104793281	14	104793259-104793281	104793259	104793281	left	ENSG00000142208	ENST00000649815	ENSE00002522726	GTGCCCTGTCCCAGGATCCA	exonic	FALSE	NA	NA	atcttgtggaaaggacgaaacaccGTGCCCTGTCCCAGGATCCAgtttaagagctatgctggaaacagc	69	7f6af61128cf42b44c5fe5a4a97e136f85dae196
AKT1	TGCCCTGTCCCAGGATCCATGGG	TGCCCTGTCCCAGGATCCAT	14:104793258-104793280	14	104793258-104793280	104793258	104793280	left	ENSG00000142208	ENST00000649815	ENSE00002522726	GGCCCTGTCCCAGGATCCAT	exonic	FALSE	NA	NA	atcttgtggaaaggacgaaacaccGGCCCTGTCCCAGGATCCATgtttaagagctatgctggaaacagc	69	37aa86d49815315adc51153519c40d91b4b1829b
AKT1	GCCCTGTCCCAGGATCCATGGGT	GCCCTGTCCCAGGATCCATG	14:104793257-104793279	14	104793257-104793279	104793257	104793279	left	ENSG00000142208	ENST00000649815	ENSE00002522726	GCCCTGTCCCAGGATCCATG	exonic	FALSE	NA	NA	atcttgtggaaaggacgaaacaccGCCCTGTCCCAGGATCCATGgtttaagagctatgctggaaacagc	69	dac45543617e3df4476d2716b389b2fd9d10df4e
AKT1	CTGTCCCAGGATCCATGGGTAGG	CTGTCCCAGGATCCATGGGT	14:104793254-104793276	14	104793254-104793276	104793254	104793276	left	ENSG00000142208	ENST00000649815	ENSE00002522726	GTGTCCCAGGATCCATGGGT	exonic	FALSE	NA	NA	atcttgtggaaaggacgaaacaccGTGTCCCAGGATCCATGGGTgtttaagagctatgctggaaacagc	69	7f37e1fe3a5284926320f5346cb3158ea66456bd
AKT1	TGTCCCAGGATCCATGGGTAGGA	TGTCCCAGGATCCATGGGTA	14:104793253-104793275	14	104793253-104793275	104793253	104793275	left	ENSG00000142208	ENST00000649815	ENSE00002522726	GGTCCCAGGATCCATGGGTA	exonic	FALSE	NA	NA	atcttgtggaaaggacgaaacaccGGTCCCAGGATCCATGGGTAgtttaagagctatgctggaaacagc	69	b392818c1e50048eb643f8b162f1b7aab01c49e2
AKT1	ATCCATGGGTAGGAACACCATGG	ATCCATGGGTAGGAACACCA	14:104793244-104793266	14	104793244-104793266	104793244	104793266	left	ENSG00000142208	ENST00000649815	ENSE00002522726	GTCCATGGGTAGGAACACCA	exonic	FALSE	NA	NA	atcttgtggaaaggacgaaacaccGTCCATGGGTAGGAACACCAgtttaagagctatgctggaaacagc	69	854a170685a40bd0f8f5f75194ff52878265b253
AKT1	TCCATGGGTAGGAACACCATGGA	TCCATGGGTAGGAACACCAT	14:104793243-104793265	14	104793243-104793265	104793243	104793265	left	ENSG00000142208	ENST00000649815	ENSE00002522726	GCCATGGGTAGGAACACCAT	exonic	FALSE	NA	NA	atcttgtggaaaggacgaaacaccGCCATGGGTAGGAACACCATgtttaagagctatgctggaaacagc	69	90a56ac23a4ea27f41c5f0fdef4bac89cf4a63c1
AKT1	TGGGTAGGAACACCATGGACAGG	TGGGTAGGAACACCATGGAC	14:104793239-104793261	14	104793239-104793261	104793239	104793261	left	ENSG00000142208	ENST00000649815	ENSE00002522726	GGGGTAGGAACACCATGGAC	exonic	FALSE	NA	NA	atcttgtggaaaggacgaaacaccGGGGTAGGAACACCATGGACgtttaagagctatgctggaaacagc	69	9eae89bc041ca63ee6b22a2b899e8a18a51cdab2
AKT1	GGGTAGGAACACCATGGACAGGG	GGGTAGGAACACCATGGACA	14:104793238-104793260	14	104793238-104793260	104793238	104793260	left	ENSG00000142208	ENST00000649815	ENSE00002522726	GGGTAGGAACACCATGGACA	exonic	FALSE	NA	NA	atcttgtggaaaggacgaaacaccGGGTAGGAACACCATGGACAgtttaagagctatgctggaaacagc	69	a32cd7eda56c2a1aa02cd37e45f95c97b0970faa
AKT1	GGTAGGAACACCATGGACAGGGA	GGTAGGAACACCATGGACAG	14:104793237-104793259	14	104793237-104793259	104793237	104793259	left	ENSG00000142208	ENST00000649815	ENSE00002522726	GGTAGGAACACCATGGACAG	exonic	FALSE	NA	NA	atcttgtggaaaggacgaaacaccGGTAGGAACACCATGGACAGgtttaagagctatgctggaaacagc	69	8ac31377a9d96ed07099e80f9719943a14be2696
AKT1	TAGGAACACCATGGACAGGGAGA	TAGGAACACCATGGACAGGG	14:104793235-104793257	14	104793235-104793257	104793235	104793257	left	ENSG00000142208	ENST00000649815	ENSE00002522726	GAGGAACACCATGGACAGGG	exonic	FALSE	NA	NA	atcttgtggaaaggacgaaacaccGAGGAACACCATGGACAGGGgtttaagagctatgctggaaacagc	69	f7583fd67596d7a056e76ac6e5d279da6cde41f7
AKT1	GGAACACCATGGACAGGGAGAGC	GGAACACCATGGACAGGGAG	14:104793233-104793255	14	104793233-104793255	104793233	104793255	left	ENSG00000142208	ENST00000649815	ENSE00002522726	GGAACACCATGGACAGGGAG	exonic	FALSE	NA	NA	atcttgtggaaaggacgaaacaccGGAACACCATGGACAGGGAGgtttaagagctatgctggaaacagc	69	646397e41fec7bf90ff1c2ee28b015692600b757
AKT1	CCATGGACAGGGAGAGCAAACGG	CCATGGACAGGGAGAGCAAA	14:104793227-104793249	14	104793227-104793249	104793227	104793249	left	ENSG00000142208	ENST00000649815	ENSE00002522726	GCATGGACAGGGAGAGCAAA	exonic	FALSE	NA	NA	atcttgtggaaaggacgaaacaccGCATGGACAGGGAGAGCAAAgtttaagagctatgctggaaacagc	69	4f4fa67ccf69146d5ce78762e50ae71cf7d03c5e
AKT1	CATGGACAGGGAGAGCAAACGGG	CATGGACAGGGAGAGCAAAC	14:104793226-104793248	14	104793226-104793248	104793226	104793248	left	ENSG00000142208	ENST00000649815	ENSE00002522726	GATGGACAGGGAGAGCAAAC	exonic	FALSE	NA	NA	atcttgtggaaaggacgaaacaccGATGGACAGGGAGAGCAAACgtttaagagctatgctggaaacagc	69	c24fe0b53929ea15d1988f75c7b18520effecb54
AKT1	ATGGACAGGGAGAGCAAACGGGG	ATGGACAGGGAGAGCAAACG	14:104793225-104793247	14	104793225-104793247	104793225	104793247	left	ENSG00000142208	ENST00000649815	ENSE00002522726	GTGGACAGGGAGAGCAAACG	exonic	FALSE	NA	NA	atcttgtggaaaggacgaaacaccGTGGACAGGGAGAGCAAACGgtttaagagctatgctggaaacagc	69	d1e88f8b66412896602c6af5b54843c479a8e98a
AKT1	TGGACAGGGAGAGCAAACGGGGC	TGGACAGGGAGAGCAAACGG	14:104793224-104793246	14	104793224-104793246	104793224	104793246	left	ENSG00000142208	ENST00000649815	ENSE00002522726	GGGACAGGGAGAGCAAACGG	exonic	FALSE	NA	NA	atcttgtggaaaggacgaaacaccGGGACAGGGAGAGCAAACGGgtttaagagctatgctggaaacagc	69	1cb31acd4aeea23d8dfc303060af6e42158712c8
AKT1	GGAGAGCAAACGGGGCCATCTGT	GGAGAGCAAACGGGGCCATC	14:104793217-104793239	14	104793217-104793239	104793217	104793239	left	ENSG00000142208	ENST00000649815	ENSE00002522726	GGAGAGCAAACGGGGCCATC	exonic	FALSE	NA	NA	atcttgtggaaaggacgaaacaccGGAGAGCAAACGGGGCCATCgtttaagagctatgctggaaacagc	69	f528f88633115fdaf83eec3c96b0af4ea134f7ce
AKT1	AAACGGGGCCATCTGTCACCAGG	AAACGGGGCCATCTGTCACC	14:104793210-104793232	14	104793210-104793232	104793210	104793232	left	ENSG00000142208	ENST00000649815	ENSE00002522726	GAACGGGGCCATCTGTCACC	exonic	FALSE	NA	NA	atcttgtggaaaggacgaaacaccGAACGGGGCCATCTGTCACCgtttaagagctatgctggaaacagc	69	cc82a5e9f3ced1137930a5166fc80a352fb475df
AKT1	AACGGGGCCATCTGTCACCAGGG	AACGGGGCCATCTGTCACCA	14:104793209-104793231	14	104793209-104793231	104793209	104793231	left	ENSG00000142208	ENST00000649815	ENSE00002522726	GACGGGGCCATCTGTCACCA	exonic	FALSE	NA	NA	atcttgtggaaaggacgaaacaccGACGGGGCCATCTGTCACCAgtttaagagctatgctggaaacagc	69	cbf37bf3732626058998e62880c3e151c0f65c30
AKT1	ACGGGGCCATCTGTCACCAGGGG	ACGGGGCCATCTGTCACCAG	14:104793208-104793230	14	104793208-104793230	104793208	104793230	left	ENSG00000142208	ENST00000649815	ENSE00002522726	GCGGGGCCATCTGTCACCAG	exonic	FALSE	NA	NA	atcttgtggaaaggacgaaacaccGCGGGGCCATCTGTCACCAGgtttaagagctatgctggaaacagc	69	6aa017555aa65809abf874b3a9af478ed03c6e4d
AKT1	CGGGGCCATCTGTCACCAGGGGC	CGGGGCCATCTGTCACCAGG	14:104793207-104793229	14	104793207-104793229	104793207	104793229	left	ENSG00000142208	ENST00000649815	ENSE00002522726	GGGGGCCATCTGTCACCAGG	exonic	FALSE	NA	NA	atcttgtggaaaggacgaaacaccGGGGGCCATCTGTCACCAGGgtttaagagctatgctggaaacagc	69	7f54dd13397ff1b23570c8880fb190e1b848808e
AKT1	CCATCTGTCACCAGGGGCTTAGG	CCATCTGTCACCAGGGGCTT	14:104793202-104793224	14	104793202-104793224	104793202	104793224	left	ENSG00000142208	ENST00000649815	ENSE00002522726	GCATCTGTCACCAGGGGCTT	exonic	FALSE	NA	NA	atcttgtggaaaggacgaaacaccGCATCTGTCACCAGGGGCTTgtttaagagctatgctggaaacagc	69	7f81c8fb592f028241c37892564893c10a5806a6
AKT1	CATCTGTCACCAGGGGCTTAGGG	CATCTGTCACCAGGGGCTTA	14:104793201-104793223	14	104793201-104793223	104793201	104793223	left	ENSG00000142208	ENST00000649815	ENSE00002522726	GATCTGTCACCAGGGGCTTA	exonic	FALSE	NA	NA	atcttgtggaaaggacgaaacaccGATCTGTCACCAGGGGCTTAgtttaagagctatgctggaaacagc	69	23d448dc7d36889414e0f98164548d12fc81729c
AKT1	ATCTGTCACCAGGGGCTTAGGGA	ATCTGTCACCAGGGGCTTAG	14:104793200-104793222	14	104793200-104793222	104793200	104793222	left	ENSG00000142208	ENST00000649815	ENSE00002522726	GTCTGTCACCAGGGGCTTAG	exonic	FALSE	NA	NA	atcttgtggaaaggacgaaacaccGTCTGTCACCAGGGGCTTAGgtttaagagctatgctggaaacagc	69	78fdd1f7141f540bb355f3080be4643d0fca6d61
AKT1	TGTCACCAGGGGCTTAGGGAAGG	TGTCACCAGGGGCTTAGGGA	14:104793197-104793219	14	104793197-104793219	104793197	104793219	left	ENSG00000142208	ENST00000649815	ENSE00002522726	GGTCACCAGGGGCTTAGGGA	exonic	FALSE	NA	NA	atcttgtggaaaggacgaaacaccGGTCACCAGGGGCTTAGGGAgtttaagagctatgctggaaacagc	69	d99ba393e1ef1249f67e3c6e0dccf710d43411f6
AKT1	GTCACCAGGGGCTTAGGGAAGGC	GTCACCAGGGGCTTAGGGAA	14:104793196-104793218	14	104793196-104793218	104793196	104793218	left	ENSG00000142208	ENST00000649815	ENSE00002522726	GTCACCAGGGGCTTAGGGAA	exonic	FALSE	NA	NA	atcttgtggaaaggacgaaacaccGTCACCAGGGGCTTAGGGAAgtttaagagctatgctggaaacagc	69	894f2a72d52f8de1c6f5d8a5eb6f4dd67bdf38aa
AKT1	ACCAGGGGCTTAGGGAAGGCCGA	ACCAGGGGCTTAGGGAAGGC	14:104793193-104793215	14	104793193-104793215	104793193	104793215	left	ENSG00000142208	ENST00000649815	ENSE00002522726	GCCAGGGGCTTAGGGAAGGC	exonic	FALSE	NA	NA	atcttgtggaaaggacgaaacaccGCCAGGGGCTTAGGGAAGGCgtttaagagctatgctggaaacagc	69	0d0c81e6bc12485c23c95c555cc4ec1bb9a398f4
AKT1	CAGGGGCTTAGGGAAGGCCGAGC	CAGGGGCTTAGGGAAGGCCG	14:104793191-104793213	14	104793191-104793213	104793191	104793213	left	ENSG00000142208	ENST00000649815	ENSE00002522726	GAGGGGCTTAGGGAAGGCCG	exonic	FALSE	NA	NA	atcttgtggaaaggacgaaacaccGAGGGGCTTAGGGAAGGCCGgtttaagagctatgctggaaacagc	69	798c59d1cfa2e54116188244876e264abaca5e9c
AKT1	GGCTTAGGGAAGGCCGAGCCAGC	GGCTTAGGGAAGGCCGAGCC	14:104793187-104793209	14	104793187-104793209	104793187	104793209	left	ENSG00000142208	ENST00000649815	ENSE00002522726	GGCTTAGGGAAGGCCGAGCC	exonic	FALSE	NA	NA	atcttgtggaaaggacgaaacaccGGCTTAGGGAAGGCCGAGCCgtttaagagctatgctggaaacagc	69	e02a7d83422e4eb879b42fd1303f16716cae8ce5
AKT1	TAGGGAAGGCCGAGCCAGCCTGG	TAGGGAAGGCCGAGCCAGCC	14:104793183-104793205	14	104793183-104793205	104793183	104793205	left	ENSG00000142208	ENST00000649815	ENSE00002522726	GAGGGAAGGCCGAGCCAGCC	exonic	FALSE	NA	NA	atcttgtggaaaggacgaaacaccGAGGGAAGGCCGAGCCAGCCgtttaagagctatgctggaaacagc	69	27a596dab5d787a5c4fbd88f879a10fe33e443fc
AKT1	AGGGAAGGCCGAGCCAGCCTGGG	AGGGAAGGCCGAGCCAGCCT	14:104793182-104793204	14	104793182-104793204	104793182	104793204	left	ENSG00000142208	ENST00000649815	ENSE00002522726	GGGGAAGGCCGAGCCAGCCT	exonic	FALSE	NA	NA	atcttgtggaaaggacgaaacaccGGGGAAGGCCGAGCCAGCCTgtttaagagctatgctggaaacagc	69	7bde7cbdd508fd54b9d9866ef52fac4fea397b8e
AKT1	GGGAAGGCCGAGCCAGCCTGGGT	GGGAAGGCCGAGCCAGCCTG	14:104793181-104793203	14	104793181-104793203	104793181	104793203	left	ENSG00000142208	ENST00000649815	ENSE00002522726	GGGAAGGCCGAGCCAGCCTG	exonic	FALSE	NA	NA	atcttgtggaaaggacgaaacaccGGGAAGGCCGAGCCAGCCTGgtttaagagctatgctggaaacagc	69	7381bc9e282a79d01f50ffc7da1d3a61e94be1fd
AKT1	GCCGAGCCAGCCTGGGTCAAAGA	GCCGAGCCAGCCTGGGTCAA	14:104793175-104793197	14	104793175-104793197	104793175	104793197	left	ENSG00000142208	ENST00000649815	ENSE00002522726	GCCGAGCCAGCCTGGGTCAA	exonic	FALSE	NA	NA	atcttgtggaaaggacgaaacaccGCCGAGCCAGCCTGGGTCAAgtttaagagctatgctggaaacagc	69	fcfa3d9033c32c29b793775641eeffb072f797ee
AKT1	GAGCCAGCCTGGGTCAAAGAAGT	GAGCCAGCCTGGGTCAAAGA	14:104793172-104793194	14	104793172-104793194	104793172	104793194	left	ENSG00000142208	ENST00000649815	ENSE00002522726	GAGCCAGCCTGGGTCAAAGA	exonic	FALSE	NA	NA	atcttgtggaaaggacgaaacaccGAGCCAGCCTGGGTCAAAGAgtttaagagctatgctggaaacagc	69	97e4c6bb3e79b7b0fc5e7530cfae5f13c25d994e
AKT1	GCCTGGGTCAAAGAAGTCAAAGG	GCCTGGGTCAAAGAAGTCAA	14:104793166-104793188	14	104793166-104793188	104793166	104793188	left	ENSG00000142208	ENST00000649815	ENSE00002522726	GCCTGGGTCAAAGAAGTCAA	exonic	FALSE	NA	NA	atcttgtggaaaggacgaaacaccGCCTGGGTCAAAGAAGTCAAgtttaagagctatgctggaaacagc	69	7665c9d52eb2f812f7fabb31590d040a51c13297
AKT1	CCTGGGTCAAAGAAGTCAAAGGG	CCTGGGTCAAAGAAGTCAAA	14:104793165-104793187	14	104793165-104793187	104793165	104793187	left	ENSG00000142208	ENST00000649815	ENSE00002522726	GCTGGGTCAAAGAAGTCAAA	exonic	FALSE	NA	NA	atcttgtggaaaggacgaaacaccGCTGGGTCAAAGAAGTCAAAgtttaagagctatgctggaaacagc	69	4366e2febf10996df5e78be4730a0553c3e4e695
AKT1	CTGGGTCAAAGAAGTCAAAGGGG	CTGGGTCAAAGAAGTCAAAG	14:104793164-104793186	14	104793164-104793186	104793164	104793186	left	ENSG00000142208	ENST00000649815	ENSE00002522726	GTGGGTCAAAGAAGTCAAAG	exonic	FALSE	NA	NA	atcttgtggaaaggacgaaacaccGTGGGTCAAAGAAGTCAAAGgtttaagagctatgctggaaacagc	69	9cf9fc57568960202c812871ebaa5923ba79a158
AKT1	TGGGTCAAAGAAGTCAAAGGGGC	TGGGTCAAAGAAGTCAAAGG	14:104793163-104793185	14	104793163-104793185	104793163	104793185	left	ENSG00000142208	ENST00000649815	ENSE00002522726	GGGGTCAAAGAAGTCAAAGG	exonic	FALSE	NA	NA	atcttgtggaaaggacgaaacaccGGGGTCAAAGAAGTCAAAGGgtttaagagctatgctggaaacagc	69	88f7aaf6a604379d99da947eb48492acca3ac27c
AKT1	GTCAAAGAAGTCAAAGGGGCTGC	GTCAAAGAAGTCAAAGGGGC	14:104793160-104793182	14	104793160-104793182	104793160	104793182	left	ENSG00000142208	ENST00000649815	ENSE00002522726	GTCAAAGAAGTCAAAGGGGC	exonic	FALSE	NA	NA	atcttgtggaaaggacgaaacaccGTCAAAGAAGTCAAAGGGGCgtttaagagctatgctggaaacagc	69	a780ea8cba22f45bd8f2bb4ced0bd7ca0343441f
AKT1	AAGAAGTCAAAGGGGCTGCCTGG	AAGAAGTCAAAGGGGCTGCC	14:104793156-104793178	14	104793156-104793178	104793156	104793178	left	ENSG00000142208	ENST00000649815	ENSE00002522726	GAGAAGTCAAAGGGGCTGCC	exonic	FALSE	NA	NA	atcttgtggaaaggacgaaacaccGAGAAGTCAAAGGGGCTGCCgtttaagagctatgctggaaacagc	69	cc00b7448c5a35fe8c320190e1f98f2c5e9ad2ab
AKT1	AGAAGTCAAAGGGGCTGCCTGGA	AGAAGTCAAAGGGGCTGCCT	14:104793155-104793177	14	104793155-104793177	104793155	104793177	left	ENSG00000142208	ENST00000649815	ENSE00002522726	GGAAGTCAAAGGGGCTGCCT	exonic	FALSE	NA	NA	atcttgtggaaaggacgaaacaccGGAAGTCAAAGGGGCTGCCTgtttaagagctatgctggaaacagc	69	efc9d11409c31e99f713b19d5d022b354bb97a9e
AKT1	AAGTCAAAGGGGCTGCCTGGAGG	AAGTCAAAGGGGCTGCCTGG	14:104793153-104793175	14	104793153-104793175	104793153	104793175	left	ENSG00000142208	ENST00000649815	ENSE00002522726	GAGTCAAAGGGGCTGCCTGG	exonic	FALSE	NA	NA	atcttgtggaaaggacgaaacaccGAGTCAAAGGGGCTGCCTGGgtttaagagctatgctggaaacagc	69	b0355614693f5b9644aa90ba9fc62dd2772e2606
AKT1	AGTCAAAGGGGCTGCCTGGAGGA	AGTCAAAGGGGCTGCCTGGA	14:104793152-104793174	14	104793152-104793174	104793152	104793174	left	ENSG00000142208	ENST00000649815	ENSE00002522726	GGTCAAAGGGGCTGCCTGGA	exonic	FALSE	NA	NA	atcttgtggaaaggacgaaacaccGGTCAAAGGGGCTGCCTGGAgtttaagagctatgctggaaacagc	69	86574bf3e7900f1d510d776e085c94fca0ac42ed
AKT1	TCAAAGGGGCTGCCTGGAGGAGG	TCAAAGGGGCTGCCTGGAGG	14:104793150-104793172	14	104793150-104793172	104793150	104793172	left	ENSG00000142208	ENST00000649815	ENSE00002522726	GCAAAGGGGCTGCCTGGAGG	exonic	FALSE	NA	NA	atcttgtggaaaggacgaaacaccGCAAAGGGGCTGCCTGGAGGgtttaagagctatgctggaaacagc	69	73a30775268ba856802ed7050aa178455163e735
AKT1	CAAAGGGGCTGCCTGGAGGAGGC	CAAAGGGGCTGCCTGGAGGA	14:104793149-104793171	14	104793149-104793171	104793149	104793171	left	ENSG00000142208	ENST00000649815	ENSE00002522726	GAAAGGGGCTGCCTGGAGGA	exonic	FALSE	NA	NA	atcttgtggaaaggacgaaacaccGAAAGGGGCTGCCTGGAGGAgtttaagagctatgctggaaacagc	69	86155e7e4675e86fd860a3877592fc26c66bafb1
AKT1	AGGGGCTGCCTGGAGGAGGCAGC	AGGGGCTGCCTGGAGGAGGC	14:104793146-104793168	14	104793146-104793168	104793146	104793168	left	ENSG00000142208	ENST00000649815	ENSE00002522726	GGGGGCTGCCTGGAGGAGGC	exonic	FALSE	NA	NA	atcttgtggaaaggacgaaacaccGGGGGCTGCCTGGAGGAGGCgtttaagagctatgctggaaacagc	69	710821a553b37c08ed89a99cb65d19922ca6ffc9
AKT1	GCTGCCTGGAGGAGGCAGCCTGT	GCTGCCTGGAGGAGGCAGCC	14:104793142-104793164	14	104793142-104793164	104793142	104793164	left	ENSG00000142208	ENST00000649815	ENSE00002522726	GCTGCCTGGAGGAGGCAGCC	exonic	FALSE	NA	NA	atcttgtggaaaggacgaaacaccGCTGCCTGGAGGAGGCAGCCgtttaagagctatgctggaaacagc	69	2c9c93157d36c1e3bdccd949b9f99b19cdd8d44b
AKT1	CCTGGAGGAGGCAGCCTGTCAGC	CCTGGAGGAGGCAGCCTGTC	14:104793138-104793160	14	104793138-104793160	104793138	104793160	left	ENSG00000142208	ENST00000649815	ENSE00002522726	GCTGGAGGAGGCAGCCTGTC	exonic	FALSE	NA	NA	atcttgtggaaaggacgaaacaccGCTGGAGGAGGCAGCCTGTCgtttaagagctatgctggaaacagc	69	750843150ec4028796c19282826077bdf97aa675
AKT1	GGAGGAGGCAGCCTGTCAGCTGG	GGAGGAGGCAGCCTGTCAGC	14:104793135-104793157	14	104793135-104793157	104793135	104793157	left	ENSG00000142208	ENST00000649815	ENSE00002522726	GGAGGAGGCAGCCTGTCAGC	exonic	FALSE	NA	NA	atcttgtggaaaggacgaaacaccGGAGGAGGCAGCCTGTCAGCgtttaagagctatgctggaaacagc	69	ad160472815152b696ef720ebbc423d186affe89
AKT1	GAGGAGGCAGCCTGTCAGCTGGT	GAGGAGGCAGCCTGTCAGCT	14:104793134-104793156	14	104793134-104793156	104793134	104793156	left	ENSG00000142208	ENST00000649815	ENSE00002522726	GAGGAGGCAGCCTGTCAGCT	exonic	FALSE	NA	NA	atcttgtggaaaggacgaaacaccGAGGAGGCAGCCTGTCAGCTgtttaagagctatgctggaaacagc	69	0f9791c25a1d186a4510a448b8d68ce82ba81af2
AKT1	GGAGGCAGCCTGTCAGCTGGTGC	GGAGGCAGCCTGTCAGCTGG	14:104793132-104793154	14	104793132-104793154	104793132	104793154	left	ENSG00000142208	ENST00000649815	ENSE00002522726	GGAGGCAGCCTGTCAGCTGG	exonic	FALSE	NA	NA	atcttgtggaaaggacgaaacaccGGAGGCAGCCTGTCAGCTGGgtttaagagctatgctggaaacagc	69	749b9af15c9a8789f1c4bdf66c0a8774db3d533d
AKT1	AGCCTGTCAGCTGGTGCATCAGG	AGCCTGTCAGCTGGTGCATC	14:104793126-104793148	14	104793126-104793148	104793126	104793148	left	ENSG00000142208	ENST00000649815	ENSE00002522726	GGCCTGTCAGCTGGTGCATC	exonic	FALSE	NA	NA	atcttgtggaaaggacgaaacaccGGCCTGTCAGCTGGTGCATCgtttaagagctatgctggaaacagc	69	f40c7cddb492f61a3a582571660ea0c14e285bd4
AKT1	GCCTGTCAGCTGGTGCATCAGGT	GCCTGTCAGCTGGTGCATCA	14:104793125-104793147	14	104793125-104793147	104793125	104793147	left	ENSG00000142208	ENST00000649815	ENSE00002522726	GCCTGTCAGCTGGTGCATCA	exonic	FALSE	NA	NA	atcttgtggaaaggacgaaacaccGCCTGTCAGCTGGTGCATCAgtttaagagctatgctggaaacagc	69	3728e0c70063b12748c6ac55a11c288e20e5363b
AKT1	GTCAGCTGGTGCATCAGGTTAGG	GTCAGCTGGTGCATCAGGTT	14:104793121-104793143	14	104793121-104793143	104793121	104793143	left	ENSG00000142208	ENST00000649815	ENSE00002522726	GTCAGCTGGTGCATCAGGTT	exonic	FALSE	NA	NA	atcttgtggaaaggacgaaacaccGTCAGCTGGTGCATCAGGTTgtttaagagctatgctggaaacagc	69	070916867c08e93d8fb038da5d4d237f7498fc32
AKT1	TCAGCTGGTGCATCAGGTTAGGG	TCAGCTGGTGCATCAGGTTA	14:104793120-104793142	14	104793120-104793142	104793120	104793142	left	ENSG00000142208	ENST00000649815	ENSE00002522726	GCAGCTGGTGCATCAGGTTA	exonic	FALSE	NA	NA	atcttgtggaaaggacgaaacaccGCAGCTGGTGCATCAGGTTAgtttaagagctatgctggaaacagc	69	4e358533744b9faab51ade3cba076b2e9e1e0ad2
AKT1	CAGCTGGTGCATCAGGTTAGGGA	CAGCTGGTGCATCAGGTTAG	14:104793119-104793141	14	104793119-104793141	104793119	104793141	left	ENSG00000142208	ENST00000649815	ENSE00002522726	GAGCTGGTGCATCAGGTTAG	exonic	FALSE	NA	NA	atcttgtggaaaggacgaaacaccGAGCTGGTGCATCAGGTTAGgtttaagagctatgctggaaacagc	69	56f377060ba87c0612aa9cd834773a5307b94f0e
AKT1	GCTGGTGCATCAGGTTAGGGAGG	GCTGGTGCATCAGGTTAGGG	14:104793117-104793139	14	104793117-104793139	104793117	104793139	left	ENSG00000142208	ENST00000649815	ENSE00002522726	GCTGGTGCATCAGGTTAGGG	exonic	FALSE	NA	NA	atcttgtggaaaggacgaaacaccGCTGGTGCATCAGGTTAGGGgtttaagagctatgctggaaacagc	69	a63ea8807c244b8b67ecf196e9eeb75d86d9c31c
AKT1	CTGGTGCATCAGGTTAGGGAGGC	CTGGTGCATCAGGTTAGGGA	14:104793116-104793138	14	104793116-104793138	104793116	104793138	left	ENSG00000142208	ENST00000649815	ENSE00002522726	GTGGTGCATCAGGTTAGGGA	exonic	FALSE	NA	NA	atcttgtggaaaggacgaaacaccGTGGTGCATCAGGTTAGGGAgtttaagagctatgctggaaacagc	69	895d790e5d593d4e7360115a9c866be6db5fc5e9
AKT1	GTGCATCAGGTTAGGGAGGCTGG	GTGCATCAGGTTAGGGAGGC	14:104793113-104793135	14	104793113-104793135	104793113	104793135	left	ENSG00000142208	ENST00000649815	ENSE00002522726	GTGCATCAGGTTAGGGAGGC	exonic	FALSE	NA	NA	atcttgtggaaaggacgaaacaccGTGCATCAGGTTAGGGAGGCgtttaagagctatgctggaaacagc	69	17e86e96e327e34de7b886c5f10f4f987eb3ef82
AKT1	TGCATCAGGTTAGGGAGGCTGGG	TGCATCAGGTTAGGGAGGCT	14:104793112-104793134	14	104793112-104793134	104793112	104793134	left	ENSG00000142208	ENST00000649815	ENSE00002522726	GGCATCAGGTTAGGGAGGCT	exonic	FALSE	NA	NA	atcttgtggaaaggacgaaacaccGGCATCAGGTTAGGGAGGCTgtttaagagctatgctggaaacagc	69	693693fa5b1b316ff870cfe6776e9daca1dd2700
AKT1	GCATCAGGTTAGGGAGGCTGGGA	GCATCAGGTTAGGGAGGCTG	14:104793111-104793133	14	104793111-104793133	104793111	104793133	left	ENSG00000142208	ENST00000649815	ENSE00002522726	GCATCAGGTTAGGGAGGCTG	exonic	FALSE	NA	NA	atcttgtggaaaggacgaaacaccGCATCAGGTTAGGGAGGCTGgtttaagagctatgctggaaacagc	69	d079ba968cf623988f8f233158521f1d9d91d25d
AKT1	TCAGGTTAGGGAGGCTGGGAAGG	TCAGGTTAGGGAGGCTGGGA	14:104793108-104793130	14	104793108-104793130	104793108	104793130	left	ENSG00000142208	ENST00000649815	ENSE00002522726	GCAGGTTAGGGAGGCTGGGA	exonic	FALSE	NA	NA	atcttgtggaaaggacgaaacaccGCAGGTTAGGGAGGCTGGGAgtttaagagctatgctggaaacagc	69	88c82be4592b47c6f1edcf0bbc313dc36f77c83b
AKT1	CAGGTTAGGGAGGCTGGGAAGGC	CAGGTTAGGGAGGCTGGGAA	14:104793107-104793129	14	104793107-104793129	104793107	104793129	left	ENSG00000142208	ENST00000649815	ENSE00002522726	GAGGTTAGGGAGGCTGGGAA	exonic	FALSE	NA	NA	atcttgtggaaaggacgaaacaccGAGGTTAGGGAGGCTGGGAAgtttaagagctatgctggaaacagc	69	ec11f1dc7fd65f3265ce29d6effe671d0902ce53
AKT1	CAGCTTCCTTTGCTTCTCCCAGA	CAGCTTCCTTTGCTTCTCCC	14:104792722-104792744	14	104792722-104792744	104792722	104792744	left	ENSG00000142208	ENST00000649815	ENSE00001394660	GAGCTTCCTTTGCTTCTCCC	exonic	FALSE	NA	NA	atcttgtggaaaggacgaaacaccGAGCTTCCTTTGCTTCTCCCgtttaagagctatgctggaaacagc	69	ac3c04eb3e108ff05c0fbf4e95141189d57e71c2
AKT1	GCTTCCTTTGCTTCTCCCAGAGG	GCTTCCTTTGCTTCTCCCAG	14:104792720-104792742	14	104792720-104792742	104792720	104792742	left	ENSG00000142208	ENST00000649815	ENSE00001394660	GCTTCCTTTGCTTCTCCCAG	exonic	FALSE	NA	NA	atcttgtggaaaggacgaaacaccGCTTCCTTTGCTTCTCCCAGgtttaagagctatgctggaaacagc	69	ee58d65f4fc1ecb7fd5891e1d55be5e2f9a4fa93
AKT1	CTTCCTTTGCTTCTCCCAGAGGC	CTTCCTTTGCTTCTCCCAGA	14:104792719-104792741	14	104792719-104792741	104792719	104792741	left	ENSG00000142208	ENST00000649815	ENSE00001394660	GTTCCTTTGCTTCTCCCAGA	exonic	FALSE	NA	NA	atcttgtggaaaggacgaaacaccGTTCCTTTGCTTCTCCCAGAgtttaagagctatgctggaaacagc	69	68190466ffe9f220b69a3cc4ede49a9d8ec62ab1
AKT1	CCTTTGCTTCTCCCAGAGGCTGT	CCTTTGCTTCTCCCAGAGGC	14:104792716-104792738	14	104792716-104792738	104792716	104792738	left	ENSG00000142208	ENST00000649815	ENSE00001394660	GCTTTGCTTCTCCCAGAGGC	exonic	FALSE	NA	NA	atcttgtggaaaggacgaaacaccGCTTTGCTTCTCCCAGAGGCgtttaagagctatgctggaaacagc	69	0052ed6c9b9b509ced9a78c01a3b6da047765a5b
AKT1	TTTGCTTCTCCCAGAGGCTGTGG	TTTGCTTCTCCCAGAGGCTG	14:104792714-104792736	14	104792714-104792736	104792714	104792736	left	ENSG00000142208	ENST00000649815	ENSE00001394660	GTTGCTTCTCCCAGAGGCTG	exonic	FALSE	NA	NA	atcttgtggaaaggacgaaacaccGTTGCTTCTCCCAGAGGCTGgtttaagagctatgctggaaacagc	69	5ffff3a54f345fe6c653bcdbb4f1e1b76050bd1b
AKT1	TTGCTTCTCCCAGAGGCTGTGGC	TTGCTTCTCCCAGAGGCTGT	14:104792713-104792735	14	104792713-104792735	104792713	104792735	left	ENSG00000142208	ENST00000649815	ENSE00001394660	GTGCTTCTCCCAGAGGCTGT	exonic	FALSE	NA	NA	atcttgtggaaaggacgaaacaccGTGCTTCTCCCAGAGGCTGTgtttaagagctatgctggaaacagc	69	233dfcd8d3059669c9ecea15da60695cb63d784e
AKT1	TTCTCCCAGAGGCTGTGGCCAGG	TTCTCCCAGAGGCTGTGGCC	14:104792709-104792731	14	104792709-104792731	104792709	104792731	left	ENSG00000142208	ENST00000649815	ENSE00001394660	GTCTCCCAGAGGCTGTGGCC	exonic	FALSE	NA	NA	atcttgtggaaaggacgaaacaccGTCTCCCAGAGGCTGTGGCCgtttaagagctatgctggaaacagc	69	0b70ffb81647af4128b2bf768907ed81571d5734
AKT1	TCTCCCAGAGGCTGTGGCCAGGC	TCTCCCAGAGGCTGTGGCCA	14:104792708-104792730	14	104792708-104792730	104792708	104792730	left	ENSG00000142208	ENST00000649815	ENSE00001394660	GCTCCCAGAGGCTGTGGCCA	exonic	FALSE	NA	NA	atcttgtggaaaggacgaaacaccGCTCCCAGAGGCTGTGGCCAgtttaagagctatgctggaaacagc	69	b3357d0acc95aa3cd0ef4e31602ed76fd76c82bf
AKT1	CCAGAGGCTGTGGCCAGGCCAGC	CCAGAGGCTGTGGCCAGGCC	14:104792704-104792726	14	104792704-104792726	104792704	104792726	left	ENSG00000142208	ENST00000649815	ENSE00001394660	GCAGAGGCTGTGGCCAGGCC	exonic	FALSE	NA	NA	atcttgtggaaaggacgaaacaccGCAGAGGCTGTGGCCAGGCCgtttaagagctatgctggaaacagc	69	8e486247b852f261136519bc746c2732a1b9e0e8
AKT1	GAGGCTGTGGCCAGGCCAGCTGG	GAGGCTGTGGCCAGGCCAGC	14:104792701-104792723	14	104792701-104792723	104792701	104792723	left	ENSG00000142208	ENST00000649815	ENSE00001394660	GAGGCTGTGGCCAGGCCAGC	exonic	FALSE	NA	NA	atcttgtggaaaggacgaaacaccGAGGCTGTGGCCAGGCCAGCgtttaagagctatgctggaaacagc	69	df4853db58c433a4737acf16715bf3c33b1d93fb
AKT1	AGGCTGTGGCCAGGCCAGCTGGG	AGGCTGTGGCCAGGCCAGCT	14:104792700-104792722	14	104792700-104792722	104792700	104792722	left	ENSG00000142208	ENST00000649815	ENSE00001394660	GGGCTGTGGCCAGGCCAGCT	exonic	FALSE	NA	NA	atcttgtggaaaggacgaaacaccGGGCTGTGGCCAGGCCAGCTgtttaagagctatgctggaaacagc	69	20ab1af0f7990da23ddbb913af1f5b4a10c71cd4
AKT1	GGCTGTGGCCAGGCCAGCTGGGC	GGCTGTGGCCAGGCCAGCTG	14:104792699-104792721	14	104792699-104792721	104792699	104792721	left	ENSG00000142208	ENST00000649815	ENSE00001394660	GGCTGTGGCCAGGCCAGCTG	exonic	FALSE	NA	NA	atcttgtggaaaggacgaaacaccGGCTGTGGCCAGGCCAGCTGgtttaagagctatgctggaaacagc	69	541cb5f829571f476ca7e85d8ce37a9b44f27e02
AKT1	GTGGCCAGGCCAGCTGGGCTCGG	GTGGCCAGGCCAGCTGGGCT	14:104792695-104792717	14	104792695-104792717	104792695	104792717	left	ENSG00000142208	ENST00000649815	ENSE00001394660	GTGGCCAGGCCAGCTGGGCT	exonic	FALSE	NA	NA	atcttgtggaaaggacgaaacaccGTGGCCAGGCCAGCTGGGCTgtttaagagctatgctggaaacagc	69	713be2095ace35596083b730945655ba165a56d8
AKT1	TGGCCAGGCCAGCTGGGCTCGGG	TGGCCAGGCCAGCTGGGCTC	14:104792694-104792716	14	104792694-104792716	104792694	104792716	left	ENSG00000142208	ENST00000649815	ENSE00001394660	GGGCCAGGCCAGCTGGGCTC	exonic	FALSE	NA	NA	atcttgtggaaaggacgaaacaccGGGCCAGGCCAGCTGGGCTCgtttaagagctatgctggaaacagc	69	f23f369884e3bbf8397b343c3d60a68186fff5e6
AKT1	GGCCAGGCCAGCTGGGCTCGGGG	GGCCAGGCCAGCTGGGCTCG	14:104792693-104792715	14	104792693-104792715	104792693	104792715	left	ENSG00000142208	ENST00000649815	ENSE00001394660	GGCCAGGCCAGCTGGGCTCG	exonic	FALSE	NA	NA	atcttgtggaaaggacgaaacaccGGCCAGGCCAGCTGGGCTCGgtttaagagctatgctggaaacagc	69	5d13e2f773927a48c1ab7c51637c706925c7704a
AKT1	GCCAGGCCAGCTGGGCTCGGGGA	GCCAGGCCAGCTGGGCTCGG	14:104792692-104792714	14	104792692-104792714	104792692	104792714	left	ENSG00000142208	ENST00000649815	ENSE00001394660	GCCAGGCCAGCTGGGCTCGG	exonic	FALSE	NA	NA	atcttgtggaaaggacgaaacaccGCCAGGCCAGCTGGGCTCGGgtttaagagctatgctggaaacagc	69	678731b3bbbca2b0d7ffbaff264b43e1174867db
AKT1	CAGGCCAGCTGGGCTCGGGGAGC	CAGGCCAGCTGGGCTCGGGG	14:104792690-104792712	14	104792690-104792712	104792690	104792712	left	ENSG00000142208	ENST00000649815	ENSE00001394660	GAGGCCAGCTGGGCTCGGGG	exonic	FALSE	NA	NA	atcttgtggaaaggacgaaacaccGAGGCCAGCTGGGCTCGGGGgtttaagagctatgctggaaacagc	69	6ed1ed82410749412a26045f8245f6a8f0062b1a
AKT1	GGCCAGCTGGGCTCGGGGAGCGC	GGCCAGCTGGGCTCGGGGAG	14:104792688-104792710	14	104792688-104792710	104792688	104792710	left	ENSG00000142208	ENST00000649815	ENSE00001394660	GGCCAGCTGGGCTCGGGGAG	exonic	FALSE	NA	NA	atcttgtggaaaggacgaaacaccGGCCAGCTGGGCTCGGGGAGgtttaagagctatgctggaaacagc	69	be411f35b3b436e986052f1902482c0ddaa7a3e8
AKT1	AGCTGGGCTCGGGGAGCGCCAGC	AGCTGGGCTCGGGGAGCGCC	14:104792684-104792706	14	104792684-104792706	104792684	104792706	left	ENSG00000142208	ENST00000649815	ENSE00001394660	GGCTGGGCTCGGGGAGCGCC	exonic	FALSE	NA	NA	atcttgtggaaaggacgaaacaccGGCTGGGCTCGGGGAGCGCCgtttaagagctatgctggaaacagc	69	b62490c4686642ab328f484cbfb5afae00441999
AKT1	GGGCTCGGGGAGCGCCAGCCTGA	GGGCTCGGGGAGCGCCAGCC	14:104792680-104792702	14	104792680-104792702	104792680	104792702	left	ENSG00000142208	ENST00000649815	ENSE00001394660	GGGCTCGGGGAGCGCCAGCC	exonic	FALSE	NA	NA	atcttgtggaaaggacgaaacaccGGGCTCGGGGAGCGCCAGCCgtttaagagctatgctggaaacagc	69	98d2a53af1cbe4034a85a189538c0b02312000df
AKT1	GCTCGGGGAGCGCCAGCCTGAGA	GCTCGGGGAGCGCCAGCCTG	14:104792678-104792700	14	104792678-104792700	104792678	104792700	left	ENSG00000142208	ENST00000649815	ENSE00001394660	GCTCGGGGAGCGCCAGCCTG	exonic	FALSE	NA	NA	atcttgtggaaaggacgaaacaccGCTCGGGGAGCGCCAGCCTGgtttaagagctatgctggaaacagc	69	006b6af5bd0b985e06fcf51640795e2d255bca45
AKT1	TCGGGGAGCGCCAGCCTGAGAGG	TCGGGGAGCGCCAGCCTGAG	14:104792676-104792698	14	104792676-104792698	104792676	104792698	left	ENSG00000142208	ENST00000649815	ENSE00001394660	GCGGGGAGCGCCAGCCTGAG	exonic	FALSE	NA	NA	atcttgtggaaaggacgaaacaccGCGGGGAGCGCCAGCCTGAGgtttaagagctatgctggaaacagc	69	ad745552556cc3ad8ec53210c3790b689358bc51
AKT1	CGGGGAGCGCCAGCCTGAGAGGA	CGGGGAGCGCCAGCCTGAGA	14:104792675-104792697	14	104792675-104792697	104792675	104792697	left	ENSG00000142208	ENST00000649815	ENSE00001394660	GGGGGAGCGCCAGCCTGAGA	exonic	FALSE	NA	NA	atcttgtggaaaggacgaaacaccGGGGGAGCGCCAGCCTGAGAgtttaagagctatgctggaaacagc	69	e49c7388ddae87ef6e4d089c1240a81721bba83a
AKT1	GGGAGCGCCAGCCTGAGAGGAGC	GGGAGCGCCAGCCTGAGAGG	14:104792673-104792695	14	104792673-104792695	104792673	104792695	left	ENSG00000142208	ENST00000649815	ENSE00001394660	GGGAGCGCCAGCCTGAGAGG	exonic	FALSE	NA	NA	atcttgtggaaaggacgaaacaccGGGAGCGCCAGCCTGAGAGGgtttaagagctatgctggaaacagc	69	a58f290c65fcbd0240d0b654f687859624caac2f
AKT1	GAGCGCCAGCCTGAGAGGAGCGC	GAGCGCCAGCCTGAGAGGAG	14:104792671-104792693	14	104792671-104792693	104792671	104792693	left	ENSG00000142208	ENST00000649815	ENSE00001394660	GAGCGCCAGCCTGAGAGGAG	exonic	FALSE	NA	NA	atcttgtggaaaggacgaaacaccGAGCGCCAGCCTGAGAGGAGgtttaagagctatgctggaaacagc	69	5a8d0543dca9326734afdeffbaecc4eae7cece37
AKT1	GCGCCAGCCTGAGAGGAGCGCGT	GCGCCAGCCTGAGAGGAGCG	14:104792669-104792691	14	104792669-104792691	104792669	104792691	left	ENSG00000142208	ENST00000649815	ENSE00001394660	GCGCCAGCCTGAGAGGAGCG	exonic	FALSE	NA	NA	atcttgtggaaaggacgaaacaccGCGCCAGCCTGAGAGGAGCGgtttaagagctatgctggaaacagc	69	6db1dbae30b847db82105b29c3b2fe80ff10f937
AKT1	GCCAGCCTGAGAGGAGCGCGTGA	GCCAGCCTGAGAGGAGCGCG	14:104792667-104792689	14	104792667-104792689	104792667	104792689	left	ENSG00000142208	ENST00000649815	ENSE00001394660	GCCAGCCTGAGAGGAGCGCG	exonic	FALSE	NA	NA	atcttgtggaaaggacgaaacaccGCCAGCCTGAGAGGAGCGCGgtttaagagctatgctggaaacagc	69	f8de33d81816f7c48e02bcc302b7c1dbbbc88f28
AKT1	CAGCCTGAGAGGAGCGCGTGAGC	CAGCCTGAGAGGAGCGCGTG	14:104792665-104792687	14	104792665-104792687	104792665	104792687	left	ENSG00000142208	ENST00000649815	ENSE00001394660	GAGCCTGAGAGGAGCGCGTG	exonic	FALSE	NA	NA	atcttgtggaaaggacgaaacaccGAGCCTGAGAGGAGCGCGTGgtttaagagctatgctggaaacagc	69	a8a2a0d28df60d4cf908808e00de66ba782a2c2c
AKT1	GCCTGAGAGGAGCGCGTGAGCGT	GCCTGAGAGGAGCGCGTGAG	14:104792663-104792685	14	104792663-104792685	104792663	104792685	left	ENSG00000142208	ENST00000649815	ENSE00001394660	GCCTGAGAGGAGCGCGTGAG	exonic	FALSE	NA	NA	atcttgtggaaaggacgaaacaccGCCTGAGAGGAGCGCGTGAGgtttaagagctatgctggaaacagc	69	f155fecef34e4f5a0df3c4f8b4545711f325d4e3
AKT1	TGAGAGGAGCGCGTGAGCGTCGC	TGAGAGGAGCGCGTGAGCGT	14:104792660-104792682	14	104792660-104792682	104792660	104792682	left	ENSG00000142208	ENST00000649815	ENSE00001394660	GGAGAGGAGCGCGTGAGCGT	exonic	FALSE	NA	NA	atcttgtggaaaggacgaaacaccGGAGAGGAGCGCGTGAGCGTgtttaagagctatgctggaaacagc	69	6301cd5d50c97d9f5177db636288e4860c766731
AKT1	AGAGGAGCGCGTGAGCGTCGCGG	AGAGGAGCGCGTGAGCGTCG	14:104792658-104792680	14	104792658-104792680	104792658	104792680	left	ENSG00000142208	ENST00000649815	ENSE00001394660	GGAGGAGCGCGTGAGCGTCG	exonic	FALSE	NA	NA	atcttgtggaaaggacgaaacaccGGAGGAGCGCGTGAGCGTCGgtttaagagctatgctggaaacagc	69	2db5223a0002ec8c83a55b2ae074c892ba0f1190
AKT1	GAGGAGCGCGTGAGCGTCGCGGG	GAGGAGCGCGTGAGCGTCGC	14:104792657-104792679	14	104792657-104792679	104792657	104792679	left	ENSG00000142208	ENST00000649815	ENSE00001394660	GAGGAGCGCGTGAGCGTCGC	exonic	FALSE	NA	NA	atcttgtggaaaggacgaaacaccGAGGAGCGCGTGAGCGTCGCgtttaagagctatgctggaaacagc	69	684a808391ef34bde71a7ff17a1a613042c86565
AKT1	AGGAGCGCGTGAGCGTCGCGGGA	AGGAGCGCGTGAGCGTCGCG	14:104792656-104792678	14	104792656-104792678	104792656	104792678	left	ENSG00000142208	ENST00000649815	ENSE00001394660	GGGAGCGCGTGAGCGTCGCG	exonic	FALSE	NA	NA	atcttgtggaaaggacgaaacaccGGGAGCGCGTGAGCGTCGCGgtttaagagctatgctggaaacagc	69	3490e93fd6ff3e1f4822fd63d7e26448290fc49c
AKT1	GAGCGCGTGAGCGTCGCGGGAGC	GAGCGCGTGAGCGTCGCGGG	14:104792654-104792676	14	104792654-104792676	104792654	104792676	left	ENSG00000142208	ENST00000649815	ENSE00001394660	GAGCGCGTGAGCGTCGCGGG	exonic	FALSE	NA	NA	atcttgtggaaaggacgaaacaccGAGCGCGTGAGCGTCGCGGGgtttaagagctatgctggaaacagc	69	42f417ec24c6363de1d29ed87fb26e75347642a3
AKT1	CGTGAGCGTCGCGGGAGCCTCGG	CGTGAGCGTCGCGGGAGCCT	14:104792649-104792671	14	104792649-104792671	104792649	104792671	left	ENSG00000142208	ENST00000649815	ENSE00001394660	GGTGAGCGTCGCGGGAGCCT	exonic	FALSE	NA	NA	atcttgtggaaaggacgaaacaccGGTGAGCGTCGCGGGAGCCTgtttaagagctatgctggaaacagc	69	89acde56c6c2782c459a1663574d1227e9da5e10
AKT1	GTGAGCGTCGCGGGAGCCTCGGG	GTGAGCGTCGCGGGAGCCTC	14:104792648-104792670	14	104792648-104792670	104792648	104792670	left	ENSG00000142208	ENST00000649815	ENSE00001394660	GTGAGCGTCGCGGGAGCCTC	exonic	FALSE	NA	NA	atcttgtggaaaggacgaaacaccGTGAGCGTCGCGGGAGCCTCgtttaagagctatgctggaaacagc	69	e61bdb9c7f40bdb172a1c4d9eb3f4620fb22062d
AKT1	TGAGCGTCGCGGGAGCCTCGGGC	TGAGCGTCGCGGGAGCCTCG	14:104792647-104792669	14	104792647-104792669	104792647	104792669	left	ENSG00000142208	ENST00000649815	ENSE00001394660	GGAGCGTCGCGGGAGCCTCG	exonic	FALSE	NA	NA	atcttgtggaaaggacgaaacaccGGAGCGTCGCGGGAGCCTCGgtttaagagctatgctggaaacagc	69	a53eeb8763ae0eac3dc233fd10d8dd1b1940c80f
AKT1	CGCGGGAGCCTCGGGCACCATGA	CGCGGGAGCCTCGGGCACCA	14:104792640-104792662	14	104792640-104792662	104792640	104792662	left	ENSG00000142208	ENST00000649815	ENSE00001394660	GGCGGGAGCCTCGGGCACCA	exonic	FALSE	NA	NA	atcttgtggaaaggacgaaacaccGGCGGGAGCCTCGGGCACCAgtttaagagctatgctggaaacagc	69	94142c0e529a83f45e77e9a2b483763a0ea58527
AKT1	CGGGAGCCTCGGGCACCATGAGC	CGGGAGCCTCGGGCACCATG	14:104792638-104792660	14	104792638-104792660	104792638	104792660	left	ENSG00000142208	ENST00000649815	ENSE00001394660	GGGGAGCCTCGGGCACCATG	exonic	FALSE	NA	NA	atcttgtggaaaggacgaaacaccGGGGAGCCTCGGGCACCATGgtttaagagctatgctggaaacagc	69	a332bc44ec72565a9bccaf05c7c4b6b1095ed6e0
AKT1	GGAGCCTCGGGCACCATGAGCGA	GGAGCCTCGGGCACCATGAG	14:104792636-104792658	14	104792636-104792658	104792636	104792658	left	ENSG00000142208	ENST00000649815	ENSE00001394660	GGAGCCTCGGGCACCATGAG	exonic	FALSE	NA	NA	atcttgtggaaaggacgaaacaccGGAGCCTCGGGCACCATGAGgtttaagagctatgctggaaacagc	69	746dab4a763c039cafc8ee438ea2b12eab704a5e
AKT1	GCCTCGGGCACCATGAGCGACGT	GCCTCGGGCACCATGAGCGA	14:104792633-104792655	14	104792633-104792655	104792633	104792655	left	ENSG00000142208	ENST00000649815	ENSE00001394660	GCCTCGGGCACCATGAGCGA	exonic	FALSE	NA	NA	atcttgtggaaaggacgaaacaccGCCTCGGGCACCATGAGCGAgtttaagagctatgctggaaacagc	69	721e644c9d99c0541bff0bf321814f0ddd130712
AKT1	CTCGGGCACCATGAGCGACGTGG	CTCGGGCACCATGAGCGACG	14:104792631-104792653	14	104792631-104792653	104792631	104792653	left	ENSG00000142208	ENST00000649815	ENSE00001394660	GTCGGGCACCATGAGCGACG	exonic	FALSE	NA	NA	atcttgtggaaaggacgaaacaccGTCGGGCACCATGAGCGACGgtttaagagctatgctggaaacagc	69	6d39a1cb5ea3390aad26171d539675465d9486dd
AKT1	TCGGGCACCATGAGCGACGTGGC	TCGGGCACCATGAGCGACGT	14:104792630-104792652	14	104792630-104792652	104792630	104792652	left	ENSG00000142208	ENST00000649815	ENSE00001394660	GCGGGCACCATGAGCGACGT	exonic	FALSE	NA	NA	atcttgtggaaaggacgaaacaccGCGGGCACCATGAGCGACGTgtttaagagctatgctggaaacagc	69	b45eafe44fda1ef5997001142d4787f83f4fac04
AKT1	ACCATGAGCGACGTGGCTATTGT	ACCATGAGCGACGTGGCTAT	14:104792624-104792646	14	104792624-104792646	104792624	104792646	left	ENSG00000142208	ENST00000649815	ENSE00001394660	GCCATGAGCGACGTGGCTAT	exonic	FALSE	NA	NA	atcttgtggaaaggacgaaacaccGCCATGAGCGACGTGGCTATgtttaagagctatgctggaaacagc	69	fdfbe667111e3bf89b82372b70bd7dcbb85a26fa
AKT1	CATGAGCGACGTGGCTATTGTGA	CATGAGCGACGTGGCTATTG	14:104792622-104792644	14	104792622-104792644	104792622	104792644	left	ENSG00000142208	ENST00000649815	ENSE00001394660	GATGAGCGACGTGGCTATTG	exonic	FALSE	NA	NA	atcttgtggaaaggacgaaacaccGATGAGCGACGTGGCTATTGgtttaagagctatgctggaaacagc	69	414ed41095be8f05fc22cabab9bc1cdf8f299606
AKT1	GAGCGACGTGGCTATTGTGAAGG	GAGCGACGTGGCTATTGTGA	14:104792619-104792641	14	104792619-104792641	104792619	104792641	left	ENSG00000142208	ENST00000649815	ENSE00001394660	GAGCGACGTGGCTATTGTGA	exonic	FALSE	NA	NA	atcttgtggaaaggacgaaacaccGAGCGACGTGGCTATTGTGAgtttaagagctatgctggaaacagc	69	b3f7a9aecf2f5852de5ad922ac0448a166233d64
AKT1	AGCGACGTGGCTATTGTGAAGGA	AGCGACGTGGCTATTGTGAA	14:104792618-104792640	14	104792618-104792640	104792618	104792640	left	ENSG00000142208	ENST00000649815	ENSE00001394660	GGCGACGTGGCTATTGTGAA	exonic	FALSE	NA	NA	atcttgtggaaaggacgaaacaccGGCGACGTGGCTATTGTGAAgtttaagagctatgctggaaacagc	69	9adcc68d1e41070d0ae8415f2ecbfbf152944231
AKT1	CGACGTGGCTATTGTGAAGGAGG	CGACGTGGCTATTGTGAAGG	14:104792616-104792638	14	104792616-104792638	104792616	104792638	left	ENSG00000142208	ENST00000649815	ENSE00001394660	GGACGTGGCTATTGTGAAGG	exonic	FALSE	NA	NA	atcttgtggaaaggacgaaacaccGGACGTGGCTATTGTGAAGGgtttaagagctatgctggaaacagc	69	aa4008bc2609b3c194dfea92261ae9445b6d0cec
AKT1	GACGTGGCTATTGTGAAGGAGGG	GACGTGGCTATTGTGAAGGA	14:104792615-104792637	14	104792615-104792637	104792615	104792637	left	ENSG00000142208	ENST00000649815	ENSE00001394660	GACGTGGCTATTGTGAAGGA	exonic	FALSE	NA	NA	atcttgtggaaaggacgaaacaccGACGTGGCTATTGTGAAGGAgtttaagagctatgctggaaacagc	69	37c130082c6fb21450c2334a4ca1a0d8bdabbee2
AKT1	ACGTGGCTATTGTGAAGGAGGGT	ACGTGGCTATTGTGAAGGAG	14:104792614-104792636	14	104792614-104792636	104792614	104792636	left	ENSG00000142208	ENST00000649815	ENSE00001394660	GCGTGGCTATTGTGAAGGAG	exonic	FALSE	NA	NA	atcttgtggaaaggacgaaacaccGCGTGGCTATTGTGAAGGAGgtttaagagctatgctggaaacagc	69	6edc82f535182ee0d60624240e0563030f2b937e
AKT1	TGGCTATTGTGAAGGAGGGTTGG	TGGCTATTGTGAAGGAGGGT	14:104792611-104792633	14	104792611-104792633	104792611	104792633	left	ENSG00000142208	ENST00000649815	ENSE00001394660	GGGCTATTGTGAAGGAGGGT	exonic	FALSE	NA	NA	atcttgtggaaaggacgaaacaccGGGCTATTGTGAAGGAGGGTgtttaagagctatgctggaaacagc	69	847046a6b339827f7733dba1289a504206a9ce06
AKT1	GGCTATTGTGAAGGAGGGTTGGC	GGCTATTGTGAAGGAGGGTT	14:104792610-104792632	14	104792610-104792632	104792610	104792632	left	ENSG00000142208	ENST00000649815	ENSE00001394660	GGCTATTGTGAAGGAGGGTT	exonic	FALSE	NA	NA	atcttgtggaaaggacgaaacaccGGCTATTGTGAAGGAGGGTTgtttaagagctatgctggaaacagc	69	c647181a0446a3d7123fdb2e056b4a5c347aaabd
AKT1	TATTGTGAAGGAGGGTTGGCTGC	TATTGTGAAGGAGGGTTGGC	14:104792607-104792629	14	104792607-104792629	104792607	104792629	left	ENSG00000142208	ENST00000649815	ENSE00001394660	GATTGTGAAGGAGGGTTGGC	exonic	FALSE	NA	NA	atcttgtggaaaggacgaaacaccGATTGTGAAGGAGGGTTGGCgtttaagagctatgctggaaacagc	69	87b1d19f90fe728cfe06da4f60a892e56b5c92cf
AKT1	AGGAGGGTTGGCTGCACAAACGA	AGGAGGGTTGGCTGCACAAA	14:104792599-104792621	14	104792599-104792621	104792599	104792621	left	ENSG00000142208	ENST00000649815	ENSE00001394660	GGGAGGGTTGGCTGCACAAA	exonic	FALSE	NA	NA	atcttgtggaaaggacgaaacaccGGGAGGGTTGGCTGCACAAAgtttaagagctatgctggaaacagc	69	f8877b620f1161c53c30a7f153501365a2d4497e
AKT1	GAGGGTTGGCTGCACAAACGAGG	GAGGGTTGGCTGCACAAACG	14:104792597-104792619	14	104792597-104792619	104792597	104792619	left	ENSG00000142208	ENST00000649815	ENSE00001394660	GAGGGTTGGCTGCACAAACG	exonic	FALSE	NA	NA	atcttgtggaaaggacgaaacaccGAGGGTTGGCTGCACAAACGgtttaagagctatgctggaaacagc	69	d5e399c186963d5680331b1b52839788adf800db
AKT1	AGGGTTGGCTGCACAAACGAGGT	AGGGTTGGCTGCACAAACGA	14:104792596-104792618	14	104792596-104792618	104792596	104792618	left	ENSG00000142208	ENST00000649815	ENSE00001394660	GGGGTTGGCTGCACAAACGA	exonic	FALSE	NA	NA	atcttgtggaaaggacgaaacaccGGGGTTGGCTGCACAAACGAgtttaagagctatgctggaaacagc	69	1b27ff6662d16f46ece1ef1807569309d8c44fa7
AKT1	TTGGCTGCACAAACGAGGTTAGT	TTGGCTGCACAAACGAGGTT	14:104792592-104792614	14	104792592-104792614	104792592	104792614	left	ENSG00000142208	ENST00000649815	ENSE00001394660	GTGGCTGCACAAACGAGGTT	exonic	FALSE	NA	NA	atcttgtggaaaggacgaaacaccGTGGCTGCACAAACGAGGTTgtttaagagctatgctggaaacagc	69	fe5601f5816d843d3a2e874e8e265cfde19518e9
AKT1	GCACAAACGAGGTTAGTACCCGC	GCACAAACGAGGTTAGTACC	14:104792586-104792608	14	104792586-104792608	104792586	104792608	left	ENSG00000142208	ENST00000649815	ENSE00001394660	GCACAAACGAGGTTAGTACC	exonic	FALSE	NA	NA	atcttgtggaaaggacgaaacaccGCACAAACGAGGTTAGTACCgtttaagagctatgctggaaacagc	69	1dc065aac839e573f2c5f85c3e0614b1ccf6cc1c
AKT1	CAAACGAGGTTAGTACCCGCTGC	CAAACGAGGTTAGTACCCGC	14:104792583-104792605	14	104792583-104792605	104792583	104792605	left	ENSG00000142208	ENST00000649815	ENSE00001394660	GAAACGAGGTTAGTACCCGC	exonic	FALSE	NA	NA	atcttgtggaaaggacgaaacaccGAAACGAGGTTAGTACCCGCgtttaagagctatgctggaaacagc	69	845637b70ed2734cc96c7573b7f2e36cb0cd1c53
AKT1	CGAGGTTAGTACCCGCTGCCAGG	CGAGGTTAGTACCCGCTGCC	14:104792579-104792601	14	104792579-104792601	104792579	104792601	left	ENSG00000142208	ENST00000649815	ENSE00001394660	GGAGGTTAGTACCCGCTGCC	exonic	FALSE	NA	NA	atcttgtggaaaggacgaaacaccGGAGGTTAGTACCCGCTGCCgtttaagagctatgctggaaacagc	69	a0d813641823680f27809881970686bada38a2ae
AKT1	GAGGTTAGTACCCGCTGCCAGGG	GAGGTTAGTACCCGCTGCCA	14:104792578-104792600	14	104792578-104792600	104792578	104792600	left	ENSG00000142208	ENST00000649815	ENSE00001394660	GAGGTTAGTACCCGCTGCCA	exonic	FALSE	NA	NA	atcttgtggaaaggacgaaacaccGAGGTTAGTACCCGCTGCCAgtttaagagctatgctggaaacagc	69	647aa1e5f354c9f923f336fa160d58dcea431aaf
AKT1	AGGTTAGTACCCGCTGCCAGGGC	AGGTTAGTACCCGCTGCCAG	14:104792577-104792599	14	104792577-104792599	104792577	104792599	left	ENSG00000142208	ENST00000649815	ENSE00001394660	GGGTTAGTACCCGCTGCCAG	exonic	FALSE	NA	NA	atcttgtggaaaggacgaaacaccGGGTTAGTACCCGCTGCCAGgtttaagagctatgctggaaacagc	69	6b5b81bbc33eecdc0bc1a2de5cf0c227110ba970
AKT1	CTCACCACCCGCACGTCTGTAGG	CTCACCACCCGCACGTCTGT	14:104780216-104780238	14	104780216-104780238	104780216	104780238	left	ENSG00000142208	ENST00000649815	ENSE00003642995	GTCACCACCCGCACGTCTGT	exonic	FALSE	NA	NA	atcttgtggaaaggacgaaacaccGTCACCACCCGCACGTCTGTgtttaagagctatgctggaaacagc	69	bc9d2b98bebf089ed9b46aaf9d504d661ca6aeb7
AKT1	TCACCACCCGCACGTCTGTAGGG	TCACCACCCGCACGTCTGTA	14:104780215-104780237	14	104780215-104780237	104780215	104780237	left	ENSG00000142208	ENST00000649815	ENSE00003642995	GCACCACCCGCACGTCTGTA	exonic	FALSE	NA	NA	atcttgtggaaaggacgaaacaccGCACCACCCGCACGTCTGTAgtttaagagctatgctggaaacagc	69	0ed80a82933904f8f9d54eb42f42d0e3e61a40b0
AKT1	CACCACCCGCACGTCTGTAGGGG	CACCACCCGCACGTCTGTAG	14:104780214-104780236	14	104780214-104780236	104780214	104780236	left	ENSG00000142208	ENST00000649815	ENSE00003642995	GACCACCCGCACGTCTGTAG	exonic	FALSE	NA	NA	atcttgtggaaaggacgaaacaccGACCACCCGCACGTCTGTAGgtttaagagctatgctggaaacagc	69	1047b646fd1325cbd3aa2c5dd4f2f4a95c0a3cff
AKT1	ACCACCCGCACGTCTGTAGGGGA	ACCACCCGCACGTCTGTAGG	14:104780213-104780235	14	104780213-104780235	104780213	104780235	left	ENSG00000142208	ENST00000649815	ENSE00003642995	GCCACCCGCACGTCTGTAGG	exonic	FALSE	NA	NA	atcttgtggaaaggacgaaacaccGCCACCCGCACGTCTGTAGGgtttaagagctatgctggaaacagc	69	8e61870a9060ecc0241a4715aa8f8536e4a1de66
AKT1	CACCCGCACGTCTGTAGGGGAGT	CACCCGCACGTCTGTAGGGG	14:104780211-104780233	14	104780211-104780233	104780211	104780233	left	ENSG00000142208	ENST00000649815	ENSE00003642995	GACCCGCACGTCTGTAGGGG	exonic	FALSE	NA	NA	atcttgtggaaaggacgaaacaccGACCCGCACGTCTGTAGGGGgtttaagagctatgctggaaacagc	69	4294f542ae0fc2583f8f716d166e3513746c803a
AKT1	GTCTGTAGGGGAGTACATCAAGA	GTCTGTAGGGGAGTACATCA	14:104780202-104780224	14	104780202-104780224	104780202	104780224	left	ENSG00000142208	ENST00000649815	ENSE00003642995	GTCTGTAGGGGAGTACATCA	exonic	FALSE	NA	NA	atcttgtggaaaggacgaaacaccGTCTGTAGGGGAGTACATCAgtttaagagctatgctggaaacagc	69	25a649672403ed03259b1e6d608c265d1c6f6b07
AKT1	TAGGGGAGTACATCAAGACCTGG	TAGGGGAGTACATCAAGACC	14:104780197-104780219	14	104780197-104780219	104780197	104780219	left	ENSG00000142208	ENST00000649815	ENSE00003642995	GAGGGGAGTACATCAAGACC	exonic	FALSE	NA	NA	atcttgtggaaaggacgaaacaccGAGGGGAGTACATCAAGACCgtttaagagctatgctggaaacagc	69	20244628838f56e013c0f8662b3c9d5809a61605
AKT1	AGGGGAGTACATCAAGACCTGGC	AGGGGAGTACATCAAGACCT	14:104780196-104780218	14	104780196-104780218	104780196	104780218	left	ENSG00000142208	ENST00000649815	ENSE00003642995	GGGGGAGTACATCAAGACCT	exonic	FALSE	NA	NA	atcttgtggaaaggacgaaacaccGGGGGAGTACATCAAGACCTgtttaagagctatgctggaaacagc	69	ef4948b0fad1f876d1d5cb6e7f77eb0d43328e99
AKT1	GGGAGTACATCAAGACCTGGCGG	GGGAGTACATCAAGACCTGG	14:104780194-104780216	14	104780194-104780216	104780194	104780216	left	ENSG00000142208	ENST00000649815	ENSE00003642995	GGGAGTACATCAAGACCTGG	exonic	FALSE	NA	NA	atcttgtggaaaggacgaaacaccGGGAGTACATCAAGACCTGGgtttaagagctatgctggaaacagc	69	a51e1a2afe5fe79032846d76773ab55ee6b401d5
AKT1	GGAGTACATCAAGACCTGGCGGC	GGAGTACATCAAGACCTGGC	14:104780193-104780215	14	104780193-104780215	104780193	104780215	left	ENSG00000142208	ENST00000649815	ENSE00003642995	GGAGTACATCAAGACCTGGC	exonic	FALSE	NA	NA	atcttgtggaaaggacgaaacaccGGAGTACATCAAGACCTGGCgtttaagagctatgctggaaacagc	69	a03cfefd3fd2b5d8d22e496b3baefff2da2342bc
AKT1	ACATCAAGACCTGGCGGCCACGC	ACATCAAGACCTGGCGGCCA	14:104780188-104780210	14	104780188-104780210	104780188	104780210	left	ENSG00000142208	ENST00000649815	ENSE00003642995	GCATCAAGACCTGGCGGCCA	exonic	FALSE	NA	NA	atcttgtggaaaggacgaaacaccGCATCAAGACCTGGCGGCCAgtttaagagctatgctggaaacagc	69	ac0eda59b36aa2d6195f0c3a8d343885b27c4a03
AKT1	GCCACGCTACTTCCTCCTCAAGA	GCCACGCTACTTCCTCCTCA	14:104780172-104780194	14	104780172-104780194	104780172	104780194	left	ENSG00000142208	ENST00000649815	ENSE00003642995	GCCACGCTACTTCCTCCTCA	exonic	FALSE	NA	NA	atcttgtggaaaggacgaaacaccGCCACGCTACTTCCTCCTCAgtttaagagctatgctggaaacagc	69	8e946470e86ae4d3f759d55faa59d4798955bf96
AKT1	CGCTACTTCCTCCTCAAGAATGA	CGCTACTTCCTCCTCAAGAA	14:104780168-104780190	14	104780168-104780190	104780168	104780190	left	ENSG00000142208	ENST00000649815	ENSE00003642995	GGCTACTTCCTCCTCAAGAA	exonic	FALSE	NA	NA	atcttgtggaaaggacgaaacaccGGCTACTTCCTCCTCAAGAAgtttaagagctatgctggaaacagc	69	4702dff4cd8d693259a1f579dc8b022187e09043
AKT1	TACTTCCTCCTCAAGAATGATGG	TACTTCCTCCTCAAGAATGA	14:104780165-104780187	14	104780165-104780187	104780165	104780187	left	ENSG00000142208	ENST00000649815	ENSE00003642995	GACTTCCTCCTCAAGAATGA	exonic	FALSE	NA	NA	atcttgtggaaaggacgaaacaccGACTTCCTCCTCAAGAATGAgtttaagagctatgctggaaacagc	69	27cb91334a811c1b40ced3b31c8ea2be1ff25124
AKT1	ACTTCCTCCTCAAGAATGATGGC	ACTTCCTCCTCAAGAATGAT	14:104780164-104780186	14	104780164-104780186	104780164	104780186	left	ENSG00000142208	ENST00000649815	ENSE00003642995	GCTTCCTCCTCAAGAATGAT	exonic	FALSE	NA	NA	atcttgtggaaaggacgaaacaccGCTTCCTCCTCAAGAATGATgtttaagagctatgctggaaacagc	69	8bae7845285374b7cfffddbd5025ca706036d2cb
AKT1	AAGAATGATGGCACCTTCATTGG	AAGAATGATGGCACCTTCAT	14:104780153-104780175	14	104780153-104780175	104780153	104780175	left	ENSG00000142208	ENST00000649815	ENSE00003642995	GAGAATGATGGCACCTTCAT	exonic	FALSE	NA	NA	atcttgtggaaaggacgaaacaccGAGAATGATGGCACCTTCATgtttaagagctatgctggaaacagc	69	b94671b686dd3457108a5f6e91821c631699695f
AKT1	AGAATGATGGCACCTTCATTGGC	AGAATGATGGCACCTTCATT	14:104780152-104780174	14	104780152-104780174	104780152	104780174	left	ENSG00000142208	ENST00000649815	ENSE00003642995	GGAATGATGGCACCTTCATT	exonic	FALSE	NA	NA	atcttgtggaaaggacgaaacaccGGAATGATGGCACCTTCATTgtttaagagctatgctggaaacagc	69	e30845e423f1296ecf340c9fe891bb41ec0294ce
AKT1	TGGCACCTTCATTGGCTACAAGG	TGGCACCTTCATTGGCTACA	14:104780145-104780167	14	104780145-104780167	104780145	104780167	left	ENSG00000142208	ENST00000649815	ENSE00003642995	GGGCACCTTCATTGGCTACA	exonic	FALSE	NA	NA	atcttgtggaaaggacgaaacaccGGGCACCTTCATTGGCTACAgtttaagagctatgctggaaacagc	69	5ecd7955673c038721ccbd6f633c5814faec4550
AKT1	GGCACCTTCATTGGCTACAAGGA	GGCACCTTCATTGGCTACAA	14:104780144-104780166	14	104780144-104780166	104780144	104780166	left	ENSG00000142208	ENST00000649815	ENSE00003642995	GGCACCTTCATTGGCTACAA	exonic	FALSE	NA	NA	atcttgtggaaaggacgaaacaccGGCACCTTCATTGGCTACAAgtttaagagctatgctggaaacagc	69	89aea939871e825376de8297dea01ebad66d660d
AKT1	CACCTTCATTGGCTACAAGGAGC	CACCTTCATTGGCTACAAGG	14:104780142-104780164	14	104780142-104780164	104780142	104780164	left	ENSG00000142208	ENST00000649815	ENSE00003642995	GACCTTCATTGGCTACAAGG	exonic	FALSE	NA	NA	atcttgtggaaaggacgaaacaccGACCTTCATTGGCTACAAGGgtttaagagctatgctggaaacagc	69	74a49e289722d499ecf997ce3226e5b7d804496d
AKT1	CCTTCATTGGCTACAAGGAGCGG	CCTTCATTGGCTACAAGGAG	14:104780140-104780162	14	104780140-104780162	104780140	104780162	left	ENSG00000142208	ENST00000649815	ENSE00003642995	GCTTCATTGGCTACAAGGAG	exonic	FALSE	NA	NA	atcttgtggaaaggacgaaacaccGCTTCATTGGCTACAAGGAGgtttaagagctatgctggaaacagc	69	a886414587246f797292d03994fe2bbaa752b8b4
AKT1	CTTCATTGGCTACAAGGAGCGGC	CTTCATTGGCTACAAGGAGC	14:104780139-104780161	14	104780139-104780161	104780139	104780161	left	ENSG00000142208	ENST00000649815	ENSE00003642995	GTTCATTGGCTACAAGGAGC	exonic	FALSE	NA	NA	atcttgtggaaaggacgaaacaccGTTCATTGGCTACAAGGAGCgtttaagagctatgctggaaacagc	69	68a8f2fc21aa0dd503a62a68b4d88273113fa432
AKT1	CATTGGCTACAAGGAGCGGCCGC	CATTGGCTACAAGGAGCGGC	14:104780136-104780158	14	104780136-104780158	104780136	104780158	left	ENSG00000142208	ENST00000649815	ENSE00003642995	GATTGGCTACAAGGAGCGGC	exonic	FALSE	NA	NA	atcttgtggaaaggacgaaacaccGATTGGCTACAAGGAGCGGCgtttaagagctatgctggaaacagc	69	0a64082db575a6562281e59dde8bef3e13a0eb9c
AKT1	TGGCTACAAGGAGCGGCCGCAGG	TGGCTACAAGGAGCGGCCGC	14:104780133-104780155	14	104780133-104780155	104780133	104780155	left	ENSG00000142208	ENST00000649815	ENSE00003642995	GGGCTACAAGGAGCGGCCGC	exonic	FALSE	NA	NA	atcttgtggaaaggacgaaacaccGGGCTACAAGGAGCGGCCGCgtttaagagctatgctggaaacagc	69	06808044f94ee5115348c0705f0e2ac8dea42665
AKT1	GGCTACAAGGAGCGGCCGCAGGA	GGCTACAAGGAGCGGCCGCA	14:104780132-104780154	14	104780132-104780154	104780132	104780154	left	ENSG00000142208	ENST00000649815	ENSE00003642995	GGCTACAAGGAGCGGCCGCA	exonic	FALSE	NA	NA	atcttgtggaaaggacgaaacaccGGCTACAAGGAGCGGCCGCAgtttaagagctatgctggaaacagc	69	5c50df7e712753f5f6745fcdb88ecefefa670b82
AKT1	TACAAGGAGCGGCCGCAGGATGT	TACAAGGAGCGGCCGCAGGA	14:104780129-104780151	14	104780129-104780151	104780129	104780151	left	ENSG00000142208	ENST00000649815	ENSE00003642995	GACAAGGAGCGGCCGCAGGA	exonic	FALSE	NA	NA	atcttgtggaaaggacgaaacaccGACAAGGAGCGGCCGCAGGAgtttaagagctatgctggaaacagc	69	865d6b61e5eae8d769905bcf701c904b6ab7676c
AKT1	CAAGGAGCGGCCGCAGGATGTGG	CAAGGAGCGGCCGCAGGATG	14:104780127-104780149	14	104780127-104780149	104780127	104780149	left	ENSG00000142208	ENST00000649815	ENSE00003642995	GAAGGAGCGGCCGCAGGATG	exonic	FALSE	NA	NA	atcttgtggaaaggacgaaacaccGAAGGAGCGGCCGCAGGATGgtttaagagctatgctggaaacagc	69	8d825d5966854eb88731f4797fe9f82f6f3bd4c7
AKT1	AAGGAGCGGCCGCAGGATGTGGA	AAGGAGCGGCCGCAGGATGT	14:104780126-104780148	14	104780126-104780148	104780126	104780148	left	ENSG00000142208	ENST00000649815	ENSE00003642995	GAGGAGCGGCCGCAGGATGT	exonic	FALSE	NA	NA	atcttgtggaaaggacgaaacaccGAGGAGCGGCCGCAGGATGTgtttaagagctatgctggaaacagc	69	c87811688bdf56dc517c61eb18751c53da770893
AKT1	GGCCGCAGGATGTGGACCAACGT	GGCCGCAGGATGTGGACCAA	14:104780119-104780141	14	104780119-104780141	104780119	104780141	left	ENSG00000142208	ENST00000649815	ENSE00003642995	GGCCGCAGGATGTGGACCAA	exonic	FALSE	NA	NA	atcttgtggaaaggacgaaacaccGGCCGCAGGATGTGGACCAAgtttaagagctatgctggaaacagc	69	5ad53ac151801c309b4542b78ae29809da277e57
AKT1	CCGCAGGATGTGGACCAACGTGA	CCGCAGGATGTGGACCAACG	14:104780117-104780139	14	104780117-104780139	104780117	104780139	left	ENSG00000142208	ENST00000649815	ENSE00003642995	GCGCAGGATGTGGACCAACG	exonic	FALSE	NA	NA	atcttgtggaaaggacgaaacaccGCGCAGGATGTGGACCAACGgtttaagagctatgctggaaacagc	69	aa194ab6b4315012d1a2c9182ce6a2c2369b0668
AKT1	GCAGGATGTGGACCAACGTGAGG	GCAGGATGTGGACCAACGTG	14:104780115-104780137	14	104780115-104780137	104780115	104780137	left	ENSG00000142208	ENST00000649815	ENSE00003642995	GCAGGATGTGGACCAACGTG	exonic	FALSE	NA	NA	atcttgtggaaaggacgaaacaccGCAGGATGTGGACCAACGTGgtttaagagctatgctggaaacagc	69	fa60ee60d78fd50da7339443944510b7facf6cae
AKT1	CAGGATGTGGACCAACGTGAGGC	CAGGATGTGGACCAACGTGA	14:104780114-104780136	14	104780114-104780136	104780114	104780136	left	ENSG00000142208	ENST00000649815	ENSE00003642995	GAGGATGTGGACCAACGTGA	exonic	FALSE	NA	NA	atcttgtggaaaggacgaaacaccGAGGATGTGGACCAACGTGAgtttaagagctatgctggaaacagc	69	15126099ebbedcb72d6654c26c575ad669e612c7
AKT1	GCTCCCCTCAACAACTTCTCTGT	GCTCCCCTCAACAACTTCTC	14:104780093-104780115	14	104780093-104780115	104780093	104780115	left	ENSG00000142208	ENST00000649815	ENSE00003642995	GCTCCCCTCAACAACTTCTC	exonic	FALSE	NA	NA	atcttgtggaaaggacgaaacaccGCTCCCCTCAACAACTTCTCgtttaagagctatgctggaaacagc	69	21baa4f3ea99f74c9a812a36f241725182d3ed3c
AKT1	TCCCCTCAACAACTTCTCTGTGG	TCCCCTCAACAACTTCTCTG	14:104780091-104780113	14	104780091-104780113	104780091	104780113	left	ENSG00000142208	ENST00000649815	ENSE00003642995	GCCCCTCAACAACTTCTCTG	exonic	FALSE	NA	NA	atcttgtggaaaggacgaaacaccGCCCCTCAACAACTTCTCTGgtttaagagctatgctggaaacagc	69	3de236fd11966bc9d856db4d949308519cec6f3e
AKT1	CCCCTCAACAACTTCTCTGTGGC	CCCCTCAACAACTTCTCTGT	14:104780090-104780112	14	104780090-104780112	104780090	104780112	left	ENSG00000142208	ENST00000649815	ENSE00003642995	GCCCTCAACAACTTCTCTGT	exonic	FALSE	NA	NA	atcttgtggaaaggacgaaacaccGCCCTCAACAACTTCTCTGTgtttaagagctatgctggaaacagc	69	ffc11ebdb9dcb58316e9693c827cafd9f5875872
AKT1	CCTCAACAACTTCTCTGTGGCGC	CCTCAACAACTTCTCTGTGG	14:104780088-104780110	14	104780088-104780110	104780088	104780110	left	ENSG00000142208	ENST00000649815	ENSE00003642995	GCTCAACAACTTCTCTGTGG	exonic	FALSE	NA	NA	atcttgtggaaaggacgaaacaccGCTCAACAACTTCTCTGTGGgtttaagagctatgctggaaacagc	69	e33f633de5a4306ad93b30bd3d06e96a852a8836
AKT1	TCAACAACTTCTCTGTGGCGCGT	TCAACAACTTCTCTGTGGCG	14:104780086-104780108	14	104780086-104780108	104780086	104780108	left	ENSG00000142208	ENST00000649815	ENSE00003642995	GCAACAACTTCTCTGTGGCG	exonic	FALSE	NA	NA	atcttgtggaaaggacgaaacaccGCAACAACTTCTCTGTGGCGgtttaagagctatgctggaaacagc	69	24e22f73e092104cd121f2cd948851264a1aa5c3
AKT1	CAACTTCTCTGTGGCGCGTAAGT	CAACTTCTCTGTGGCGCGTA	14:104780082-104780104	14	104780082-104780104	104780082	104780104	left	ENSG00000142208	ENST00000649815	ENSE00003642995	GAACTTCTCTGTGGCGCGTA	exonic	FALSE	NA	NA	atcttgtggaaaggacgaaacaccGAACTTCTCTGTGGCGCGTAgtttaagagctatgctggaaacagc	69	82628fc947affa797163c2315106824b47a65449
AKT1	GTGGCGCGTAAGTATCCCCTTGG	GTGGCGCGTAAGTATCCCCT	14:104780072-104780094	14	104780072-104780094	104780072	104780094	left	ENSG00000142208	ENST00000649815	ENSE00003642995	GTGGCGCGTAAGTATCCCCT	exonic	FALSE	NA	NA	atcttgtggaaaggacgaaacaccGTGGCGCGTAAGTATCCCCTgtttaagagctatgctggaaacagc	69	3f9b925f35e2ed6caf0edb33b0a5b882bb3e1298
AKT1	TGGCGCGTAAGTATCCCCTTGGC	TGGCGCGTAAGTATCCCCTT	14:104780071-104780093	14	104780071-104780093	104780071	104780093	left	ENSG00000142208	ENST00000649815	ENSE00003642995	GGGCGCGTAAGTATCCCCTT	exonic	FALSE	NA	NA	atcttgtggaaaggacgaaacaccGGGCGCGTAAGTATCCCCTTgtttaagagctatgctggaaacagc	69	db2dd3738046da39431bd916afe5fd443a382c76
AKT1	CAGAGGCTCTGCCTGCCCGCAGA	CAGAGGCTCTGCCTGCCCGC	14:104776770-104776792	14	104776770-104776792	104776770	104776792	left	ENSG00000142208	ENST00000649815	ENSE00003473235	GAGAGGCTCTGCCTGCCCGC	exonic	FALSE	NA	NA	atcttgtggaaaggacgaaacaccGAGAGGCTCTGCCTGCCCGCgtttaagagctatgctggaaacagc	69	100a2512ecd259f7eaac156f92f771b391ae57a7
AKT1	GAGGCTCTGCCTGCCCGCAGAGT	GAGGCTCTGCCTGCCCGCAG	14:104776768-104776790	14	104776768-104776790	104776768	104776790	left	ENSG00000142208	ENST00000649815	ENSE00003473235	GAGGCTCTGCCTGCCCGCAG	exonic	FALSE	NA	NA	atcttgtggaaaggacgaaacaccGAGGCTCTGCCTGCCCGCAGgtttaagagctatgctggaaacagc	69	48d87150a16f7a0821504a5b6b50c3f889713cc0
AKT1	GGCTCTGCCTGCCCGCAGAGTGC	GGCTCTGCCTGCCCGCAGAG	14:104776766-104776788	14	104776766-104776788	104776766	104776788	left	ENSG00000142208	ENST00000649815	ENSE00003473235	GGCTCTGCCTGCCCGCAGAG	exonic	FALSE	NA	NA	atcttgtggaaaggacgaaacaccGGCTCTGCCTGCCCGCAGAGgtttaagagctatgctggaaacagc	69	5d30f9060176327f5fd5017e65916f368f2cff5d
AKT1	CTGCCTGCCCGCAGAGTGCCAGC	CTGCCTGCCCGCAGAGTGCC	14:104776762-104776784	14	104776762-104776784	104776762	104776784	left	ENSG00000142208	ENST00000649815	ENSE00003473235	GTGCCTGCCCGCAGAGTGCC	exonic	FALSE	NA	NA	atcttgtggaaaggacgaaacaccGTGCCTGCCCGCAGAGTGCCgtttaagagctatgctggaaacagc	69	f84607354771f0481eac2a2bf9caa2b87dfee6cf
AKT1	CCTGCCCGCAGAGTGCCAGCTGA	CCTGCCCGCAGAGTGCCAGC	14:104776759-104776781	14	104776759-104776781	104776759	104776781	left	ENSG00000142208	ENST00000649815	ENSE00003473235	GCTGCCCGCAGAGTGCCAGC	exonic	FALSE	NA	NA	atcttgtggaaaggacgaaacaccGCTGCCCGCAGAGTGCCAGCgtttaagagctatgctggaaacagc	69	96d556886e6a5d0de7a5e4cfada5bc171b2e480a
AKT1	GCCCGCAGAGTGCCAGCTGATGA	GCCCGCAGAGTGCCAGCTGA	14:104776756-104776778	14	104776756-104776778	104776756	104776778	left	ENSG00000142208	ENST00000649815	ENSE00003473235	GCCCGCAGAGTGCCAGCTGA	exonic	FALSE	NA	NA	atcttgtggaaaggacgaaacaccGCCCGCAGAGTGCCAGCTGAgtttaagagctatgctggaaacagc	69	483f73b3762a52f47f96d30afcf93b175059b34f
AKT1	CGCAGAGTGCCAGCTGATGAAGA	CGCAGAGTGCCAGCTGATGA	14:104776753-104776775	14	104776753-104776775	104776753	104776775	left	ENSG00000142208	ENST00000649815	ENSE00003473235	GGCAGAGTGCCAGCTGATGA	exonic	FALSE	NA	NA	atcttgtggaaaggacgaaacaccGGCAGAGTGCCAGCTGATGAgtttaagagctatgctggaaacagc	69	8fb2da50bd0a239af60a8976289a2533e65a98c1
AKT1	AGAGTGCCAGCTGATGAAGACGG	AGAGTGCCAGCTGATGAAGA	14:104776750-104776772	14	104776750-104776772	104776750	104776772	left	ENSG00000142208	ENST00000649815	ENSE00003473235	GGAGTGCCAGCTGATGAAGA	exonic	FALSE	NA	NA	atcttgtggaaaggacgaaacaccGGAGTGCCAGCTGATGAAGAgtttaagagctatgctggaaacagc	69	8da2f17b666d01857405b72af2abf48a5892ba3f
AKT1	GAGTGCCAGCTGATGAAGACGGA	GAGTGCCAGCTGATGAAGAC	14:104776749-104776771	14	104776749-104776771	104776749	104776771	left	ENSG00000142208	ENST00000649815	ENSE00003473235	GAGTGCCAGCTGATGAAGAC	exonic	FALSE	NA	NA	atcttgtggaaaggacgaaacaccGAGTGCCAGCTGATGAAGACgtttaagagctatgctggaaacagc	69	868d535b7daeec4da28ddff91c77e974d8a2057f
AKT1	GTGCCAGCTGATGAAGACGGAGC	GTGCCAGCTGATGAAGACGG	14:104776747-104776769	14	104776747-104776769	104776747	104776769	left	ENSG00000142208	ENST00000649815	ENSE00003473235	GTGCCAGCTGATGAAGACGG	exonic	FALSE	NA	NA	atcttgtggaaaggacgaaacaccGTGCCAGCTGATGAAGACGGgtttaagagctatgctggaaacagc	69	e8e45ba1719aa74d301553ac3ecef9d1f9765642
AKT1	GCCAGCTGATGAAGACGGAGCGG	GCCAGCTGATGAAGACGGAG	14:104776745-104776767	14	104776745-104776767	104776745	104776767	left	ENSG00000142208	ENST00000649815	ENSE00003473235	GCCAGCTGATGAAGACGGAG	exonic	FALSE	NA	NA	atcttgtggaaaggacgaaacaccGCCAGCTGATGAAGACGGAGgtttaagagctatgctggaaacagc	69	1dc59133715bcd3652282fdb0eb4fc9576391a0d
AKT1	CCAGCTGATGAAGACGGAGCGGC	CCAGCTGATGAAGACGGAGC	14:104776744-104776766	14	104776744-104776766	104776744	104776766	left	ENSG00000142208	ENST00000649815	ENSE00003473235	GCAGCTGATGAAGACGGAGC	exonic	FALSE	NA	NA	atcttgtggaaaggacgaaacaccGCAGCTGATGAAGACGGAGCgtttaagagctatgctggaaacagc	69	8e2b6454c8424f6151b7fb033001251e6c51306c
AKT1	TGATGAAGACGGAGCGGCCCCGG	TGATGAAGACGGAGCGGCCC	14:104776739-104776761	14	104776739-104776761	104776739	104776761	left	ENSG00000142208	ENST00000649815	ENSE00003473235	GGATGAAGACGGAGCGGCCC	exonic	FALSE	NA	NA	atcttgtggaaaggacgaaacaccGGATGAAGACGGAGCGGCCCgtttaagagctatgctggaaacagc	69	5021a01bdeb528afd057cecf87e4cc448710f8db
AKT1	GATGAAGACGGAGCGGCCCCGGC	GATGAAGACGGAGCGGCCCC	14:104776738-104776760	14	104776738-104776760	104776738	104776760	left	ENSG00000142208	ENST00000649815	ENSE00003473235	GATGAAGACGGAGCGGCCCC	exonic	FALSE	NA	NA	atcttgtggaaaggacgaaacaccGATGAAGACGGAGCGGCCCCgtttaagagctatgctggaaacagc	69	cb56634c70bd87bb1aadc61cf0f455c099b4563f
AKT1	GGCCCAACACCTTCATCATCCGC	GGCCCAACACCTTCATCATC	14:104776718-104776740	14	104776718-104776740	104776718	104776740	left	ENSG00000142208	ENST00000649815	ENSE00003473235	GGCCCAACACCTTCATCATC	exonic	FALSE	NA	NA	atcttgtggaaaggacgaaacaccGGCCCAACACCTTCATCATCgtttaagagctatgctggaaacagc	69	6751a0565dd998a86221f41d032e64e6beb8b8e2
AKT1	CCAACACCTTCATCATCCGCTGC	CCAACACCTTCATCATCCGC	14:104776715-104776737	14	104776715-104776737	104776715	104776737	left	ENSG00000142208	ENST00000649815	ENSE00003473235	GCAACACCTTCATCATCCGC	exonic	FALSE	NA	NA	atcttgtggaaaggacgaaacaccGCAACACCTTCATCATCCGCgtttaagagctatgctggaaacagc	69	c573df7261d442c881afe4f7dfd499457a126540
AKT1	CACCTTCATCATCCGCTGCCTGC	CACCTTCATCATCCGCTGCC	14:104776711-104776733	14	104776711-104776733	104776711	104776733	left	ENSG00000142208	ENST00000649815	ENSE00003473235	GACCTTCATCATCCGCTGCC	exonic	FALSE	NA	NA	atcttgtggaaaggacgaaacaccGACCTTCATCATCCGCTGCCgtttaagagctatgctggaaacagc	69	955e32968c210622b6c7affe3619f67f150f5582
AKT1	CTTCATCATCCGCTGCCTGCAGT	CTTCATCATCCGCTGCCTGC	14:104776708-104776730	14	104776708-104776730	104776708	104776730	left	ENSG00000142208	ENST00000649815	ENSE00003473235	GTTCATCATCCGCTGCCTGC	exonic	FALSE	NA	NA	atcttgtggaaaggacgaaacaccGTTCATCATCCGCTGCCTGCgtttaagagctatgctggaaacagc	69	27ce863e9ba7e95ece524526b9c5ac9be72d54f6
AKT1	TCATCATCCGCTGCCTGCAGTGG	TCATCATCCGCTGCCTGCAG	14:104776706-104776728	14	104776706-104776728	104776706	104776728	left	ENSG00000142208	ENST00000649815	ENSE00003473235	GCATCATCCGCTGCCTGCAG	exonic	FALSE	NA	NA	atcttgtggaaaggacgaaacaccGCATCATCCGCTGCCTGCAGgtttaagagctatgctggaaacagc	69	31287f766bbba72e280a255b7f50f8a77785f87c
AKT1	CATCATCCGCTGCCTGCAGTGGA	CATCATCCGCTGCCTGCAGT	14:104776705-104776727	14	104776705-104776727	104776705	104776727	left	ENSG00000142208	ENST00000649815	ENSE00003473235	GATCATCCGCTGCCTGCAGT	exonic	FALSE	NA	NA	atcttgtggaaaggacgaaacaccGATCATCCGCTGCCTGCAGTgtttaagagctatgctggaaacagc	69	13450dfabd1fb57308f95518ba9871fae207b5fc
AKT1	CGCTGCCTGCAGTGGACCACTGT	CGCTGCCTGCAGTGGACCAC	14:104776698-104776720	14	104776698-104776720	104776698	104776720	left	ENSG00000142208	ENST00000649815	ENSE00003473235	GGCTGCCTGCAGTGGACCAC	exonic	FALSE	NA	NA	atcttgtggaaaggacgaaacaccGGCTGCCTGCAGTGGACCACgtttaagagctatgctggaaacagc	69	e36b9346d6d7128e6c7519c500dd140bffcf4444
AKT1	CTGCAGTGGACCACTGTCATCGA	CTGCAGTGGACCACTGTCAT	14:104776692-104776714	14	104776692-104776714	104776692	104776714	left	ENSG00000142208	ENST00000649815	ENSE00003473235	GTGCAGTGGACCACTGTCAT	exonic	FALSE	NA	NA	atcttgtggaaaggacgaaacaccGTGCAGTGGACCACTGTCATgtttaagagctatgctggaaacagc	69	e722cd3ab42cd7f4ffa1246e1fdc2a424a59276c
AKT1	AGTGGACCACTGTCATCGAACGC	AGTGGACCACTGTCATCGAA	14:104776688-104776710	14	104776688-104776710	104776688	104776710	left	ENSG00000142208	ENST00000649815	ENSE00003473235	GGTGGACCACTGTCATCGAA	exonic	FALSE	NA	NA	atcttgtggaaaggacgaaacaccGGTGGACCACTGTCATCGAAgtttaagagctatgctggaaacagc	69	d6ef1757843afb18095ea27fc32baf72ce3f6e40
AKT1	GTCATCGAACGCACCTTCCATGT	GTCATCGAACGCACCTTCCA	14:104776677-104776699	14	104776677-104776699	104776677	104776699	left	ENSG00000142208	ENST00000649815	ENSE00003473235	GTCATCGAACGCACCTTCCA	exonic	FALSE	NA	NA	atcttgtggaaaggacgaaacaccGTCATCGAACGCACCTTCCAgtttaagagctatgctggaaacagc	69	aeed07f8022a0c6fc06370bf0c10eb1d909148fc
AKT1	CATCGAACGCACCTTCCATGTGG	CATCGAACGCACCTTCCATG	14:104776675-104776697	14	104776675-104776697	104776675	104776697	left	ENSG00000142208	ENST00000649815	ENSE00003473235	GATCGAACGCACCTTCCATG	exonic	FALSE	NA	NA	atcttgtggaaaggacgaaacaccGATCGAACGCACCTTCCATGgtttaagagctatgctggaaacagc	69	240856e8448cccf0d4aa6a72c0710217ec5bd592
AKT1	ATCGAACGCACCTTCCATGTGGA	ATCGAACGCACCTTCCATGT	14:104776674-104776696	14	104776674-104776696	104776674	104776696	left	ENSG00000142208	ENST00000649815	ENSE00003473235	GTCGAACGCACCTTCCATGT	exonic	FALSE	NA	NA	atcttgtggaaaggacgaaacaccGTCGAACGCACCTTCCATGTgtttaagagctatgctggaaacagc	69	394ce8ff940aaf10d8b5fa1b37a0e08b4d70962d
AKT1	CGAACGCACCTTCCATGTGGAGA	CGAACGCACCTTCCATGTGG	14:104776672-104776694	14	104776672-104776694	104776672	104776694	left	ENSG00000142208	ENST00000649815	ENSE00003473235	GGAACGCACCTTCCATGTGG	exonic	FALSE	NA	NA	atcttgtggaaaggacgaaacaccGGAACGCACCTTCCATGTGGgtttaagagctatgctggaaacagc	69	745667d6a6111b1ef717f8127abe8d1a23789b94
AKT1	ACCTTCCATGTGGAGACTCCTGA	ACCTTCCATGTGGAGACTCC	14:104776665-104776687	14	104776665-104776687	104776665	104776687	left	ENSG00000142208	ENST00000649815	ENSE00003473235	GCCTTCCATGTGGAGACTCC	exonic	FALSE	NA	NA	atcttgtggaaaggacgaaacaccGCCTTCCATGTGGAGACTCCgtttaagagctatgctggaaacagc	69	c57b3cf3202f39fa11ef1f21f7640a722afb93cb
AKT1	CTTCCATGTGGAGACTCCTGAGG	CTTCCATGTGGAGACTCCTG	14:104776663-104776685	14	104776663-104776685	104776663	104776685	left	ENSG00000142208	ENST00000649815	ENSE00003473235	GTTCCATGTGGAGACTCCTG	exonic	FALSE	NA	NA	atcttgtggaaaggacgaaacaccGTTCCATGTGGAGACTCCTGgtttaagagctatgctggaaacagc	69	fe2afcbde4391da2cb32da81ad1b8cc297cf9df7
AKT1	TTCCATGTGGAGACTCCTGAGGA	TTCCATGTGGAGACTCCTGA	14:104776662-104776684	14	104776662-104776684	104776662	104776684	left	ENSG00000142208	ENST00000649815	ENSE00003473235	GTCCATGTGGAGACTCCTGA	exonic	FALSE	NA	NA	atcttgtggaaaggacgaaacaccGTCCATGTGGAGACTCCTGAgtttaagagctatgctggaaacagc	69	9d06c3ebcb26c414bffd846a1e12637e1b792982
AKT1	CCATGTGGAGACTCCTGAGGAGC	CCATGTGGAGACTCCTGAGG	14:104776660-104776682	14	104776660-104776682	104776660	104776682	left	ENSG00000142208	ENST00000649815	ENSE00003473235	GCATGTGGAGACTCCTGAGG	exonic	FALSE	NA	NA	atcttgtggaaaggacgaaacaccGCATGTGGAGACTCCTGAGGgtttaagagctatgctggaaacagc	69	acdb8d76eedb6e3fe0c9e033a8c36632aac755e1
AKT1	ATGTGGAGACTCCTGAGGAGCGG	ATGTGGAGACTCCTGAGGAG	14:104776658-104776680	14	104776658-104776680	104776658	104776680	left	ENSG00000142208	ENST00000649815	ENSE00003473235	GTGTGGAGACTCCTGAGGAG	exonic	FALSE	NA	NA	atcttgtggaaaggacgaaacaccGTGTGGAGACTCCTGAGGAGgtttaagagctatgctggaaacagc	69	ba1326ac973a51d34fcaf6e4826cd0047adc7b50
AKT1	TGTGGAGACTCCTGAGGAGCGGT	TGTGGAGACTCCTGAGGAGC	14:104776657-104776679	14	104776657-104776679	104776657	104776679	left	ENSG00000142208	ENST00000649815	ENSE00003473235	GGTGGAGACTCCTGAGGAGC	exonic	FALSE	NA	NA	atcttgtggaaaggacgaaacaccGGTGGAGACTCCTGAGGAGCgtttaagagctatgctggaaacagc	69	a3b9d5892d907ecc5caf47e5e16b8515248ceb30
AKT1	GAGACTCCTGAGGAGCGGTACGT	GAGACTCCTGAGGAGCGGTA	14:104776653-104776675	14	104776653-104776675	104776653	104776675	left	ENSG00000142208	ENST00000649815	ENSE00003473235	GAGACTCCTGAGGAGCGGTA	exonic	FALSE	NA	NA	atcttgtggaaaggacgaaacaccGAGACTCCTGAGGAGCGGTAgtttaagagctatgctggaaacagc	69	bbebc9d7249c286eb7d2069362b779dda82dcf05
AKT1	GACTCCTGAGGAGCGGTACGTGG	GACTCCTGAGGAGCGGTACG	14:104776651-104776673	14	104776651-104776673	104776651	104776673	left	ENSG00000142208	ENST00000649815	ENSE00003473235	GACTCCTGAGGAGCGGTACG	exonic	FALSE	NA	NA	atcttgtggaaaggacgaaacaccGACTCCTGAGGAGCGGTACGgtttaagagctatgctggaaacagc	69	44233824af128dca0831e864c7ac8b620f0ca72f
AKT1	ACTCCTGAGGAGCGGTACGTGGG	ACTCCTGAGGAGCGGTACGT	14:104776650-104776672	14	104776650-104776672	104776650	104776672	left	ENSG00000142208	ENST00000649815	ENSE00003473235	GCTCCTGAGGAGCGGTACGT	exonic	FALSE	NA	NA	atcttgtggaaaggacgaaacaccGCTCCTGAGGAGCGGTACGTgtttaagagctatgctggaaacagc	69	3f9e9f21ed166c567c36854c9f1a1e8cc99bab58
AKT1	CTCCTGAGGAGCGGTACGTGGGC	CTCCTGAGGAGCGGTACGTG	14:104776649-104776671	14	104776649-104776671	104776649	104776671	left	ENSG00000142208	ENST00000649815	ENSE00003473235	GTCCTGAGGAGCGGTACGTG	exonic	FALSE	NA	NA	atcttgtggaaaggacgaaacaccGTCCTGAGGAGCGGTACGTGgtttaagagctatgctggaaacagc	69	0205a8b1a7ac0bdf566ffa363c5c9ad8600dc835
AKT1	CTGAGGAGCGGTACGTGGGCTGT	CTGAGGAGCGGTACGTGGGC	14:104776646-104776668	14	104776646-104776668	104776646	104776668	left	ENSG00000142208	ENST00000649815	ENSE00003473235	GTGAGGAGCGGTACGTGGGC	exonic	FALSE	NA	NA	atcttgtggaaaggacgaaacaccGTGAGGAGCGGTACGTGGGCgtttaagagctatgctggaaacagc	69	06174998785bdd5e9eba34f694a498822fcb666a
AKT1	GAGGAGCGGTACGTGGGCTGTGG	GAGGAGCGGTACGTGGGCTG	14:104776644-104776666	14	104776644-104776666	104776644	104776666	left	ENSG00000142208	ENST00000649815	ENSE00003473235	GAGGAGCGGTACGTGGGCTG	exonic	FALSE	NA	NA	atcttgtggaaaggacgaaacaccGAGGAGCGGTACGTGGGCTGgtttaagagctatgctggaaacagc	69	1763ade380495c1e62de1b91384a5fc1feb19fb2
AKT1	AGGAGCGGTACGTGGGCTGTGGC	AGGAGCGGTACGTGGGCTGT	14:104776643-104776665	14	104776643-104776665	104776643	104776665	left	ENSG00000142208	ENST00000649815	ENSE00003473235	GGGAGCGGTACGTGGGCTGT	exonic	FALSE	NA	NA	atcttgtggaaaggacgaaacaccGGGAGCGGTACGTGGGCTGTgtttaagagctatgctggaaacagc	69	f94884f8d69fca6439af7eec3a14639aa406a13b
AKT1	GAGCGGTACGTGGGCTGTGGCGG	GAGCGGTACGTGGGCTGTGG	14:104776641-104776663	14	104776641-104776663	104776641	104776663	left	ENSG00000142208	ENST00000649815	ENSE00003473235	GAGCGGTACGTGGGCTGTGG	exonic	FALSE	NA	NA	atcttgtggaaaggacgaaacaccGAGCGGTACGTGGGCTGTGGgtttaagagctatgctggaaacagc	69	9a73def4fc9a54f2df60e3331241af5de62a7d7d
AKT1	AGCGGTACGTGGGCTGTGGCGGC	AGCGGTACGTGGGCTGTGGC	14:104776640-104776662	14	104776640-104776662	104776640	104776662	left	ENSG00000142208	ENST00000649815	ENSE00003473235	GGCGGTACGTGGGCTGTGGC	exonic	FALSE	NA	NA	atcttgtggaaaggacgaaacaccGGCGGTACGTGGGCTGTGGCgtttaagagctatgctggaaacagc	69	73a2d3ae0e458796a14d4138fe34deda83109cc7
AKT1	AGCCTCACCTGACCTCCTGCAGG	AGCCTCACCTGACCTCCTGC	14:104775799-104775821	14	104775799-104775821	104775799	104775821	left	ENSG00000142208	ENST00000649815	ENSE00003566907	GGCCTCACCTGACCTCCTGC	exonic	FALSE	NA	NA	atcttgtggaaaggacgaaacaccGGCCTCACCTGACCTCCTGCgtttaagagctatgctggaaacagc	69	cf3039b65e66b4fc3df2e7cfe48e2741bc567f36
AKT1	GCCTCACCTGACCTCCTGCAGGG	GCCTCACCTGACCTCCTGCA	14:104775798-104775820	14	104775798-104775820	104775798	104775820	left	ENSG00000142208	ENST00000649815	ENSE00003566907	GCCTCACCTGACCTCCTGCA	exonic	FALSE	NA	NA	atcttgtggaaaggacgaaacaccGCCTCACCTGACCTCCTGCAgtttaagagctatgctggaaacagc	69	13ba5f8f8a439b2bc9e2a7d7b33c74ac4e0a3122
AKT1	CCTCACCTGACCTCCTGCAGGGA	CCTCACCTGACCTCCTGCAG	14:104775797-104775819	14	104775797-104775819	104775797	104775819	left	ENSG00000142208	ENST00000649815	ENSE00003566907	GCTCACCTGACCTCCTGCAG	exonic	FALSE	NA	NA	atcttgtggaaaggacgaaacaccGCTCACCTGACCTCCTGCAGgtttaagagctatgctggaaacagc	69	ad7ff7bf9fefe259768427951aa217cd7b9f0555
AKT1	TCACCTGACCTCCTGCAGGGAGG	TCACCTGACCTCCTGCAGGG	14:104775795-104775817	14	104775795-104775817	104775795	104775817	left	ENSG00000142208	ENST00000649815	ENSE00003566907	GCACCTGACCTCCTGCAGGG	exonic	FALSE	NA	NA	atcttgtggaaaggacgaaacaccGCACCTGACCTCCTGCAGGGgtttaagagctatgctggaaacagc	69	f279967f423f1e7bb3b75865c22d64b437dc485d
AKT1	CACCTGACCTCCTGCAGGGAGGA	CACCTGACCTCCTGCAGGGA	14:104775794-104775816	14	104775794-104775816	104775794	104775816	left	ENSG00000142208	ENST00000649815	ENSE00003566907	GACCTGACCTCCTGCAGGGA	exonic	FALSE	NA	NA	atcttgtggaaaggacgaaacaccGACCTGACCTCCTGCAGGGAgtttaagagctatgctggaaacagc	69	80f13ae0884fad58dd77bf12472c2f89f4eca0cc
AKT1	CCTGACCTCCTGCAGGGAGGAGT	CCTGACCTCCTGCAGGGAGG	14:104775792-104775814	14	104775792-104775814	104775792	104775814	left	ENSG00000142208	ENST00000649815	ENSE00003566907	GCTGACCTCCTGCAGGGAGG	exonic	FALSE	NA	NA	atcttgtggaaaggacgaaacaccGCTGACCTCCTGCAGGGAGGgtttaagagctatgctggaaacagc	69	8937d824e775b4c119d4e972ca1de74e96c1f6a1
AKT1	TGACCTCCTGCAGGGAGGAGTGG	TGACCTCCTGCAGGGAGGAG	14:104775790-104775812	14	104775790-104775812	104775790	104775812	left	ENSG00000142208	ENST00000649815	ENSE00003566907	GGACCTCCTGCAGGGAGGAG	exonic	FALSE	NA	NA	atcttgtggaaaggacgaaacaccGGACCTCCTGCAGGGAGGAGgtttaagagctatgctggaaacagc	69	b58a48acf1d460ee0690bdb39a3ac60f56480a53
AKT1	GACCTCCTGCAGGGAGGAGTGGA	GACCTCCTGCAGGGAGGAGT	14:104775789-104775811	14	104775789-104775811	104775789	104775811	left	ENSG00000142208	ENST00000649815	ENSE00003566907	GACCTCCTGCAGGGAGGAGT	exonic	FALSE	NA	NA	atcttgtggaaaggacgaaacaccGACCTCCTGCAGGGAGGAGTgtttaagagctatgctggaaacagc	69	b353eb68b1aa46309100ab3440f3684ba7635220
AKT1	TGCAGGGAGGAGTGGACAACCGC	TGCAGGGAGGAGTGGACAAC	14:104775782-104775804	14	104775782-104775804	104775782	104775804	left	ENSG00000142208	ENST00000649815	ENSE00003566907	GGCAGGGAGGAGTGGACAAC	exonic	FALSE	NA	NA	atcttgtggaaaggacgaaacaccGGCAGGGAGGAGTGGACAACgtttaagagctatgctggaaacagc	69	3fb9118122bc0467818f370ff31ca86b601a49b0
AKT1	GGAGTGGACAACCGCCATCCAGA	GGAGTGGACAACCGCCATCC	14:104775774-104775796	14	104775774-104775796	104775774	104775796	left	ENSG00000142208	ENST00000649815	ENSE00003566907	GGAGTGGACAACCGCCATCC	exonic	FALSE	NA	NA	atcttgtggaaaggacgaaacaccGGAGTGGACAACCGCCATCCgtttaagagctatgctggaaacagc	69	ff4cbb4371b0a0245c7ce55fb501518cd5313e7e
AKT1	TGGACAACCGCCATCCAGACTGT	TGGACAACCGCCATCCAGAC	14:104775770-104775792	14	104775770-104775792	104775770	104775792	left	ENSG00000142208	ENST00000649815	ENSE00003566907	GGGACAACCGCCATCCAGAC	exonic	FALSE	NA	NA	atcttgtggaaaggacgaaacaccGGGACAACCGCCATCCAGACgtttaagagctatgctggaaacagc	69	5bc01d645c509e8bef046b73a9c8139b549d9d3d
AKT1	GACAACCGCCATCCAGACTGTGG	GACAACCGCCATCCAGACTG	14:104775768-104775790	14	104775768-104775790	104775768	104775790	left	ENSG00000142208	ENST00000649815	ENSE00003566907	GACAACCGCCATCCAGACTG	exonic	FALSE	NA	NA	atcttgtggaaaggacgaaacaccGACAACCGCCATCCAGACTGgtttaagagctatgctggaaacagc	69	e81c1b268998fc50e8be17e7915c0b41f9643c44
AKT1	ACAACCGCCATCCAGACTGTGGC	ACAACCGCCATCCAGACTGT	14:104775767-104775789	14	104775767-104775789	104775767	104775789	left	ENSG00000142208	ENST00000649815	ENSE00003566907	GCAACCGCCATCCAGACTGT	exonic	FALSE	NA	NA	atcttgtggaaaggacgaaacaccGCAACCGCCATCCAGACTGTgtttaagagctatgctggaaacagc	69	8d81a832803326a19e9f511c945ce378e31ef391
AKT1	ACCGCCATCCAGACTGTGGCTGA	ACCGCCATCCAGACTGTGGC	14:104775764-104775786	14	104775764-104775786	104775764	104775786	left	ENSG00000142208	ENST00000649815	ENSE00003566907	GCCGCCATCCAGACTGTGGC	exonic	FALSE	NA	NA	atcttgtggaaaggacgaaacaccGCCGCCATCCAGACTGTGGCgtttaagagctatgctggaaacagc	69	3b42d1f86d665973e06b1a158974b58a2a67805c
AKT1	GCCATCCAGACTGTGGCTGACGG	GCCATCCAGACTGTGGCTGA	14:104775761-104775783	14	104775761-104775783	104775761	104775783	left	ENSG00000142208	ENST00000649815	ENSE00003566907	GCCATCCAGACTGTGGCTGA	exonic	FALSE	NA	NA	atcttgtggaaaggacgaaacaccGCCATCCAGACTGTGGCTGAgtttaagagctatgctggaaacagc	69	45455fb8e66f1e508186b25f75f09f327b7c774a
AKT1	CCATCCAGACTGTGGCTGACGGC	CCATCCAGACTGTGGCTGAC	14:104775760-104775782	14	104775760-104775782	104775760	104775782	left	ENSG00000142208	ENST00000649815	ENSE00003566907	GCATCCAGACTGTGGCTGAC	exonic	FALSE	NA	NA	atcttgtggaaaggacgaaacaccGCATCCAGACTGTGGCTGACgtttaagagctatgctggaaacagc	69	dde650ac255e6e06b5c056db115462d15add469d
AKT1	GACTGTGGCTGACGGCCTCAAGA	GACTGTGGCTGACGGCCTCA	14:104775753-104775775	14	104775753-104775775	104775753	104775775	left	ENSG00000142208	ENST00000649815	ENSE00003566907	GACTGTGGCTGACGGCCTCA	exonic	FALSE	NA	NA	atcttgtggaaaggacgaaacaccGACTGTGGCTGACGGCCTCAgtttaagagctatgctggaaacagc	69	e1f2677c8c5840060f2d02068461af9ce9d8b66a
AKT1	TGTGGCTGACGGCCTCAAGAAGC	TGTGGCTGACGGCCTCAAGA	14:104775750-104775772	14	104775750-104775772	104775750	104775772	left	ENSG00000142208	ENST00000649815	ENSE00003566907	GGTGGCTGACGGCCTCAAGA	exonic	FALSE	NA	NA	atcttgtggaaaggacgaaacaccGGTGGCTGACGGCCTCAAGAgtttaagagctatgctggaaacagc	69	d19fcf81e7d0a159561ae6a87f30115eb39d01cb
AKT1	GGCTGACGGCCTCAAGAAGCAGG	GGCTGACGGCCTCAAGAAGC	14:104775747-104775769	14	104775747-104775769	104775747	104775769	left	ENSG00000142208	ENST00000649815	ENSE00003566907	GGCTGACGGCCTCAAGAAGC	exonic	FALSE	NA	NA	atcttgtggaaaggacgaaacaccGGCTGACGGCCTCAAGAAGCgtttaagagctatgctggaaacagc	69	e51251bdb5faa950808e0f68d3adff34acdedb09
AKT1	GCTGACGGCCTCAAGAAGCAGGA	GCTGACGGCCTCAAGAAGCA	14:104775746-104775768	14	104775746-104775768	104775746	104775768	left	ENSG00000142208	ENST00000649815	ENSE00003566907	GCTGACGGCCTCAAGAAGCA	exonic	FALSE	NA	NA	atcttgtggaaaggacgaaacaccGCTGACGGCCTCAAGAAGCAgtttaagagctatgctggaaacagc	69	4a04f47fa9e650a6d3e49462f483de239981d8d9
AKT1	TGACGGCCTCAAGAAGCAGGAGG	TGACGGCCTCAAGAAGCAGG	14:104775744-104775766	14	104775744-104775766	104775744	104775766	left	ENSG00000142208	ENST00000649815	ENSE00003566907	GGACGGCCTCAAGAAGCAGG	exonic	FALSE	NA	NA	atcttgtggaaaggacgaaacaccGGACGGCCTCAAGAAGCAGGgtttaagagctatgctggaaacagc	69	2994b5895fce4af77d1b2e2ee5b05d1cb1db8cf2
AKT1	GACGGCCTCAAGAAGCAGGAGGA	GACGGCCTCAAGAAGCAGGA	14:104775743-104775765	14	104775743-104775765	104775743	104775765	left	ENSG00000142208	ENST00000649815	ENSE00003566907	GACGGCCTCAAGAAGCAGGA	exonic	FALSE	NA	NA	atcttgtggaaaggacgaaacaccGACGGCCTCAAGAAGCAGGAgtttaagagctatgctggaaacagc	69	53200891e5cb012c1735859561b1cee1c0e775dd
AKT1	CGGCCTCAAGAAGCAGGAGGAGG	CGGCCTCAAGAAGCAGGAGG	14:104775741-104775763	14	104775741-104775763	104775741	104775763	left	ENSG00000142208	ENST00000649815	ENSE00003566907	GGGCCTCAAGAAGCAGGAGG	exonic	FALSE	NA	NA	atcttgtggaaaggacgaaacaccGGGCCTCAAGAAGCAGGAGGgtttaagagctatgctggaaacagc	69	965c18e7c4abad11b114773923c31f46a3484867
AKT1	GGCCTCAAGAAGCAGGAGGAGGA	GGCCTCAAGAAGCAGGAGGA	14:104775740-104775762	14	104775740-104775762	104775740	104775762	left	ENSG00000142208	ENST00000649815	ENSE00003566907	GGCCTCAAGAAGCAGGAGGA	exonic	FALSE	NA	NA	atcttgtggaaaggacgaaacaccGGCCTCAAGAAGCAGGAGGAgtttaagagctatgctggaaacagc	69	b82fd6f0476fcc36ffbfb8455a408e3a05872e51
AKT1	CCTCAAGAAGCAGGAGGAGGAGG	CCTCAAGAAGCAGGAGGAGG	14:104775738-104775760	14	104775738-104775760	104775738	104775760	left	ENSG00000142208	ENST00000649815	ENSE00003566907	GCTCAAGAAGCAGGAGGAGG	exonic	FALSE	NA	NA	atcttgtggaaaggacgaaacaccGCTCAAGAAGCAGGAGGAGGgtttaagagctatgctggaaacagc	69	b8bdbf891581330b5bfb631894e50e28a717d550
AKT1	CTCAAGAAGCAGGAGGAGGAGGA	CTCAAGAAGCAGGAGGAGGA	14:104775737-104775759	14	104775737-104775759	104775737	104775759	left	ENSG00000142208	ENST00000649815	ENSE00003566907	GTCAAGAAGCAGGAGGAGGA	exonic	FALSE	NA	NA	atcttgtggaaaggacgaaacaccGTCAAGAAGCAGGAGGAGGAgtttaagagctatgctggaaacagc	69	4dd7e8b04bb11956704f0803152a77d76731d97f
AKT1	CAAGAAGCAGGAGGAGGAGGAGA	CAAGAAGCAGGAGGAGGAGG	14:104775735-104775757	14	104775735-104775757	104775735	104775757	left	ENSG00000142208	ENST00000649815	ENSE00003566907	GAAGAAGCAGGAGGAGGAGG	exonic	FALSE	NA	NA	atcttgtggaaaggacgaaacaccGAAGAAGCAGGAGGAGGAGGgtttaagagctatgctggaaacagc	69	912eb5d58a0f840d6a24f12f0507bc1c47f895af
AKT1	GAAGCAGGAGGAGGAGGAGATGG	GAAGCAGGAGGAGGAGGAGA	14:104775732-104775754	14	104775732-104775754	104775732	104775754	left	ENSG00000142208	ENST00000649815	ENSE00003566907	GAAGCAGGAGGAGGAGGAGA	exonic	FALSE	NA	NA	atcttgtggaaaggacgaaacaccGAAGCAGGAGGAGGAGGAGAgtttaagagctatgctggaaacagc	69	c766e92b48bb92fd882df40ad2f10456547e8328
AKT1	AAGCAGGAGGAGGAGGAGATGGA	AAGCAGGAGGAGGAGGAGAT	14:104775731-104775753	14	104775731-104775753	104775731	104775753	left	ENSG00000142208	ENST00000649815	ENSE00003566907	GAGCAGGAGGAGGAGGAGAT	exonic	FALSE	NA	NA	atcttgtggaaaggacgaaacaccGAGCAGGAGGAGGAGGAGATgtttaagagctatgctggaaacagc	69	ac6125808a231aa5edadd829f0f7581c0c303ad9
AKT1	AGGAGGAGGAGATGGACTTCCGG	AGGAGGAGGAGATGGACTTC	14:104775724-104775746	14	104775724-104775746	104775724	104775746	left	ENSG00000142208	ENST00000649815	ENSE00003566907	GGGAGGAGGAGATGGACTTC	exonic	FALSE	NA	NA	atcttgtggaaaggacgaaacaccGGGAGGAGGAGATGGACTTCgtttaagagctatgctggaaacagc	69	0512a12c48b463803973e0150ae7096a21f30cbc
AKT1	GGAGGAGGAGATGGACTTCCGGT	GGAGGAGGAGATGGACTTCC	14:104775723-104775745	14	104775723-104775745	104775723	104775745	left	ENSG00000142208	ENST00000649815	ENSE00003566907	GGAGGAGGAGATGGACTTCC	exonic	FALSE	NA	NA	atcttgtggaaaggacgaaacaccGGAGGAGGAGATGGACTTCCgtttaagagctatgctggaaacagc	69	3e04fc991745542e7146b7852e1eacf9eed500a3
AKT1	GGAGGAGATGGACTTCCGGTCGG	GGAGGAGATGGACTTCCGGT	14:104775720-104775742	14	104775720-104775742	104775720	104775742	left	ENSG00000142208	ENST00000649815	ENSE00003566907	GGAGGAGATGGACTTCCGGT	exonic	FALSE	NA	NA	atcttgtggaaaggacgaaacaccGGAGGAGATGGACTTCCGGTgtttaagagctatgctggaaacagc	69	39425621e82d999639237c6aa67bd8ed1161dc39
AKT1	GAGGAGATGGACTTCCGGTCGGG	GAGGAGATGGACTTCCGGTC	14:104775719-104775741	14	104775719-104775741	104775719	104775741	left	ENSG00000142208	ENST00000649815	ENSE00003566907	GAGGAGATGGACTTCCGGTC	exonic	FALSE	NA	NA	atcttgtggaaaggacgaaacaccGAGGAGATGGACTTCCGGTCgtttaagagctatgctggaaacagc	69	ec5f6a222250fcc50c5e22496588f9c637a103fd
AKT1	AGGAGATGGACTTCCGGTCGGGC	AGGAGATGGACTTCCGGTCG	14:104775718-104775740	14	104775718-104775740	104775718	104775740	left	ENSG00000142208	ENST00000649815	ENSE00003566907	GGGAGATGGACTTCCGGTCG	exonic	FALSE	NA	NA	atcttgtggaaaggacgaaacaccGGGAGATGGACTTCCGGTCGgtttaagagctatgctggaaacagc	69	be3f9fad7967f0c2bc46695ce52e9960f2d85405
AKT1	ACTTCCGGTCGGGCTCACCCAGT	ACTTCCGGTCGGGCTCACCC	14:104775709-104775731	14	104775709-104775731	104775709	104775731	left	ENSG00000142208	ENST00000649815	ENSE00003566907	GCTTCCGGTCGGGCTCACCC	exonic	FALSE	NA	NA	atcttgtggaaaggacgaaacaccGCTTCCGGTCGGGCTCACCCgtttaagagctatgctggaaacagc	69	184ed63642e887aaeacad8e1aae8a7ee3a7db943
AKT1	TTCCGGTCGGGCTCACCCAGTGA	TTCCGGTCGGGCTCACCCAG	14:104775707-104775729	14	104775707-104775729	104775707	104775729	left	ENSG00000142208	ENST00000649815	ENSE00003566907	GTCCGGTCGGGCTCACCCAG	exonic	FALSE	NA	NA	atcttgtggaaaggacgaaacaccGTCCGGTCGGGCTCACCCAGgtttaagagctatgctggaaacagc	69	950eab25085d58e7ea0a3ad7f1a798af90b0a148
AKT1	GGCTCACCCAGTGACAACTCAGG	GGCTCACCCAGTGACAACTC	14:104775698-104775720	14	104775698-104775720	104775698	104775720	left	ENSG00000142208	ENST00000649815	ENSE00003566907	GGCTCACCCAGTGACAACTC	exonic	FALSE	NA	NA	atcttgtggaaaggacgaaacaccGGCTCACCCAGTGACAACTCgtttaagagctatgctggaaacagc	69	3397c9f94894a80deda666e147bef46e44b043cc
AKT1	GCTCACCCAGTGACAACTCAGGG	GCTCACCCAGTGACAACTCA	14:104775697-104775719	14	104775697-104775719	104775697	104775719	left	ENSG00000142208	ENST00000649815	ENSE00003566907	GCTCACCCAGTGACAACTCA	exonic	FALSE	NA	NA	atcttgtggaaaggacgaaacaccGCTCACCCAGTGACAACTCAgtttaagagctatgctggaaacagc	69	f13e3f6064d04efb1ef0a641075c236070a404a5
AKT1	CTCACCCAGTGACAACTCAGGGG	CTCACCCAGTGACAACTCAG	14:104775696-104775718	14	104775696-104775718	104775696	104775718	left	ENSG00000142208	ENST00000649815	ENSE00003566907	GTCACCCAGTGACAACTCAG	exonic	FALSE	NA	NA	atcttgtggaaaggacgaaacaccGTCACCCAGTGACAACTCAGgtttaagagctatgctggaaacagc	69	405a3a3a38cf6ad07be24e6a864152ea74e56fe7
AKT1	TCACCCAGTGACAACTCAGGGGC	TCACCCAGTGACAACTCAGG	14:104775695-104775717	14	104775695-104775717	104775695	104775717	left	ENSG00000142208	ENST00000649815	ENSE00003566907	GCACCCAGTGACAACTCAGG	exonic	FALSE	NA	NA	atcttgtggaaaggacgaaacaccGCACCCAGTGACAACTCAGGgtttaagagctatgctggaaacagc	69	6f7b1ff08c0ffe203b9370a9f30efbab79be09f2
AKT1	CCCAGTGACAACTCAGGGGCTGA	CCCAGTGACAACTCAGGGGC	14:104775692-104775714	14	104775692-104775714	104775692	104775714	left	ENSG00000142208	ENST00000649815	ENSE00003566907	GCCAGTGACAACTCAGGGGC	exonic	FALSE	NA	NA	atcttgtggaaaggacgaaacaccGCCAGTGACAACTCAGGGGCgtttaagagctatgctggaaacagc	69	23afa76ba762e5bd19ea4758d534aae5a9f7e7f2
AKT1	AGTGACAACTCAGGGGCTGAAGA	AGTGACAACTCAGGGGCTGA	14:104775689-104775711	14	104775689-104775711	104775689	104775711	left	ENSG00000142208	ENST00000649815	ENSE00003566907	GGTGACAACTCAGGGGCTGA	exonic	FALSE	NA	NA	atcttgtggaaaggacgaaacaccGGTGACAACTCAGGGGCTGAgtttaagagctatgctggaaacagc	69	21772b74de179d31f1cbda067ab67779783ee9a2
AKT1	TGACAACTCAGGGGCTGAAGAGA	TGACAACTCAGGGGCTGAAG	14:104775687-104775709	14	104775687-104775709	104775687	104775709	left	ENSG00000142208	ENST00000649815	ENSE00003566907	GGACAACTCAGGGGCTGAAG	exonic	FALSE	NA	NA	atcttgtggaaaggacgaaacaccGGACAACTCAGGGGCTGAAGgtttaagagctatgctggaaacagc	69	f696f9625e5f65f89ac998c90ae3d6fee54c633a
AKT1	CAACTCAGGGGCTGAAGAGATGG	CAACTCAGGGGCTGAAGAGA	14:104775684-104775706	14	104775684-104775706	104775684	104775706	left	ENSG00000142208	ENST00000649815	ENSE00003566907	GAACTCAGGGGCTGAAGAGA	exonic	FALSE	NA	NA	atcttgtggaaaggacgaaacaccGAACTCAGGGGCTGAAGAGAgtttaagagctatgctggaaacagc	69	48902d694f07d717c32c0f3a7fe2d003b219bd17
AKT1	AACTCAGGGGCTGAAGAGATGGA	AACTCAGGGGCTGAAGAGAT	14:104775683-104775705	14	104775683-104775705	104775683	104775705	left	ENSG00000142208	ENST00000649815	ENSE00003566907	GACTCAGGGGCTGAAGAGAT	exonic	FALSE	NA	NA	atcttgtggaaaggacgaaacaccGACTCAGGGGCTGAAGAGATgtttaagagctatgctggaaacagc	69	ad5abf87e079eded9c21dc93d82deb759a93f5bb
AKT1	CTCAGGGGCTGAAGAGATGGAGG	CTCAGGGGCTGAAGAGATGG	14:104775681-104775703	14	104775681-104775703	104775681	104775703	left	ENSG00000142208	ENST00000649815	ENSE00003566907	GTCAGGGGCTGAAGAGATGG	exonic	FALSE	NA	NA	atcttgtggaaaggacgaaacaccGTCAGGGGCTGAAGAGATGGgtttaagagctatgctggaaacagc	69	3a3ba44c75c666997d96b7ccb66b89d53a1e229f
AKT1	TCAGGGGCTGAAGAGATGGAGGT	TCAGGGGCTGAAGAGATGGA	14:104775680-104775702	14	104775680-104775702	104775680	104775702	left	ENSG00000142208	ENST00000649815	ENSE00003566907	GCAGGGGCTGAAGAGATGGA	exonic	FALSE	NA	NA	atcttgtggaaaggacgaaacaccGCAGGGGCTGAAGAGATGGAgtttaagagctatgctggaaacagc	69	380d30d35bb4d6fff4c3dbd9e4b359fdb7cf5454
AKT1	AGGGGCTGAAGAGATGGAGGTGT	AGGGGCTGAAGAGATGGAGG	14:104775678-104775700	14	104775678-104775700	104775678	104775700	left	ENSG00000142208	ENST00000649815	ENSE00003566907	GGGGGCTGAAGAGATGGAGG	exonic	FALSE	NA	NA	atcttgtggaaaggacgaaacaccGGGGGCTGAAGAGATGGAGGgtttaagagctatgctggaaacagc	69	d935d67f088ca6919425758f4f8da9c3f75319dc
AKT1	TGAAGAGATGGAGGTGTCCCTGG	TGAAGAGATGGAGGTGTCCC	14:104775672-104775694	14	104775672-104775694	104775672	104775694	left	ENSG00000142208	ENST00000649815	ENSE00003566907	GGAAGAGATGGAGGTGTCCC	exonic	FALSE	NA	NA	atcttgtggaaaggacgaaacaccGGAAGAGATGGAGGTGTCCCgtttaagagctatgctggaaacagc	69	64887cfb6c8acf92ff1d17485c2d4f9388a82372
AKT1	GAAGAGATGGAGGTGTCCCTGGC	GAAGAGATGGAGGTGTCCCT	14:104775671-104775693	14	104775671-104775693	104775671	104775693	left	ENSG00000142208	ENST00000649815	ENSE00003566907	GAAGAGATGGAGGTGTCCCT	exonic	FALSE	NA	NA	atcttgtggaaaggacgaaacaccGAAGAGATGGAGGTGTCCCTgtttaagagctatgctggaaacagc	69	ce21beaf0a27a04f5fd18583ef9f8968c21413d1
AKT1	GATGGAGGTGTCCCTGGCCAAGC	GATGGAGGTGTCCCTGGCCA	14:104775666-104775688	14	104775666-104775688	104775666	104775688	left	ENSG00000142208	ENST00000649815	ENSE00003566907	GATGGAGGTGTCCCTGGCCA	exonic	FALSE	NA	NA	atcttgtggaaaggacgaaacaccGATGGAGGTGTCCCTGGCCAgtttaagagctatgctggaaacagc	69	4c523245092b15107f895037752f2fdddf8bbccc
AKT1	GGTGTCCCTGGCCAAGCCCAAGC	GGTGTCCCTGGCCAAGCCCA	14:104775660-104775682	14	104775660-104775682	104775660	104775682	left	ENSG00000142208	ENST00000649815	ENSE00003566907	GGTGTCCCTGGCCAAGCCCA	exonic	FALSE	NA	NA	atcttgtggaaaggacgaaacaccGGTGTCCCTGGCCAAGCCCAgtttaagagctatgctggaaacagc	69	3a3050189d83c6ed884c3143eba45d3b12be798a
AKT1	CCCTGGCCAAGCCCAAGCACCGC	CCCTGGCCAAGCCCAAGCAC	14:104775655-104775677	14	104775655-104775677	104775655	104775677	left	ENSG00000142208	ENST00000649815	ENSE00003566907	GCCTGGCCAAGCCCAAGCAC	exonic	FALSE	NA	NA	atcttgtggaaaggacgaaacaccGCCTGGCCAAGCCCAAGCACgtttaagagctatgctggaaacagc	69	5a071e98449d2ceadb18e16dd3595b5981a20f6f
AKT1	CTGGCCAAGCCCAAGCACCGCGT	CTGGCCAAGCCCAAGCACCG	14:104775653-104775675	14	104775653-104775675	104775653	104775675	left	ENSG00000142208	ENST00000649815	ENSE00003566907	GTGGCCAAGCCCAAGCACCG	exonic	FALSE	NA	NA	atcttgtggaaaggacgaaacaccGTGGCCAAGCCCAAGCACCGgtttaagagctatgctggaaacagc	69	ac89b2f5ccad0e112772309e3996508bacaf5892
AKT1	GGCCAAGCCCAAGCACCGCGTGG	GGCCAAGCCCAAGCACCGCG	14:104775651-104775673	14	104775651-104775673	104775651	104775673	left	ENSG00000142208	ENST00000649815	ENSE00003566907	GGCCAAGCCCAAGCACCGCG	exonic	FALSE	NA	NA	atcttgtggaaaggacgaaacaccGGCCAAGCCCAAGCACCGCGgtttaagagctatgctggaaacagc	69	ec744cc2b2f3a25f909c62a5f890304a81240fea
AKT1	GCCAAGCCCAAGCACCGCGTGGT	GCCAAGCCCAAGCACCGCGT	14:104775650-104775672	14	104775650-104775672	104775650	104775672	left	ENSG00000142208	ENST00000649815	ENSE00003566907	GCCAAGCCCAAGCACCGCGT	exonic	FALSE	NA	NA	atcttgtggaaaggacgaaacaccGCCAAGCCCAAGCACCGCGTgtttaagagctatgctggaaacagc	69	4abed3e346eed914300dd7ab516c2cec8f570a7a
AKT1	CAAGCCCAAGCACCGCGTGGTGA	CAAGCCCAAGCACCGCGTGG	14:104775648-104775670	14	104775648-104775670	104775648	104775670	left	ENSG00000142208	ENST00000649815	ENSE00003566907	GAAGCCCAAGCACCGCGTGG	exonic	FALSE	NA	NA	atcttgtggaaaggacgaaacaccGAAGCCCAAGCACCGCGTGGgtttaagagctatgctggaaacagc	69	f5261923aac213f4cee6a2af903fa629d3e08074
AKT1	AGCCCAAGCACCGCGTGGTGAGG	AGCCCAAGCACCGCGTGGTG	14:104775646-104775668	14	104775646-104775668	104775646	104775668	left	ENSG00000142208	ENST00000649815	ENSE00003566907	GGCCCAAGCACCGCGTGGTG	exonic	FALSE	NA	NA	atcttgtggaaaggacgaaacaccGGCCCAAGCACCGCGTGGTGgtttaagagctatgctggaaacagc	69	837ac7cd34fc4ce7a1bda5f685cc3bcb6ab3e16d
AKT1	GCCCAAGCACCGCGTGGTGAGGC	GCCCAAGCACCGCGTGGTGA	14:104775645-104775667	14	104775645-104775667	104775645	104775667	left	ENSG00000142208	ENST00000649815	ENSE00003566907	GCCCAAGCACCGCGTGGTGA	exonic	FALSE	NA	NA	atcttgtggaaaggacgaaacaccGCCCAAGCACCGCGTGGTGAgtttaagagctatgctggaaacagc	69	d3b3823f347e1319926886a1cda13d9ebcf445be
AKT1	AAGCACCGCGTGGTGAGGCCTGT	AAGCACCGCGTGGTGAGGCC	14:104775641-104775663	14	104775641-104775663	104775641	104775663	left	ENSG00000142208	ENST00000649815	ENSE00003566907	GAGCACCGCGTGGTGAGGCC	exonic	FALSE	NA	NA	atcttgtggaaaggacgaaacaccGAGCACCGCGTGGTGAGGCCgtttaagagctatgctggaaacagc	69	4e0b2a6822098eb8ccebabb29074c1ea1c836a7d
AKT1	TGACCCTGGTGCCTGCCCATAGA	TGACCCTGGTGCCTGCCCAT	14:104775207-104775229	14	104775207-104775229	104775207	104775229	left	ENSG00000142208	ENST00000649815	ENSE00003628636	GGACCCTGGTGCCTGCCCAT	exonic	FALSE	NA	NA	atcttgtggaaaggacgaaacaccGGACCCTGGTGCCTGCCCATgtttaagagctatgctggaaacagc	69	5306e303b7bb0d00c83a8ee9c143264edaf35c61
AKT1	TGGTGCCTGCCCATAGACCATGA	TGGTGCCTGCCCATAGACCA	14:104775201-104775223	14	104775201-104775223	104775201	104775223	left	ENSG00000142208	ENST00000649815	ENSE00003628636	GGGTGCCTGCCCATAGACCA	exonic	FALSE	NA	NA	atcttgtggaaaggacgaaacaccGGGTGCCTGCCCATAGACCAgtttaagagctatgctggaaacagc	69	05097a48dddc524b914bbdc7ae4dbf5ff1e0a7d0
AKT1	GCCTGCCCATAGACCATGAACGA	GCCTGCCCATAGACCATGAA	14:104775197-104775219	14	104775197-104775219	104775197	104775219	left	ENSG00000142208	ENST00000649815	ENSE00003628636	GCCTGCCCATAGACCATGAA	exonic	FALSE	NA	NA	atcttgtggaaaggacgaaacaccGCCTGCCCATAGACCATGAAgtttaagagctatgctggaaacagc	69	ee14427379fbbcad1b30668e9f3350728bbc5c11
AKT1	CTGCCCATAGACCATGAACGAGT	CTGCCCATAGACCATGAACG	14:104775195-104775217	14	104775195-104775217	104775195	104775217	left	ENSG00000142208	ENST00000649815	ENSE00003628636	GTGCCCATAGACCATGAACG	exonic	FALSE	NA	NA	atcttgtggaaaggacgaaacaccGTGCCCATAGACCATGAACGgtttaagagctatgctggaaacagc	69	374cbcb908cc5cf789f1dc8ba926c74a0c4fb31e
AKT1	CCATAGACCATGAACGAGTTTGA	CCATAGACCATGAACGAGTT	14:104775191-104775213	14	104775191-104775213	104775191	104775213	left	ENSG00000142208	ENST00000649815	ENSE00003628636	GCATAGACCATGAACGAGTT	exonic	FALSE	NA	NA	atcttgtggaaaggacgaaacaccGCATAGACCATGAACGAGTTgtttaagagctatgctggaaacagc	69	1e46cc55a2548347d85fdbf53fa2c9552fc1dbeb
AKT1	ATAGACCATGAACGAGTTTGAGT	ATAGACCATGAACGAGTTTG	14:104775189-104775211	14	104775189-104775211	104775189	104775211	left	ENSG00000142208	ENST00000649815	ENSE00003628636	GTAGACCATGAACGAGTTTG	exonic	FALSE	NA	NA	atcttgtggaaaggacgaaacaccGTAGACCATGAACGAGTTTGgtttaagagctatgctggaaacagc	69	c5e0cf77d7c2c6897a830d2c32b100603e46fc92
AKT1	CATGAACGAGTTTGAGTACCTGA	CATGAACGAGTTTGAGTACC	14:104775183-104775205	14	104775183-104775205	104775183	104775205	left	ENSG00000142208	ENST00000649815	ENSE00003628636	GATGAACGAGTTTGAGTACC	exonic	FALSE	NA	NA	atcttgtggaaaggacgaaacaccGATGAACGAGTTTGAGTACCgtttaagagctatgctggaaacagc	69	9033840d5473739597530979900b8abb768bfb90
AKT1	GAACGAGTTTGAGTACCTGAAGC	GAACGAGTTTGAGTACCTGA	14:104775180-104775202	14	104775180-104775202	104775180	104775202	left	ENSG00000142208	ENST00000649815	ENSE00003628636	GAACGAGTTTGAGTACCTGA	exonic	FALSE	NA	NA	atcttgtggaaaggacgaaacaccGAACGAGTTTGAGTACCTGAgtttaagagctatgctggaaacagc	69	63f9516dfbb7805fae0da2dcd54645a34f8ba1ff
AKT1	CGAGTTTGAGTACCTGAAGCTGC	CGAGTTTGAGTACCTGAAGC	14:104775177-104775199	14	104775177-104775199	104775177	104775199	left	ENSG00000142208	ENST00000649815	ENSE00003628636	GGAGTTTGAGTACCTGAAGC	exonic	FALSE	NA	NA	atcttgtggaaaggacgaaacaccGGAGTTTGAGTACCTGAAGCgtttaagagctatgctggaaacagc	69	1cc18b22b5f0e814e9b0280b792fa89cafacd80f
AKT1	GTTTGAGTACCTGAAGCTGCTGG	GTTTGAGTACCTGAAGCTGC	14:104775174-104775196	14	104775174-104775196	104775174	104775196	left	ENSG00000142208	ENST00000649815	ENSE00003628636	GTTTGAGTACCTGAAGCTGC	exonic	FALSE	NA	NA	atcttgtggaaaggacgaaacaccGTTTGAGTACCTGAAGCTGCgtttaagagctatgctggaaacagc	69	cbb8e7bf7765f7c8ba3087923d5f5d4b452f7181
AKT1	TTTGAGTACCTGAAGCTGCTGGG	TTTGAGTACCTGAAGCTGCT	14:104775173-104775195	14	104775173-104775195	104775173	104775195	left	ENSG00000142208	ENST00000649815	ENSE00003628636	GTTGAGTACCTGAAGCTGCT	exonic	FALSE	NA	NA	atcttgtggaaaggacgaaacaccGTTGAGTACCTGAAGCTGCTgtttaagagctatgctggaaacagc	69	3a7e23af45465363ac296104713781d55927fbc5
AKT1	TTGAGTACCTGAAGCTGCTGGGC	TTGAGTACCTGAAGCTGCTG	14:104775172-104775194	14	104775172-104775194	104775172	104775194	left	ENSG00000142208	ENST00000649815	ENSE00003628636	GTGAGTACCTGAAGCTGCTG	exonic	FALSE	NA	NA	atcttgtggaaaggacgaaacaccGTGAGTACCTGAAGCTGCTGgtttaagagctatgctggaaacagc	69	141ce1f9014e778577b3b197fbe83b5a19f3e87e
AKT1	GTACCTGAAGCTGCTGGGCAAGG	GTACCTGAAGCTGCTGGGCA	14:104775168-104775190	14	104775168-104775190	104775168	104775190	left	ENSG00000142208	ENST00000649815	ENSE00003628636	GTACCTGAAGCTGCTGGGCA	exonic	FALSE	NA	NA	atcttgtggaaaggacgaaacaccGTACCTGAAGCTGCTGGGCAgtttaagagctatgctggaaacagc	69	c6e69cbe031c3db3c1dd83bd117268ff0312fa53
AKT1	TACCTGAAGCTGCTGGGCAAGGG	TACCTGAAGCTGCTGGGCAA	14:104775167-104775189	14	104775167-104775189	104775167	104775189	left	ENSG00000142208	ENST00000649815	ENSE00003628636	GACCTGAAGCTGCTGGGCAA	exonic	FALSE	NA	NA	atcttgtggaaaggacgaaacaccGACCTGAAGCTGCTGGGCAAgtttaagagctatgctggaaacagc	69	3f507e359b645bb35bd5ee6de430011107eaeb94
AKT1	ACCTGAAGCTGCTGGGCAAGGGC	ACCTGAAGCTGCTGGGCAAG	14:104775166-104775188	14	104775166-104775188	104775166	104775188	left	ENSG00000142208	ENST00000649815	ENSE00003628636	GCCTGAAGCTGCTGGGCAAG	exonic	FALSE	NA	NA	atcttgtggaaaggacgaaacaccGCCTGAAGCTGCTGGGCAAGgtttaagagctatgctggaaacagc	69	f77d061cf9cb0880f8a786b6d0c8b2e0bd96af70
AKT1	CTGCTGGGCAAGGGCACTTTCGG	CTGCTGGGCAAGGGCACTTT	14:104775158-104775180	14	104775158-104775180	104775158	104775180	left	ENSG00000142208	ENST00000649815	ENSE00003628636	GTGCTGGGCAAGGGCACTTT	exonic	FALSE	NA	NA	atcttgtggaaaggacgaaacaccGTGCTGGGCAAGGGCACTTTgtttaagagctatgctggaaacagc	69	c10b4a4b6e9b84c57d25c95f41e98bffbd7a6f47
AKT1	TGCTGGGCAAGGGCACTTTCGGC	TGCTGGGCAAGGGCACTTTC	14:104775157-104775179	14	104775157-104775179	104775157	104775179	left	ENSG00000142208	ENST00000649815	ENSE00003628636	GGCTGGGCAAGGGCACTTTC	exonic	FALSE	NA	NA	atcttgtggaaaggacgaaacaccGGCTGGGCAAGGGCACTTTCgtttaagagctatgctggaaacagc	69	e90e0664779dd8980dae4eaa53b7184a9656d1c8
AKT1	GGGCAAGGGCACTTTCGGCAAGG	GGGCAAGGGCACTTTCGGCA	14:104775153-104775175	14	104775153-104775175	104775153	104775175	left	ENSG00000142208	ENST00000649815	ENSE00003628636	GGGCAAGGGCACTTTCGGCA	exonic	FALSE	NA	NA	atcttgtggaaaggacgaaacaccGGGCAAGGGCACTTTCGGCAgtttaagagctatgctggaaacagc	69	bdf9ec606d20c634c93c59a79f2d0d830f5e68b6
AKT1	GGCAAGGGCACTTTCGGCAAGGT	GGCAAGGGCACTTTCGGCAA	14:104775152-104775174	14	104775152-104775174	104775152	104775174	left	ENSG00000142208	ENST00000649815	ENSE00003628636	GGCAAGGGCACTTTCGGCAA	exonic	FALSE	NA	NA	atcttgtggaaaggacgaaacaccGGCAAGGGCACTTTCGGCAAgtttaagagctatgctggaaacagc	69	7b4455b3a78ae292f1a94b566052f48966ada954
AKT1	CAAGGGCACTTTCGGCAAGGTGA	CAAGGGCACTTTCGGCAAGG	14:104775150-104775172	14	104775150-104775172	104775150	104775172	left	ENSG00000142208	ENST00000649815	ENSE00003628636	GAAGGGCACTTTCGGCAAGG	exonic	FALSE	NA	NA	atcttgtggaaaggacgaaacaccGAAGGGCACTTTCGGCAAGGgtttaagagctatgctggaaacagc	69	f5d7aca805fedbadd7f70b42c40dc31ab197e337
AKT1	CACTTTCGGCAAGGTGATCCTGG	CACTTTCGGCAAGGTGATCC	14:104775144-104775166	14	104775144-104775166	104775144	104775166	left	ENSG00000142208	ENST00000649815	ENSE00003628636	GACTTTCGGCAAGGTGATCC	exonic	FALSE	NA	NA	atcttgtggaaaggacgaaacaccGACTTTCGGCAAGGTGATCCgtttaagagctatgctggaaacagc	69	5119a5c86fef58716f88d25769de999630d61a93
AKT1	ACTTTCGGCAAGGTGATCCTGGT	ACTTTCGGCAAGGTGATCCT	14:104775143-104775165	14	104775143-104775165	104775143	104775165	left	ENSG00000142208	ENST00000649815	ENSE00003628636	GCTTTCGGCAAGGTGATCCT	exonic	FALSE	NA	NA	atcttgtggaaaggacgaaacaccGCTTTCGGCAAGGTGATCCTgtttaagagctatgctggaaacagc	69	e3bf0b3a9ef0dc89449dbcae502ae7be98c4e91c
AKT1	TTTCGGCAAGGTGATCCTGGTGA	TTTCGGCAAGGTGATCCTGG	14:104775141-104775163	14	104775141-104775163	104775141	104775163	left	ENSG00000142208	ENST00000649815	ENSE00003628636	GTTCGGCAAGGTGATCCTGG	exonic	FALSE	NA	NA	atcttgtggaaaggacgaaacaccGTTCGGCAAGGTGATCCTGGgtttaagagctatgctggaaacagc	69	b8689de8ce79e67536403ed5cca130106fd7204d
AKT1	CGGCAAGGTGATCCTGGTGAAGG	CGGCAAGGTGATCCTGGTGA	14:104775138-104775160	14	104775138-104775160	104775138	104775160	left	ENSG00000142208	ENST00000649815	ENSE00003628636	GGGCAAGGTGATCCTGGTGA	exonic	FALSE	NA	NA	atcttgtggaaaggacgaaacaccGGGCAAGGTGATCCTGGTGAgtttaagagctatgctggaaacagc	69	974d33523cde651764011e67be716afbd23286d5
AKT1	GGCAAGGTGATCCTGGTGAAGGA	GGCAAGGTGATCCTGGTGAA	14:104775137-104775159	14	104775137-104775159	104775137	104775159	left	ENSG00000142208	ENST00000649815	ENSE00003628636	GGCAAGGTGATCCTGGTGAA	exonic	FALSE	NA	NA	atcttgtggaaaggacgaaacaccGGCAAGGTGATCCTGGTGAAgtttaagagctatgctggaaacagc	69	e39a8bba7ad138563edf88ea5287a038ab2f0ce8
AKT1	CAAGGTGATCCTGGTGAAGGAGA	CAAGGTGATCCTGGTGAAGG	14:104775135-104775157	14	104775135-104775157	104775135	104775157	left	ENSG00000142208	ENST00000649815	ENSE00003628636	GAAGGTGATCCTGGTGAAGG	exonic	FALSE	NA	NA	atcttgtggaaaggacgaaacaccGAAGGTGATCCTGGTGAAGGgtttaagagctatgctggaaacagc	69	9dafc2a769b81e4421f93b9b79c8c58cd9288d9d
AKT1	GGTGATCCTGGTGAAGGAGAAGG	GGTGATCCTGGTGAAGGAGA	14:104775132-104775154	14	104775132-104775154	104775132	104775154	left	ENSG00000142208	ENST00000649815	ENSE00003628636	GGTGATCCTGGTGAAGGAGA	exonic	FALSE	NA	NA	atcttgtggaaaggacgaaacaccGGTGATCCTGGTGAAGGAGAgtttaagagctatgctggaaacagc	69	f9bd94967099b7e89b94a93b69007a1f3ba38b84
AKT1	GTGATCCTGGTGAAGGAGAAGGC	GTGATCCTGGTGAAGGAGAA	14:104775131-104775153	14	104775131-104775153	104775131	104775153	left	ENSG00000142208	ENST00000649815	ENSE00003628636	GTGATCCTGGTGAAGGAGAA	exonic	FALSE	NA	NA	atcttgtggaaaggacgaaacaccGTGATCCTGGTGAAGGAGAAgtttaagagctatgctggaaacagc	69	b00f376fac2f5e9e322faf44db6db7d0aa7256bd
AKT1	CTGGTGAAGGAGAAGGCCACAGG	CTGGTGAAGGAGAAGGCCAC	14:104775125-104775147	14	104775125-104775147	104775125	104775147	left	ENSG00000142208	ENST00000649815	ENSE00003628636	GTGGTGAAGGAGAAGGCCAC	exonic	FALSE	NA	NA	atcttgtggaaaggacgaaacaccGTGGTGAAGGAGAAGGCCACgtttaagagctatgctggaaacagc	69	e339f36a7287ea0ecb4f272cbf89146df0c791b9
AKT1	TGGTGAAGGAGAAGGCCACAGGC	TGGTGAAGGAGAAGGCCACA	14:104775124-104775146	14	104775124-104775146	104775124	104775146	left	ENSG00000142208	ENST00000649815	ENSE00003628636	GGGTGAAGGAGAAGGCCACA	exonic	FALSE	NA	NA	atcttgtggaaaggacgaaacaccGGGTGAAGGAGAAGGCCACAgtttaagagctatgctggaaacagc	69	cdde3f2c68fe1a42a707933cedcc5231d3928a6d
AKT1	TGAAGGAGAAGGCCACAGGCCGC	TGAAGGAGAAGGCCACAGGC	14:104775121-104775143	14	104775121-104775143	104775121	104775143	left	ENSG00000142208	ENST00000649815	ENSE00003628636	GGAAGGAGAAGGCCACAGGC	exonic	FALSE	NA	NA	atcttgtggaaaggacgaaacaccGGAAGGAGAAGGCCACAGGCgtttaagagctatgctggaaacagc	69	8757dfe684e76c62b0c3b342a72a93dca4162702
AKT1	AAGGCCACAGGCCGCTACTACGC	AAGGCCACAGGCCGCTACTA	14:104775113-104775135	14	104775113-104775135	104775113	104775135	left	ENSG00000142208	ENST00000649815	ENSE00003628636	GAGGCCACAGGCCGCTACTA	exonic	FALSE	NA	NA	atcttgtggaaaggacgaaacaccGAGGCCACAGGCCGCTACTAgtttaagagctatgctggaaacagc	69	51bccfbd3cabff643b74ae2794eb532dbbd28ec1
AKT1	CACAGGCCGCTACTACGCCATGA	CACAGGCCGCTACTACGCCA	14:104775108-104775130	14	104775108-104775130	104775108	104775130	left	ENSG00000142208	ENST00000649815	ENSE00003628636	GACAGGCCGCTACTACGCCA	exonic	FALSE	NA	NA	atcttgtggaaaggacgaaacaccGACAGGCCGCTACTACGCCAgtttaagagctatgctggaaacagc	69	6828e8ba6b8200dc477706b546d32de90368f320
AKT1	AGGCCGCTACTACGCCATGAAGA	AGGCCGCTACTACGCCATGA	14:104775105-104775127	14	104775105-104775127	104775105	104775127	left	ENSG00000142208	ENST00000649815	ENSE00003628636	GGGCCGCTACTACGCCATGA	exonic	FALSE	NA	NA	atcttgtggaaaggacgaaacaccGGGCCGCTACTACGCCATGAgtttaagagctatgctggaaacagc	69	d55a1e402ca4617c3b80256b7f319c29e5c5ec08
AKT1	CTACGCCATGAAGATCCTCAAGA	CTACGCCATGAAGATCCTCA	14:104775096-104775118	14	104775096-104775118	104775096	104775118	left	ENSG00000142208	ENST00000649815	ENSE00003628636	GTACGCCATGAAGATCCTCA	exonic	FALSE	NA	NA	atcttgtggaaaggacgaaacaccGTACGCCATGAAGATCCTCAgtttaagagctatgctggaaacagc	69	7e845c17328006c60b9cd3692914881f27119518
AKT1	CGCCATGAAGATCCTCAAGAAGG	CGCCATGAAGATCCTCAAGA	14:104775093-104775115	14	104775093-104775115	104775093	104775115	left	ENSG00000142208	ENST00000649815	ENSE00003628636	GGCCATGAAGATCCTCAAGA	exonic	FALSE	NA	NA	atcttgtggaaaggacgaaacaccGGCCATGAAGATCCTCAAGAgtttaagagctatgctggaaacagc	69	203fcfe934d3b0afaaf897a7da771105a515732c
AKT1	GCCATGAAGATCCTCAAGAAGGA	GCCATGAAGATCCTCAAGAA	14:104775092-104775114	14	104775092-104775114	104775092	104775114	left	ENSG00000142208	ENST00000649815	ENSE00003628636	GCCATGAAGATCCTCAAGAA	exonic	FALSE	NA	NA	atcttgtggaaaggacgaaacaccGCCATGAAGATCCTCAAGAAgtttaagagctatgctggaaacagc	69	a335b281f48db1686d0be5b5c233e8c6f2e76e6e
AKT1	ATGAAGATCCTCAAGAAGGAAGT	ATGAAGATCCTCAAGAAGGA	14:104775089-104775111	14	104775089-104775111	104775089	104775111	left	ENSG00000142208	ENST00000649815	ENSE00003628636	GTGAAGATCCTCAAGAAGGA	exonic	FALSE	NA	NA	atcttgtggaaaggacgaaacaccGTGAAGATCCTCAAGAAGGAgtttaagagctatgctggaaacagc	69	fc21a3b99fc68cfd3d1dda12ce7f4812c1916e31
AKT1	ATCCTCAAGAAGGAAGTCATCGT	ATCCTCAAGAAGGAAGTCAT	14:104775083-104775105	14	104775083-104775105	104775083	104775105	left	ENSG00000142208	ENST00000649815	ENSE00003628636	GTCCTCAAGAAGGAAGTCAT	exonic	FALSE	NA	NA	atcttgtggaaaggacgaaacaccGTCCTCAAGAAGGAAGTCATgtttaagagctatgctggaaacagc	69	d2221a0e05be377bd2bafaea9068345f2c78ae32
AKT1	CCTCAAGAAGGAAGTCATCGTGG	CCTCAAGAAGGAAGTCATCG	14:104775081-104775103	14	104775081-104775103	104775081	104775103	left	ENSG00000142208	ENST00000649815	ENSE00003628636	GCTCAAGAAGGAAGTCATCG	exonic	FALSE	NA	NA	atcttgtggaaaggacgaaacaccGCTCAAGAAGGAAGTCATCGgtttaagagctatgctggaaacagc	69	348c0441496b8ac9057d02c4fd2166699ec49664
AKT1	CTCAAGAAGGAAGTCATCGTGGC	CTCAAGAAGGAAGTCATCGT	14:104775080-104775102	14	104775080-104775102	104775080	104775102	left	ENSG00000142208	ENST00000649815	ENSE00003628636	GTCAAGAAGGAAGTCATCGT	exonic	FALSE	NA	NA	atcttgtggaaaggacgaaacaccGTCAAGAAGGAAGTCATCGTgtttaagagctatgctggaaacagc	69	2772b96c4ff421f80dc5ac073a7e1ca71782aa10
AKT1	GAAGGAAGTCATCGTGGCCAAGG	GAAGGAAGTCATCGTGGCCA	14:104775075-104775097	14	104775075-104775097	104775075	104775097	left	ENSG00000142208	ENST00000649815	ENSE00003628636	GAAGGAAGTCATCGTGGCCA	exonic	FALSE	NA	NA	atcttgtggaaaggacgaaacaccGAAGGAAGTCATCGTGGCCAgtttaagagctatgctggaaacagc	69	c84b1bd2ae1b3c20815bbf4e7042d55a60a7663f
AKT1	AAGGAAGTCATCGTGGCCAAGGT	AAGGAAGTCATCGTGGCCAA	14:104775074-104775096	14	104775074-104775096	104775074	104775096	left	ENSG00000142208	ENST00000649815	ENSE00003628636	GAGGAAGTCATCGTGGCCAA	exonic	FALSE	NA	NA	atcttgtggaaaggacgaaacaccGAGGAAGTCATCGTGGCCAAgtttaagagctatgctggaaacagc	69	c0d9bb672121bc1726c0024b111ddfb47f056dfc
AKT1	GGAAGTCATCGTGGCCAAGGTGG	GGAAGTCATCGTGGCCAAGG	14:104775072-104775094	14	104775072-104775094	104775072	104775094	left	ENSG00000142208	ENST00000649815	ENSE00003628636	GGAAGTCATCGTGGCCAAGG	exonic	FALSE	NA	NA	atcttgtggaaaggacgaaacaccGGAAGTCATCGTGGCCAAGGgtttaagagctatgctggaaacagc	69	379c0f7a53a81e3ad49202b7df3bfbdfa825d22d
AKT1	GAAGTCATCGTGGCCAAGGTGGG	GAAGTCATCGTGGCCAAGGT	14:104775071-104775093	14	104775071-104775093	104775071	104775093	left	ENSG00000142208	ENST00000649815	ENSE00003628636	GAAGTCATCGTGGCCAAGGT	exonic	FALSE	NA	NA	atcttgtggaaaggacgaaacaccGAAGTCATCGTGGCCAAGGTgtttaagagctatgctggaaacagc	69	85963a906e383b7838ee9c5fa3c7ecc49f3e458b
AKT1	AAGTCATCGTGGCCAAGGTGGGG	AAGTCATCGTGGCCAAGGTG	14:104775070-104775092	14	104775070-104775092	104775070	104775092	left	ENSG00000142208	ENST00000649815	ENSE00003628636	GAGTCATCGTGGCCAAGGTG	exonic	FALSE	NA	NA	atcttgtggaaaggacgaaacaccGAGTCATCGTGGCCAAGGTGgtttaagagctatgctggaaacagc	69	da7bec4bd6d385a28a8be7bd1476905e0377745a
AKT1	AGTCATCGTGGCCAAGGTGGGGC	AGTCATCGTGGCCAAGGTGG	14:104775069-104775091	14	104775069-104775091	104775069	104775091	left	ENSG00000142208	ENST00000649815	ENSE00003628636	GGTCATCGTGGCCAAGGTGG	exonic	FALSE	NA	NA	atcttgtggaaaggacgaaacaccGGTCATCGTGGCCAAGGTGGgtttaagagctatgctggaaacagc	69	03744c72ad6da8f3f9adb030f7000bce1062d4a6
AKT1	CATCGTGGCCAAGGTGGGGCCGG	CATCGTGGCCAAGGTGGGGC	14:104775066-104775088	14	104775066-104775088	104775066	104775088	left	ENSG00000142208	ENST00000649815	ENSE00003628636	GATCGTGGCCAAGGTGGGGC	exonic	FALSE	NA	NA	atcttgtggaaaggacgaaacaccGATCGTGGCCAAGGTGGGGCgtttaagagctatgctggaaacagc	69	b194f484bbc06bd938620aaac608fd28055edd30
AKT1	ATCGTGGCCAAGGTGGGGCCGGG	ATCGTGGCCAAGGTGGGGCC	14:104775065-104775087	14	104775065-104775087	104775065	104775087	left	ENSG00000142208	ENST00000649815	ENSE00003628636	GTCGTGGCCAAGGTGGGGCC	exonic	FALSE	NA	NA	atcttgtggaaaggacgaaacaccGTCGTGGCCAAGGTGGGGCCgtttaagagctatgctggaaacagc	69	e34116e7833cd2a0497aae921b2d463f6e6ad329
AKT1	TCGTGGCCAAGGTGGGGCCGGGG	TCGTGGCCAAGGTGGGGCCG	14:104775064-104775086	14	104775064-104775086	104775064	104775086	left	ENSG00000142208	ENST00000649815	ENSE00003628636	GCGTGGCCAAGGTGGGGCCG	exonic	FALSE	NA	NA	atcttgtggaaaggacgaaacaccGCGTGGCCAAGGTGGGGCCGgtttaagagctatgctggaaacagc	69	4d72987f709d2514c090c3dca09ff956758c0e0a
AKT1	CGTGGCCAAGGTGGGGCCGGGGC	CGTGGCCAAGGTGGGGCCGG	14:104775063-104775085	14	104775063-104775085	104775063	104775085	left	ENSG00000142208	ENST00000649815	ENSE00003628636	GGTGGCCAAGGTGGGGCCGG	exonic	FALSE	NA	NA	atcttgtggaaaggacgaaacaccGGTGGCCAAGGTGGGGCCGGgtttaagagctatgctggaaacagc	69	be1d96de0bdcfa8d55b98b3822f9f724432bdb82
AKT1	TGGCCAAGGTGGGGCCGGGGCGG	TGGCCAAGGTGGGGCCGGGG	14:104775061-104775083	14	104775061-104775083	104775061	104775083	left	ENSG00000142208	ENST00000649815	ENSE00003628636	GGGCCAAGGTGGGGCCGGGG	exonic	FALSE	NA	NA	atcttgtggaaaggacgaaacaccGGGCCAAGGTGGGGCCGGGGgtttaagagctatgctggaaacagc	69	2bd82c6d433a2ec0f05b3a3f86767c6c30e794d1
AKT1	GGCCAAGGTGGGGCCGGGGCGGT	GGCCAAGGTGGGGCCGGGGC	14:104775060-104775082	14	104775060-104775082	104775060	104775082	left	ENSG00000142208	ENST00000649815	ENSE00003628636	GGCCAAGGTGGGGCCGGGGC	exonic	FALSE	NA	NA	atcttgtggaaaggacgaaacaccGGCCAAGGTGGGGCCGGGGCgtttaagagctatgctggaaacagc	69	b3d18802d7ba4e926de8196bd6cb4eff35a1aba2
AKT1	CCAAGGTGGGGCCGGGGCGGTGG	CCAAGGTGGGGCCGGGGCGG	14:104775058-104775080	14	104775058-104775080	104775058	104775080	left	ENSG00000142208	ENST00000649815	ENSE00003628636	GCAAGGTGGGGCCGGGGCGG	exonic	FALSE	NA	NA	atcttgtggaaaggacgaaacaccGCAAGGTGGGGCCGGGGCGGgtttaagagctatgctggaaacagc	69	017ceb8dc7aa3e89da49e59cef15b69a2edb0d84
AKT1	CAAGGTGGGGCCGGGGCGGTGGG	CAAGGTGGGGCCGGGGCGGT	14:104775057-104775079	14	104775057-104775079	104775057	104775079	left	ENSG00000142208	ENST00000649815	ENSE00003628636	GAAGGTGGGGCCGGGGCGGT	exonic	FALSE	NA	NA	atcttgtggaaaggacgaaacaccGAAGGTGGGGCCGGGGCGGTgtttaagagctatgctggaaacagc	69	7463b434548948991dacbf9fe0e18d8a97ca9141
AKT1	AAGGTGGGGCCGGGGCGGTGGGG	AAGGTGGGGCCGGGGCGGTG	14:104775056-104775078	14	104775056-104775078	104775056	104775078	left	ENSG00000142208	ENST00000649815	ENSE00003628636	GAGGTGGGGCCGGGGCGGTG	exonic	FALSE	NA	NA	atcttgtggaaaggacgaaacaccGAGGTGGGGCCGGGGCGGTGgtttaagagctatgctggaaacagc	69	afcd752d8e79e49eb00bdc6e28cda0b66bbf06fe
AKT1	AGGTGGGGCCGGGGCGGTGGGGC	AGGTGGGGCCGGGGCGGTGG	14:104775055-104775077	14	104775055-104775077	104775055	104775077	left	ENSG00000142208	ENST00000649815	ENSE00003628636	GGGTGGGGCCGGGGCGGTGG	exonic	FALSE	NA	NA	atcttgtggaaaggacgaaacaccGGGTGGGGCCGGGGCGGTGGgtttaagagctatgctggaaacagc	69	fe358049e9ebf4e94ed5dd07f6660dfae7c6e1a0
AKT1	CTCACCCAGCCCTGCTTTACAGG	CTCACCCAGCCCTGCTTTAC	14:104775003-104775025	14	104775003-104775025	104775003	104775025	left	ENSG00000142208	ENST00000649815	ENSE00003557545	GTCACCCAGCCCTGCTTTAC	exonic	FALSE	NA	NA	atcttgtggaaaggacgaaacaccGTCACCCAGCCCTGCTTTACgtttaagagctatgctggaaacagc	69	3dbdab0b4479bb5d128e4e8c1ecba02e4956e2d1
AKT1	TCACCCAGCCCTGCTTTACAGGA	TCACCCAGCCCTGCTTTACA	14:104775002-104775024	14	104775002-104775024	104775002	104775024	left	ENSG00000142208	ENST00000649815	ENSE00003557545	GCACCCAGCCCTGCTTTACA	exonic	FALSE	NA	NA	atcttgtggaaaggacgaaacaccGCACCCAGCCCTGCTTTACAgtttaagagctatgctggaaacagc	69	58ff85460d937fe5b3dcc6782d208067eec1b989
AKT1	CCCAGCCCTGCTTTACAGGACGA	CCCAGCCCTGCTTTACAGGA	14:104774999-104775021	14	104774999-104775021	104774999	104775021	left	ENSG00000142208	ENST00000649815	ENSE00003557545	GCCAGCCCTGCTTTACAGGA	exonic	FALSE	NA	NA	atcttgtggaaaggacgaaacaccGCCAGCCCTGCTTTACAGGAgtttaagagctatgctggaaacagc	69	5e9657946a09c64bc0e2e236e7143724e992b540
AKT1	CAGCCCTGCTTTACAGGACGAGG	CAGCCCTGCTTTACAGGACG	14:104774997-104775019	14	104774997-104775019	104774997	104775019	left	ENSG00000142208	ENST00000649815	ENSE00003557545	GAGCCCTGCTTTACAGGACG	exonic	FALSE	NA	NA	atcttgtggaaaggacgaaacaccGAGCCCTGCTTTACAGGACGgtttaagagctatgctggaaacagc	69	c8db3b81162b4fe8a64ba8f098e8f5e015288b76
AKT1	AGCCCTGCTTTACAGGACGAGGT	AGCCCTGCTTTACAGGACGA	14:104774996-104775018	14	104774996-104775018	104774996	104775018	left	ENSG00000142208	ENST00000649815	ENSE00003557545	GGCCCTGCTTTACAGGACGA	exonic	FALSE	NA	NA	atcttgtggaaaggacgaaacaccGGCCCTGCTTTACAGGACGAgtttaagagctatgctggaaacagc	69	5cb6c1866f6cfea9c8762d12f5d7f1c5d060deb9
AKT1	CCCTGCTTTACAGGACGAGGTGG	CCCTGCTTTACAGGACGAGG	14:104774994-104775016	14	104774994-104775016	104774994	104775016	left	ENSG00000142208	ENST00000649815	ENSE00003557545	GCCTGCTTTACAGGACGAGG	exonic	FALSE	NA	NA	atcttgtggaaaggacgaaacaccGCCTGCTTTACAGGACGAGGgtttaagagctatgctggaaacagc	69	8d53b0ac48d240a412510440ad9aad54a8873ce1
AKT1	CCTGCTTTACAGGACGAGGTGGC	CCTGCTTTACAGGACGAGGT	14:104774993-104775015	14	104774993-104775015	104774993	104775015	left	ENSG00000142208	ENST00000649815	ENSE00003557545	GCTGCTTTACAGGACGAGGT	exonic	FALSE	NA	NA	atcttgtggaaaggacgaaacaccGCTGCTTTACAGGACGAGGTgtttaagagctatgctggaaacagc	69	f8833db2d70d126d838c2013dcbe6c2f078437bb
AKT1	GAGGTGGCCCACACACTCACCGA	GAGGTGGCCCACACACTCAC	14:104774978-104775000	14	104774978-104775000	104774978	104775000	left	ENSG00000142208	ENST00000649815	ENSE00003557545	GAGGTGGCCCACACACTCAC	exonic	FALSE	NA	NA	atcttgtggaaaggacgaaacaccGAGGTGGCCCACACACTCACgtttaagagctatgctggaaacagc	69	36f2e695e5cb2ce3e86b21b3b5708f6e33cd416f
AKT1	GGTGGCCCACACACTCACCGAGA	GGTGGCCCACACACTCACCG	14:104774976-104774998	14	104774976-104774998	104774976	104774998	left	ENSG00000142208	ENST00000649815	ENSE00003557545	GGTGGCCCACACACTCACCG	exonic	FALSE	NA	NA	atcttgtggaaaggacgaaacaccGGTGGCCCACACACTCACCGgtttaagagctatgctggaaacagc	69	74f5835d1625f01f3480fcef76334ae3674e63ec
AKT1	CCCACACACTCACCGAGAACCGC	CCCACACACTCACCGAGAAC	14:104774971-104774993	14	104774971-104774993	104774971	104774993	left	ENSG00000142208	ENST00000649815	ENSE00003557545	GCCACACACTCACCGAGAAC	exonic	FALSE	NA	NA	atcttgtggaaaggacgaaacaccGCCACACACTCACCGAGAACgtttaagagctatgctggaaacagc	69	f1d04944ad49d0daf0c6337121954367d804fe6a
AKT1	CACACACTCACCGAGAACCGCGT	CACACACTCACCGAGAACCG	14:104774969-104774991	14	104774969-104774991	104774969	104774991	left	ENSG00000142208	ENST00000649815	ENSE00003557545	GACACACTCACCGAGAACCG	exonic	FALSE	NA	NA	atcttgtggaaaggacgaaacaccGACACACTCACCGAGAACCGgtttaagagctatgctggaaacagc	69	e490025e8e208cfa56d3fd83bb372fce6c18251d
AKT1	ACTCACCGAGAACCGCGTCCTGC	ACTCACCGAGAACCGCGTCC	14:104774964-104774986	14	104774964-104774986	104774964	104774986	left	ENSG00000142208	ENST00000649815	ENSE00003557545	GCTCACCGAGAACCGCGTCC	exonic	FALSE	NA	NA	atcttgtggaaaggacgaaacaccGCTCACCGAGAACCGCGTCCgtttaagagctatgctggaaacagc	69	c1d68c23bb4dbd25e83f591572a3758d7f1b562f
AKT1	CACCGAGAACCGCGTCCTGCAGA	CACCGAGAACCGCGTCCTGC	14:104774961-104774983	14	104774961-104774983	104774961	104774983	left	ENSG00000142208	ENST00000649815	ENSE00003557545	GACCGAGAACCGCGTCCTGC	exonic	FALSE	NA	NA	atcttgtggaaaggacgaaacaccGACCGAGAACCGCGTCCTGCgtttaagagctatgctggaaacagc	69	b0e1bfe056beb310f7a800984660d20d7af6eab6
AKT1	ACCGCGTCCTGCAGAACTCCAGG	ACCGCGTCCTGCAGAACTCC	14:104774953-104774975	14	104774953-104774975	104774953	104774975	left	ENSG00000142208	ENST00000649815	ENSE00003557545	GCCGCGTCCTGCAGAACTCC	exonic	FALSE	NA	NA	atcttgtggaaaggacgaaacaccGCCGCGTCCTGCAGAACTCCgtttaagagctatgctggaaacagc	69	81c5c8fab5ccf21e93b38b1ce41dda913f3a2901
AKT1	CCGCGTCCTGCAGAACTCCAGGC	CCGCGTCCTGCAGAACTCCA	14:104774952-104774974	14	104774952-104774974	104774952	104774974	left	ENSG00000142208	ENST00000649815	ENSE00003557545	GCGCGTCCTGCAGAACTCCA	exonic	FALSE	NA	NA	atcttgtggaaaggacgaaacaccGCGCGTCCTGCAGAACTCCAgtttaagagctatgctggaaacagc	69	4cb888ff76291b8c36703dc91780cc1bb7b47a09
AKT1	TCCAGGCACCCCTTCCTCACAGT	TCCAGGCACCCCTTCCTCAC	14:104774936-104774958	14	104774936-104774958	104774936	104774958	left	ENSG00000142208	ENST00000649815	ENSE00003557545	GCCAGGCACCCCTTCCTCAC	exonic	FALSE	NA	NA	atcttgtggaaaggacgaaacaccGCCAGGCACCCCTTCCTCACgtttaagagctatgctggaaacagc	69	52a340d933a0cbeead09519b17e39d2bdc483430
AKT1	CAGGCACCCCTTCCTCACAGTGA	CAGGCACCCCTTCCTCACAG	14:104774934-104774956	14	104774934-104774956	104774934	104774956	left	ENSG00000142208	ENST00000649815	ENSE00003557545	GAGGCACCCCTTCCTCACAG	exonic	FALSE	NA	NA	atcttgtggaaaggacgaaacaccGAGGCACCCCTTCCTCACAGgtttaagagctatgctggaaacagc	69	46609a3fb9171f6bd6e728c45ded591f399a8322
AKT1	GGCACCCCTTCCTCACAGTGAGT	GGCACCCCTTCCTCACAGTG	14:104774932-104774954	14	104774932-104774954	104774932	104774954	left	ENSG00000142208	ENST00000649815	ENSE00003557545	GGCACCCCTTCCTCACAGTG	exonic	FALSE	NA	NA	atcttgtggaaaggacgaaacaccGGCACCCCTTCCTCACAGTGgtttaagagctatgctggaaacagc	69	7b94e0cb81bcf100797964b55089bf764c3a04cb
AKT1	CACCCCTTCCTCACAGTGAGTGG	CACCCCTTCCTCACAGTGAG	14:104774930-104774952	14	104774930-104774952	104774930	104774952	left	ENSG00000142208	ENST00000649815	ENSE00003557545	GACCCCTTCCTCACAGTGAG	exonic	FALSE	NA	NA	atcttgtggaaaggacgaaacaccGACCCCTTCCTCACAGTGAGgtttaagagctatgctggaaacagc	69	6e2d017acaa7fbb8ead3b761f94d03f43ff96fc2
AKT1	ACCCCTTCCTCACAGTGAGTGGG	ACCCCTTCCTCACAGTGAGT	14:104774929-104774951	14	104774929-104774951	104774929	104774951	left	ENSG00000142208	ENST00000649815	ENSE00003557545	GCCCCTTCCTCACAGTGAGT	exonic	FALSE	NA	NA	atcttgtggaaaggacgaaacaccGCCCCTTCCTCACAGTGAGTgtttaagagctatgctggaaacagc	69	f67dd49258d92b063ddadde3d09d8f80a6626e81
AKT1	CCCCTTCCTCACAGTGAGTGGGA	CCCCTTCCTCACAGTGAGTG	14:104774928-104774950	14	104774928-104774950	104774928	104774950	left	ENSG00000142208	ENST00000649815	ENSE00003557545	GCCCTTCCTCACAGTGAGTG	exonic	FALSE	NA	NA	atcttgtggaaaggacgaaacaccGCCCTTCCTCACAGTGAGTGgtttaagagctatgctggaaacagc	69	f62ff37bfc4433ccc039c561ccb5fa65d6176feb
AKT1	CCTTCCTCACAGTGAGTGGGAGC	CCTTCCTCACAGTGAGTGGG	14:104774926-104774948	14	104774926-104774948	104774926	104774948	left	ENSG00000142208	ENST00000649815	ENSE00003557545	GCTTCCTCACAGTGAGTGGG	exonic	FALSE	NA	NA	atcttgtggaaaggacgaaacaccGCTTCCTCACAGTGAGTGGGgtttaagagctatgctggaaacagc	69	90fe480236f350c9bb137efe853957682bdc9039
AKT1	CTCACAGTGAGTGGGAGCCCAGA	CTCACAGTGAGTGGGAGCCC	14:104774921-104774943	14	104774921-104774943	104774921	104774943	left	ENSG00000142208	ENST00000649815	ENSE00003557545	GTCACAGTGAGTGGGAGCCC	exonic	FALSE	NA	NA	atcttgtggaaaggacgaaacaccGTCACAGTGAGTGGGAGCCCgtttaagagctatgctggaaacagc	69	9c22e9854907fbd5cbbca2732202e2f489457245
AKT1	ACAGTGAGTGGGAGCCCAGATGG	ACAGTGAGTGGGAGCCCAGA	14:104774918-104774940	14	104774918-104774940	104774918	104774940	left	ENSG00000142208	ENST00000649815	ENSE00003557545	GCAGTGAGTGGGAGCCCAGA	exonic	FALSE	NA	NA	atcttgtggaaaggacgaaacaccGCAGTGAGTGGGAGCCCAGAgtttaagagctatgctggaaacagc	69	1c2710a388429f99379a01c521f73ef238002cfb
AKT1	CAGTGAGTGGGAGCCCAGATGGG	CAGTGAGTGGGAGCCCAGAT	14:104774917-104774939	14	104774917-104774939	104774917	104774939	left	ENSG00000142208	ENST00000649815	ENSE00003557545	GAGTGAGTGGGAGCCCAGAT	exonic	FALSE	NA	NA	atcttgtggaaaggacgaaacaccGAGTGAGTGGGAGCCCAGATgtttaagagctatgctggaaacagc	69	c3d4694c3de68f71480bbb010574c45a9b34e368
AKT1	TTCCAGCTCCCCTTCCTTGCAGG	TTCCAGCTCCCCTTCCTTGC	14:104773980-104774002	14	104773980-104774002	104773980	104774002	left	ENSG00000142208	ENST00000649815	ENSE00001614411	GTCCAGCTCCCCTTCCTTGC	exonic	FALSE	NA	NA	atcttgtggaaaggacgaaacaccGTCCAGCTCCCCTTCCTTGCgtttaagagctatgctggaaacagc	69	e8a70abb8ab7b41dfa804813ef6330f4519d26b7
AKT1	TCCAGCTCCCCTTCCTTGCAGGC	TCCAGCTCCCCTTCCTTGCA	14:104773979-104774001	14	104773979-104774001	104773979	104774001	left	ENSG00000142208	ENST00000649815	ENSE00001614411	GCCAGCTCCCCTTCCTTGCA	exonic	FALSE	NA	NA	atcttgtggaaaggacgaaacaccGCCAGCTCCCCTTCCTTGCAgtttaagagctatgctggaaacagc	69	9920833e8249c2d7023f366cfe3e2d2af89236ed
AKT1	CTCCCCTTCCTTGCAGGCCCTGA	CTCCCCTTCCTTGCAGGCCC	14:104773974-104773996	14	104773974-104773996	104773974	104773996	left	ENSG00000142208	ENST00000649815	ENSE00001614411	GTCCCCTTCCTTGCAGGCCC	exonic	FALSE	NA	NA	atcttgtggaaaggacgaaacaccGTCCCCTTCCTTGCAGGCCCgtttaagagctatgctggaaacagc	69	3101518cfd7321a59f9986f83c0291b40ea844a7
AKT1	CCCTTCCTTGCAGGCCCTGAAGT	CCCTTCCTTGCAGGCCCTGA	14:104773971-104773993	14	104773971-104773993	104773971	104773993	left	ENSG00000142208	ENST00000649815	ENSE00001614411	GCCTTCCTTGCAGGCCCTGA	exonic	FALSE	NA	NA	atcttgtggaaaggacgaaacaccGCCTTCCTTGCAGGCCCTGAgtttaagagctatgctggaaacagc	69	f8b9a8fc4b30059f6e2cd69e2bbe846d37c0333b
AKT1	GGCCCTGAAGTACTCTTTCCAGA	GGCCCTGAAGTACTCTTTCC	14:104773959-104773981	14	104773959-104773981	104773959	104773981	left	ENSG00000142208	ENST00000649815	ENSE00001614411	GGCCCTGAAGTACTCTTTCC	exonic	FALSE	NA	NA	atcttgtggaaaggacgaaacaccGGCCCTGAAGTACTCTTTCCgtttaagagctatgctggaaacagc	69	2944155da9c6b76657cacc6a57bd2716cfff94b3
AKT1	AAGTACTCTTTCCAGACCCACGA	AAGTACTCTTTCCAGACCCA	14:104773952-104773974	14	104773952-104773974	104773952	104773974	left	ENSG00000142208	ENST00000649815	ENSE00001614411	GAGTACTCTTTCCAGACCCA	exonic	FALSE	NA	NA	atcttgtggaaaggacgaaacaccGAGTACTCTTTCCAGACCCAgtttaagagctatgctggaaacagc	69	8b23c8f300082246622f3f669a06dc31e31e9378
AKT1	ACTCTTTCCAGACCCACGACCGC	ACTCTTTCCAGACCCACGAC	14:104773948-104773970	14	104773948-104773970	104773948	104773970	left	ENSG00000142208	ENST00000649815	ENSE00001614411	GCTCTTTCCAGACCCACGAC	exonic	FALSE	NA	NA	atcttgtggaaaggacgaaacaccGCTCTTTCCAGACCCACGACgtttaagagctatgctggaaacagc	69	5d80d0ba10ec0edb42ab311238973720b122d41c
AKT1	TCCAGACCCACGACCGCCTCTGC	TCCAGACCCACGACCGCCTC	14:104773942-104773964	14	104773942-104773964	104773942	104773964	left	ENSG00000142208	ENST00000649815	ENSE00001614411	GCCAGACCCACGACCGCCTC	exonic	FALSE	NA	NA	atcttgtggaaaggacgaaacaccGCCAGACCCACGACCGCCTCgtttaagagctatgctggaaacagc	69	430ecc3d55d9e5f33d0dbf8796a825b5928b9ea8
AKT1	ACCCACGACCGCCTCTGCTTTGT	ACCCACGACCGCCTCTGCTT	14:104773937-104773959	14	104773937-104773959	104773937	104773959	left	ENSG00000142208	ENST00000649815	ENSE00001614411	GCCCACGACCGCCTCTGCTT	exonic	FALSE	NA	NA	atcttgtggaaaggacgaaacaccGCCCACGACCGCCTCTGCTTgtttaagagctatgctggaaacagc	69	7b9cab909e8b37d701c0766f2884214843531c28
AKT1	CGACCGCCTCTGCTTTGTCATGG	CGACCGCCTCTGCTTTGTCA	14:104773932-104773954	14	104773932-104773954	104773932	104773954	left	ENSG00000142208	ENST00000649815	ENSE00001614411	GGACCGCCTCTGCTTTGTCA	exonic	FALSE	NA	NA	atcttgtggaaaggacgaaacaccGGACCGCCTCTGCTTTGTCAgtttaagagctatgctggaaacagc	69	361323e352cd95fca6b9214d1e2560fc472ac91a
AKT1	GACCGCCTCTGCTTTGTCATGGA	GACCGCCTCTGCTTTGTCAT	14:104773931-104773953	14	104773931-104773953	104773931	104773953	left	ENSG00000142208	ENST00000649815	ENSE00001614411	GACCGCCTCTGCTTTGTCAT	exonic	FALSE	NA	NA	atcttgtggaaaggacgaaacaccGACCGCCTCTGCTTTGTCATgtttaagagctatgctggaaacagc	69	fce3f75aada784b120a869fe939e40a7c37bce10
AKT1	CCGCCTCTGCTTTGTCATGGAGT	CCGCCTCTGCTTTGTCATGG	14:104773929-104773951	14	104773929-104773951	104773929	104773951	left	ENSG00000142208	ENST00000649815	ENSE00001614411	GCGCCTCTGCTTTGTCATGG	exonic	FALSE	NA	NA	atcttgtggaaaggacgaaacaccGCGCCTCTGCTTTGTCATGGgtttaagagctatgctggaaacagc	69	cbe27bf640ad36277201fa42c2ca0e7b7ff71a9c
AKT1	CTCTGCTTTGTCATGGAGTACGC	CTCTGCTTTGTCATGGAGTA	14:104773925-104773947	14	104773925-104773947	104773925	104773947	left	ENSG00000142208	ENST00000649815	ENSE00001614411	GTCTGCTTTGTCATGGAGTA	exonic	FALSE	NA	NA	atcttgtggaaaggacgaaacaccGTCTGCTTTGTCATGGAGTAgtttaagagctatgctggaaacagc	69	02a531508961bcc043c8a86ee546783eda90a4ef
AKT1	TTTGTCATGGAGTACGCCAACGG	TTTGTCATGGAGTACGCCAA	14:104773919-104773941	14	104773919-104773941	104773919	104773941	left	ENSG00000142208	ENST00000649815	ENSE00001614411	GTTGTCATGGAGTACGCCAA	exonic	FALSE	NA	NA	atcttgtggaaaggacgaaacaccGTTGTCATGGAGTACGCCAAgtttaagagctatgctggaaacagc	69	641b993d2a633dee27ad3e8b75f966bd95abe92f
AKT1	TTGTCATGGAGTACGCCAACGGG	TTGTCATGGAGTACGCCAAC	14:104773918-104773940	14	104773918-104773940	104773918	104773940	left	ENSG00000142208	ENST00000649815	ENSE00001614411	GTGTCATGGAGTACGCCAAC	exonic	FALSE	NA	NA	atcttgtggaaaggacgaaacaccGTGTCATGGAGTACGCCAACgtttaagagctatgctggaaacagc	69	21d295f5021eefd6a7db1c93498c24e13c725088
AKT1	TGTCATGGAGTACGCCAACGGGG	TGTCATGGAGTACGCCAACG	14:104773917-104773939	14	104773917-104773939	104773917	104773939	left	ENSG00000142208	ENST00000649815	ENSE00001614411	GGTCATGGAGTACGCCAACG	exonic	FALSE	NA	NA	atcttgtggaaaggacgaaacaccGGTCATGGAGTACGCCAACGgtttaagagctatgctggaaacagc	69	cc47fd6b3324cd39b92eb52ed796c9862596aee6
AKT1	GTCATGGAGTACGCCAACGGGGG	GTCATGGAGTACGCCAACGG	14:104773916-104773938	14	104773916-104773938	104773916	104773938	left	ENSG00000142208	ENST00000649815	ENSE00001614411	GTCATGGAGTACGCCAACGG	exonic	FALSE	NA	NA	atcttgtggaaaggacgaaacaccGTCATGGAGTACGCCAACGGgtttaagagctatgctggaaacagc	69	e2e06159df683b69a3a1f93b92afd96c1ec69f48
AKT1	TCATGGAGTACGCCAACGGGGGC	TCATGGAGTACGCCAACGGG	14:104773915-104773937	14	104773915-104773937	104773915	104773937	left	ENSG00000142208	ENST00000649815	ENSE00001614411	GCATGGAGTACGCCAACGGG	exonic	FALSE	NA	NA	atcttgtggaaaggacgaaacaccGCATGGAGTACGCCAACGGGgtttaagagctatgctggaaacagc	69	3efcf0dcdb732225096853a20f8e1c4f8bea84ff
AKT1	ATGGAGTACGCCAACGGGGGCGA	ATGGAGTACGCCAACGGGGG	14:104773913-104773935	14	104773913-104773935	104773913	104773935	left	ENSG00000142208	ENST00000649815	ENSE00001614411	GTGGAGTACGCCAACGGGGG	exonic	FALSE	NA	NA	atcttgtggaaaggacgaaacaccGTGGAGTACGCCAACGGGGGgtttaagagctatgctggaaacagc	69	56404f83dac68178cf642acbe99786549c8aff9a
AKT1	GGAGTACGCCAACGGGGGCGAGG	GGAGTACGCCAACGGGGGCG	14:104773911-104773933	14	104773911-104773933	104773911	104773933	left	ENSG00000142208	ENST00000649815	ENSE00001614411	GGAGTACGCCAACGGGGGCG	exonic	FALSE	NA	NA	atcttgtggaaaggacgaaacaccGGAGTACGCCAACGGGGGCGgtttaagagctatgctggaaacagc	69	ddeb6356a49550ea08d08c5058c75eaeda4af8ad
AKT1	GAGTACGCCAACGGGGGCGAGGT	GAGTACGCCAACGGGGGCGA	14:104773910-104773932	14	104773910-104773932	104773910	104773932	left	ENSG00000142208	ENST00000649815	ENSE00001614411	GAGTACGCCAACGGGGGCGA	exonic	FALSE	NA	NA	atcttgtggaaaggacgaaacaccGAGTACGCCAACGGGGGCGAgtttaagagctatgctggaaacagc	69	37c5dc4db66b12815c69d463c928475bcf000d00
AKT1	TACGCCAACGGGGGCGAGGTAGG	TACGCCAACGGGGGCGAGGT	14:104773907-104773929	14	104773907-104773929	104773907	104773929	left	ENSG00000142208	ENST00000649815	ENSE00001614411	GACGCCAACGGGGGCGAGGT	exonic	FALSE	NA	NA	atcttgtggaaaggacgaaacaccGACGCCAACGGGGGCGAGGTgtttaagagctatgctggaaacagc	69	a7caa1d5378042ad387a8cbf9057b514c1cf80e8
AKT1	ACGCCAACGGGGGCGAGGTAGGG	ACGCCAACGGGGGCGAGGTA	14:104773906-104773928	14	104773906-104773928	104773906	104773928	left	ENSG00000142208	ENST00000649815	ENSE00001614411	GCGCCAACGGGGGCGAGGTA	exonic	FALSE	NA	NA	atcttgtggaaaggacgaaacaccGCGCCAACGGGGGCGAGGTAgtttaagagctatgctggaaacagc	69	7d75ca75debe11912bd1909d206f4345860562da
AKT1	CGCCAACGGGGGCGAGGTAGGGG	CGCCAACGGGGGCGAGGTAG	14:104773905-104773927	14	104773905-104773927	104773905	104773927	left	ENSG00000142208	ENST00000649815	ENSE00001614411	GGCCAACGGGGGCGAGGTAG	exonic	FALSE	NA	NA	atcttgtggaaaggacgaaacaccGGCCAACGGGGGCGAGGTAGgtttaagagctatgctggaaacagc	69	01d62fc8d14086d5863c2c6e3df23570576adaa5
AKT1	GCCAACGGGGGCGAGGTAGGGGC	GCCAACGGGGGCGAGGTAGG	14:104773904-104773926	14	104773904-104773926	104773904	104773926	left	ENSG00000142208	ENST00000649815	ENSE00001614411	GCCAACGGGGGCGAGGTAGG	exonic	FALSE	NA	NA	atcttgtggaaaggacgaaacaccGCCAACGGGGGCGAGGTAGGgtttaagagctatgctggaaacagc	69	462bcfd60cf53d87746f225e63d0a35defb3d236
AKT1	AACGGGGGCGAGGTAGGGGCTGG	AACGGGGGCGAGGTAGGGGC	14:104773901-104773923	14	104773901-104773923	104773901	104773923	left	ENSG00000142208	ENST00000649815	ENSE00001614411	GACGGGGGCGAGGTAGGGGC	exonic	FALSE	NA	NA	atcttgtggaaaggacgaaacaccGACGGGGGCGAGGTAGGGGCgtttaagagctatgctggaaacagc	69	3657fe554dc5cbbc98290a2fb1bdf3fe6f7366ed
AKT1	ACGGGGGCGAGGTAGGGGCTGGG	ACGGGGGCGAGGTAGGGGCT	14:104773900-104773922	14	104773900-104773922	104773900	104773922	left	ENSG00000142208	ENST00000649815	ENSE00001614411	GCGGGGGCGAGGTAGGGGCT	exonic	FALSE	NA	NA	atcttgtggaaaggacgaaacaccGCGGGGGCGAGGTAGGGGCTgtttaagagctatgctggaaacagc	69	3d7cb521048263805302d04f7c43c73011cb9c2e
AKT1	CGGGGGCGAGGTAGGGGCTGGGG	CGGGGGCGAGGTAGGGGCTG	14:104773899-104773921	14	104773899-104773921	104773899	104773921	left	ENSG00000142208	ENST00000649815	ENSE00001614411	GGGGGGCGAGGTAGGGGCTG	exonic	FALSE	NA	NA	atcttgtggaaaggacgaaacaccGGGGGGCGAGGTAGGGGCTGgtttaagagctatgctggaaacagc	69	07252486a9b634c6274f0aa6b8f235e95053f6bc
AKT1	GGGGGCGAGGTAGGGGCTGGGGC	GGGGGCGAGGTAGGGGCTGG	14:104773898-104773920	14	104773898-104773920	104773898	104773920	left	ENSG00000142208	ENST00000649815	ENSE00001614411	GGGGGCGAGGTAGGGGCTGG	exonic	FALSE	NA	NA	atcttgtggaaaggacgaaacaccGGGGGCGAGGTAGGGGCTGGgtttaagagctatgctggaaacagc	69	98cab56fecbb571d7c8a66640d11a2899c786365
AKT1	GGCGAGGTAGGGGCTGGGGCTGC	GGCGAGGTAGGGGCTGGGGC	14:104773895-104773917	14	104773895-104773917	104773895	104773917	left	ENSG00000142208	ENST00000649815	ENSE00001614411	GGCGAGGTAGGGGCTGGGGC	exonic	FALSE	NA	NA	atcttgtggaaaggacgaaacaccGGCGAGGTAGGGGCTGGGGCgtttaagagctatgctggaaacagc	69	a9b5a66aad8126c58103c7bf85df6e63d4d830dd
AKT1	CGAGGTAGGGGCTGGGGCTGCGG	CGAGGTAGGGGCTGGGGCTG	14:104773893-104773915	14	104773893-104773915	104773893	104773915	left	ENSG00000142208	ENST00000649815	ENSE00001614411	GGAGGTAGGGGCTGGGGCTG	exonic	FALSE	NA	NA	atcttgtggaaaggacgaaacaccGGAGGTAGGGGCTGGGGCTGgtttaagagctatgctggaaacagc	69	99809cee66f2bb0c70d22ab960c87dfd4ec12526
AKT1	GAGGTAGGGGCTGGGGCTGCGGG	GAGGTAGGGGCTGGGGCTGC	14:104773892-104773914	14	104773892-104773914	104773892	104773914	left	ENSG00000142208	ENST00000649815	ENSE00001614411	GAGGTAGGGGCTGGGGCTGC	exonic	FALSE	NA	NA	atcttgtggaaaggacgaaacaccGAGGTAGGGGCTGGGGCTGCgtttaagagctatgctggaaacagc	69	dd95a6c6606eb83667b1f7d3929b758389165bd1
AKT1	AGGTAGGGGCTGGGGCTGCGGGG	AGGTAGGGGCTGGGGCTGCG	14:104773891-104773913	14	104773891-104773913	104773891	104773913	left	ENSG00000142208	ENST00000649815	ENSE00001614411	GGGTAGGGGCTGGGGCTGCG	exonic	FALSE	NA	NA	atcttgtggaaaggacgaaacaccGGGTAGGGGCTGGGGCTGCGgtttaagagctatgctggaaacagc	69	4a9ea65f0f2bc7694770c7e77c3e2aad7ad9c09c
AKT1	CCTCAGGTTGCGCCTCCCGCAGC	CCTCAGGTTGCGCCTCCCGC	14:104773580-104773602	14	104773580-104773602	104773580	104773602	left	ENSG00000142208	ENST00000649815	ENSE00001296816	GCTCAGGTTGCGCCTCCCGC	exonic	FALSE	NA	NA	atcttgtggaaaggacgaaacaccGCTCAGGTTGCGCCTCCCGCgtttaagagctatgctggaaacagc	69	9f77fef7e4c4307750cbba7d1b7d2a0ca31a9719
AKT1	CAGGTTGCGCCTCCCGCAGCTGT	CAGGTTGCGCCTCCCGCAGC	14:104773577-104773599	14	104773577-104773599	104773577	104773599	left	ENSG00000142208	ENST00000649815	ENSE00001296816	GAGGTTGCGCCTCCCGCAGC	exonic	FALSE	NA	NA	atcttgtggaaaggacgaaacaccGAGGTTGCGCCTCCCGCAGCgtttaagagctatgctggaaacagc	69	12fcc5826f2234fec9462e2e87c0ddba6dc63c67
AKT1	CCCGCAGCTGTTCTTCCACCTGT	CCCGCAGCTGTTCTTCCACC	14:104773565-104773587	14	104773565-104773587	104773565	104773587	left	ENSG00000142208	ENST00000649815	ENSE00001296816	GCCGCAGCTGTTCTTCCACC	exonic	FALSE	NA	NA	atcttgtggaaaggacgaaacaccGCCGCAGCTGTTCTTCCACCgtttaagagctatgctggaaacagc	69	78693509b4d73c8accc2ec7834a82223aba5df30
AKT1	AGCTGTTCTTCCACCTGTCCCGG	AGCTGTTCTTCCACCTGTCC	14:104773560-104773582	14	104773560-104773582	104773560	104773582	left	ENSG00000142208	ENST00000649815	ENSE00001296816	GGCTGTTCTTCCACCTGTCC	exonic	FALSE	NA	NA	atcttgtggaaaggacgaaacaccGGCTGTTCTTCCACCTGTCCgtttaagagctatgctggaaacagc	69	c3fa20c08d37753c4b796ade7abb6dcb3aa74791
AKT1	GCTGTTCTTCCACCTGTCCCGGG	GCTGTTCTTCCACCTGTCCC	14:104773559-104773581	14	104773559-104773581	104773559	104773581	left	ENSG00000142208	ENST00000649815	ENSE00001296816	GCTGTTCTTCCACCTGTCCC	exonic	FALSE	NA	NA	atcttgtggaaaggacgaaacaccGCTGTTCTTCCACCTGTCCCgtttaagagctatgctggaaacagc	69	204d70d03f9538d1ce9b92568105259ebc859d82
AKT1	CTGTTCTTCCACCTGTCCCGGGA	CTGTTCTTCCACCTGTCCCG	14:104773558-104773580	14	104773558-104773580	104773558	104773580	left	ENSG00000142208	ENST00000649815	ENSE00001296816	GTGTTCTTCCACCTGTCCCG	exonic	FALSE	NA	NA	atcttgtggaaaggacgaaacaccGTGTTCTTCCACCTGTCCCGgtttaagagctatgctggaaacagc	69	c826af95b36e41f8c71a8c0cae19fd926056da9f
AKT1	GTTCTTCCACCTGTCCCGGGAGC	GTTCTTCCACCTGTCCCGGG	14:104773556-104773578	14	104773556-104773578	104773556	104773578	left	ENSG00000142208	ENST00000649815	ENSE00001296816	GTTCTTCCACCTGTCCCGGG	exonic	FALSE	NA	NA	atcttgtggaaaggacgaaacaccGTTCTTCCACCTGTCCCGGGgtttaagagctatgctggaaacagc	69	9069c906910121e257a2a0c606ffdd7a3af4cadf
AKT1	TCTTCCACCTGTCCCGGGAGCGT	TCTTCCACCTGTCCCGGGAG	14:104773554-104773576	14	104773554-104773576	104773554	104773576	left	ENSG00000142208	ENST00000649815	ENSE00001296816	GCTTCCACCTGTCCCGGGAG	exonic	FALSE	NA	NA	atcttgtggaaaggacgaaacaccGCTTCCACCTGTCCCGGGAGgtttaagagctatgctggaaacagc	69	0d62775752bd8cb7def37949c415e7deb6b46e22
AKT1	TTCCACCTGTCCCGGGAGCGTGT	TTCCACCTGTCCCGGGAGCG	14:104773552-104773574	14	104773552-104773574	104773552	104773574	left	ENSG00000142208	ENST00000649815	ENSE00001296816	GTCCACCTGTCCCGGGAGCG	exonic	FALSE	NA	NA	atcttgtggaaaggacgaaacaccGTCCACCTGTCCCGGGAGCGgtttaagagctatgctggaaacagc	69	a0df8eb8bc7f53e080724b55408b3199fc4aae11
AKT1	CCACCTGTCCCGGGAGCGTGTGT	CCACCTGTCCCGGGAGCGTG	14:104773550-104773572	14	104773550-104773572	104773550	104773572	left	ENSG00000142208	ENST00000649815	ENSE00001296816	GCACCTGTCCCGGGAGCGTG	exonic	FALSE	NA	NA	atcttgtggaaaggacgaaacaccGCACCTGTCCCGGGAGCGTGgtttaagagctatgctggaaacagc	69	2fec3ba6a39d9eb31c8d85c27cd7ee58950004d4
AKT1	TCCCGGGAGCGTGTGTTCTCCGA	TCCCGGGAGCGTGTGTTCTC	14:104773543-104773565	14	104773543-104773565	104773543	104773565	left	ENSG00000142208	ENST00000649815	ENSE00001296816	GCCCGGGAGCGTGTGTTCTC	exonic	FALSE	NA	NA	atcttgtggaaaggacgaaacaccGCCCGGGAGCGTGTGTTCTCgtttaagagctatgctggaaacagc	69	1804dc2023e213a14ff77e929fabf852bbc698ad
AKT1	CCGGGAGCGTGTGTTCTCCGAGG	CCGGGAGCGTGTGTTCTCCG	14:104773541-104773563	14	104773541-104773563	104773541	104773563	left	ENSG00000142208	ENST00000649815	ENSE00001296816	GCGGGAGCGTGTGTTCTCCG	exonic	FALSE	NA	NA	atcttgtggaaaggacgaaacaccGCGGGAGCGTGTGTTCTCCGgtttaagagctatgctggaaacagc	69	46514f821ecbb0a053bd63ae58f3e12fe2535307
AKT1	CGGGAGCGTGTGTTCTCCGAGGA	CGGGAGCGTGTGTTCTCCGA	14:104773540-104773562	14	104773540-104773562	104773540	104773562	left	ENSG00000142208	ENST00000649815	ENSE00001296816	GGGGAGCGTGTGTTCTCCGA	exonic	FALSE	NA	NA	atcttgtggaaaggacgaaacaccGGGGAGCGTGTGTTCTCCGAgtttaagagctatgctggaaacagc	69	136d906b7c4917c4973f59b010aab2cd6d17959b
AKT1	AGCGTGTGTTCTCCGAGGACCGG	AGCGTGTGTTCTCCGAGGAC	14:104773536-104773558	14	104773536-104773558	104773536	104773558	left	ENSG00000142208	ENST00000649815	ENSE00001296816	GGCGTGTGTTCTCCGAGGAC	exonic	FALSE	NA	NA	atcttgtggaaaggacgaaacaccGGCGTGTGTTCTCCGAGGACgtttaagagctatgctggaaacagc	69	7ee54addafe58920dfa2f2c1924a5448c7b8c8e2
AKT1	GCGTGTGTTCTCCGAGGACCGGG	GCGTGTGTTCTCCGAGGACC	14:104773535-104773557	14	104773535-104773557	104773535	104773557	left	ENSG00000142208	ENST00000649815	ENSE00001296816	GCGTGTGTTCTCCGAGGACC	exonic	FALSE	NA	NA	atcttgtggaaaggacgaaacaccGCGTGTGTTCTCCGAGGACCgtttaagagctatgctggaaacagc	69	5bef426923768fbe3a927246d072979ab042082d
AKT1	CGTGTGTTCTCCGAGGACCGGGC	CGTGTGTTCTCCGAGGACCG	14:104773534-104773556	14	104773534-104773556	104773534	104773556	left	ENSG00000142208	ENST00000649815	ENSE00001296816	GGTGTGTTCTCCGAGGACCG	exonic	FALSE	NA	NA	atcttgtggaaaggacgaaacaccGGTGTGTTCTCCGAGGACCGgtttaagagctatgctggaaacagc	69	0fa351ab75fa36ec9b23291fc19ec567d4e9da29
AKT1	TGTTCTCCGAGGACCGGGCCCGC	TGTTCTCCGAGGACCGGGCC	14:104773530-104773552	14	104773530-104773552	104773530	104773552	left	ENSG00000142208	ENST00000649815	ENSE00001296816	GGTTCTCCGAGGACCGGGCC	exonic	FALSE	NA	NA	atcttgtggaaaggacgaaacaccGGTTCTCCGAGGACCGGGCCgtttaagagctatgctggaaacagc	69	a615c8f228b8ca480a1984e8dd2212955e5173d4
AKT1	GAGGACCGGGCCCGCTTCTATGG	GAGGACCGGGCCCGCTTCTA	14:104773522-104773544	14	104773522-104773544	104773522	104773544	left	ENSG00000142208	ENST00000649815	ENSE00001296816	GAGGACCGGGCCCGCTTCTA	exonic	FALSE	NA	NA	atcttgtggaaaggacgaaacaccGAGGACCGGGCCCGCTTCTAgtttaagagctatgctggaaacagc	69	641258673a1ced019086c27cb8ec7a672356e801
AKT1	AGGACCGGGCCCGCTTCTATGGC	AGGACCGGGCCCGCTTCTAT	14:104773521-104773543	14	104773521-104773543	104773521	104773543	left	ENSG00000142208	ENST00000649815	ENSE00001296816	GGGACCGGGCCCGCTTCTAT	exonic	FALSE	NA	NA	atcttgtggaaaggacgaaacaccGGGACCGGGCCCGCTTCTATgtttaagagctatgctggaaacagc	69	9598fb13ae04af5783e77951629c36b66bccae14
AKT1	GACCGGGCCCGCTTCTATGGCGC	GACCGGGCCCGCTTCTATGG	14:104773519-104773541	14	104773519-104773541	104773519	104773541	left	ENSG00000142208	ENST00000649815	ENSE00001296816	GACCGGGCCCGCTTCTATGG	exonic	FALSE	NA	NA	atcttgtggaaaggacgaaacaccGACCGGGCCCGCTTCTATGGgtttaagagctatgctggaaacagc	69	4dbdac597a46f43ac859c9c24252c1b15b1f4929
AKT1	CGGGCCCGCTTCTATGGCGCTGA	CGGGCCCGCTTCTATGGCGC	14:104773516-104773538	14	104773516-104773538	104773516	104773538	left	ENSG00000142208	ENST00000649815	ENSE00001296816	GGGGCCCGCTTCTATGGCGC	exonic	FALSE	NA	NA	atcttgtggaaaggacgaaacaccGGGGCCCGCTTCTATGGCGCgtttaagagctatgctggaaacagc	69	bf148502b5755069ca248cd2fd1d41b5795d3914
AKT1	GGCCCGCTTCTATGGCGCTGAGA	GGCCCGCTTCTATGGCGCTG	14:104773514-104773536	14	104773514-104773536	104773514	104773536	left	ENSG00000142208	ENST00000649815	ENSE00001296816	GGCCCGCTTCTATGGCGCTG	exonic	FALSE	NA	NA	atcttgtggaaaggacgaaacaccGGCCCGCTTCTATGGCGCTGgtttaagagctatgctggaaacagc	69	84a571a618621184460be269314eef18206e5969
AKT1	CGCTTCTATGGCGCTGAGATTGT	CGCTTCTATGGCGCTGAGAT	14:104773510-104773532	14	104773510-104773532	104773510	104773532	left	ENSG00000142208	ENST00000649815	ENSE00001296816	GGCTTCTATGGCGCTGAGAT	exonic	FALSE	NA	NA	atcttgtggaaaggacgaaacaccGGCTTCTATGGCGCTGAGATgtttaagagctatgctggaaacagc	69	3b935e0fb53a36e4eadcda8b4228709d9e2faa25
AKT1	CTTCTATGGCGCTGAGATTGTGT	CTTCTATGGCGCTGAGATTG	14:104773508-104773530	14	104773508-104773530	104773508	104773530	left	ENSG00000142208	ENST00000649815	ENSE00001296816	GTTCTATGGCGCTGAGATTG	exonic	FALSE	NA	NA	atcttgtggaaaggacgaaacaccGTTCTATGGCGCTGAGATTGgtttaagagctatgctggaaacagc	69	46377a585e941657edc1f4c2d41b05be31417998
AKT1	TATGGCGCTGAGATTGTGTCAGC	TATGGCGCTGAGATTGTGTC	14:104773504-104773526	14	104773504-104773526	104773504	104773526	left	ENSG00000142208	ENST00000649815	ENSE00001296816	GATGGCGCTGAGATTGTGTC	exonic	FALSE	NA	NA	atcttgtggaaaggacgaaacaccGATGGCGCTGAGATTGTGTCgtttaagagctatgctggaaacagc	69	deb53448d1880d86ca5f774efee90b23bd5bf219
AKT1	CGCTGAGATTGTGTCAGCCCTGG	CGCTGAGATTGTGTCAGCCC	14:104773499-104773521	14	104773499-104773521	104773499	104773521	left	ENSG00000142208	ENST00000649815	ENSE00001296816	GGCTGAGATTGTGTCAGCCC	exonic	FALSE	NA	NA	atcttgtggaaaggacgaaacaccGGCTGAGATTGTGTCAGCCCgtttaagagctatgctggaaacagc	69	e2af9ae35bd36827741db6b681db0f0c8aaff533
AKT1	GCTGAGATTGTGTCAGCCCTGGA	GCTGAGATTGTGTCAGCCCT	14:104773498-104773520	14	104773498-104773520	104773498	104773520	left	ENSG00000142208	ENST00000649815	ENSE00001296816	GCTGAGATTGTGTCAGCCCT	exonic	FALSE	NA	NA	atcttgtggaaaggacgaaacaccGCTGAGATTGTGTCAGCCCTgtttaagagctatgctggaaacagc	69	a8deb1512c2d78c9632ebad2f1b03ae80e5ced23
AKT1	TGTGTCAGCCCTGGACTACCTGC	TGTGTCAGCCCTGGACTACC	14:104773490-104773512	14	104773490-104773512	104773490	104773512	left	ENSG00000142208	ENST00000649815	ENSE00001296816	GGTGTCAGCCCTGGACTACC	exonic	FALSE	NA	NA	atcttgtggaaaggacgaaacaccGGTGTCAGCCCTGGACTACCgtttaagagctatgctggaaacagc	69	72cf9baa9390f406244703f3690f8d7a4869d377
AKT1	AGCCCTGGACTACCTGCACTCGG	AGCCCTGGACTACCTGCACT	14:104773484-104773506	14	104773484-104773506	104773484	104773506	left	ENSG00000142208	ENST00000649815	ENSE00001296816	GGCCCTGGACTACCTGCACT	exonic	FALSE	NA	NA	atcttgtggaaaggacgaaacaccGGCCCTGGACTACCTGCACTgtttaagagctatgctggaaacagc	69	68f14cfb23ad1bb93745971fea1d97a24b4ab2d9
AKT1	GCCCTGGACTACCTGCACTCGGA	GCCCTGGACTACCTGCACTC	14:104773483-104773505	14	104773483-104773505	104773483	104773505	left	ENSG00000142208	ENST00000649815	ENSE00001296816	GCCCTGGACTACCTGCACTC	exonic	FALSE	NA	NA	atcttgtggaaaggacgaaacaccGCCCTGGACTACCTGCACTCgtttaagagctatgctggaaacagc	69	1b76eec76cc73bf0327c613b49537276e256b482
AKT1	CCTGGACTACCTGCACTCGGAGA	CCTGGACTACCTGCACTCGG	14:104773481-104773503	14	104773481-104773503	104773481	104773503	left	ENSG00000142208	ENST00000649815	ENSE00001296816	GCTGGACTACCTGCACTCGG	exonic	FALSE	NA	NA	atcttgtggaaaggacgaaacaccGCTGGACTACCTGCACTCGGgtttaagagctatgctggaaacagc	69	61317b2b58b2f04d27bcfaf521be6ece48939cdf
AKT1	GGACTACCTGCACTCGGAGAAGA	GGACTACCTGCACTCGGAGA	14:104773478-104773500	14	104773478-104773500	104773478	104773500	left	ENSG00000142208	ENST00000649815	ENSE00001296816	GGACTACCTGCACTCGGAGA	exonic	FALSE	NA	NA	atcttgtggaaaggacgaaacaccGGACTACCTGCACTCGGAGAgtttaagagctatgctggaaacagc	69	59d53733a24011904797d213776b96fb1d5ba414
AKT1	TACCTGCACTCGGAGAAGAACGT	TACCTGCACTCGGAGAAGAA	14:104773474-104773496	14	104773474-104773496	104773474	104773496	left	ENSG00000142208	ENST00000649815	ENSE00001296816	GACCTGCACTCGGAGAAGAA	exonic	FALSE	NA	NA	atcttgtggaaaggacgaaacaccGACCTGCACTCGGAGAAGAAgtttaagagctatgctggaaacagc	69	5522dbc48206a3f7c50559639fe62e86c8d885e1
AKT1	CCTGCACTCGGAGAAGAACGTGG	CCTGCACTCGGAGAAGAACG	14:104773472-104773494	14	104773472-104773494	104773472	104773494	left	ENSG00000142208	ENST00000649815	ENSE00001296816	GCTGCACTCGGAGAAGAACG	exonic	FALSE	NA	NA	atcttgtggaaaggacgaaacaccGCTGCACTCGGAGAAGAACGgtttaagagctatgctggaaacagc	69	90376caa6dcdf48136e1d4b227631ee88b5143da
AKT1	CTGCACTCGGAGAAGAACGTGGT	CTGCACTCGGAGAAGAACGT	14:104773471-104773493	14	104773471-104773493	104773471	104773493	left	ENSG00000142208	ENST00000649815	ENSE00001296816	GTGCACTCGGAGAAGAACGT	exonic	FALSE	NA	NA	atcttgtggaaaggacgaaacaccGTGCACTCGGAGAAGAACGTgtttaagagctatgctggaaacagc	69	b8ce17fefc3b338720bd396b4fe0a8fd5c68e6f1
AKT1	GCACTCGGAGAAGAACGTGGTGT	GCACTCGGAGAAGAACGTGG	14:104773469-104773491	14	104773469-104773491	104773469	104773491	left	ENSG00000142208	ENST00000649815	ENSE00001296816	GCACTCGGAGAAGAACGTGG	exonic	FALSE	NA	NA	atcttgtggaaaggacgaaacaccGCACTCGGAGAAGAACGTGGgtttaagagctatgctggaaacagc	69	b39c2e19606ad37e7f69867aa201ce9eaada74a4
AKT1	CGGAGAAGAACGTGGTGTACCGG	CGGAGAAGAACGTGGTGTAC	14:104773464-104773486	14	104773464-104773486	104773464	104773486	left	ENSG00000142208	ENST00000649815	ENSE00001296816	GGGAGAAGAACGTGGTGTAC	exonic	FALSE	NA	NA	atcttgtggaaaggacgaaacaccGGGAGAAGAACGTGGTGTACgtttaagagctatgctggaaacagc	69	8b885385cf70d9640578a1bf2cff05cf9e356008
AKT1	GGAGAAGAACGTGGTGTACCGGG	GGAGAAGAACGTGGTGTACC	14:104773463-104773485	14	104773463-104773485	104773463	104773485	left	ENSG00000142208	ENST00000649815	ENSE00001296816	GGAGAAGAACGTGGTGTACC	exonic	FALSE	NA	NA	atcttgtggaaaggacgaaacaccGGAGAAGAACGTGGTGTACCgtttaagagctatgctggaaacagc	69	b9de489c17f76239031215d6ddc5766369b4b155
AKT1	GAGAAGAACGTGGTGTACCGGGA	GAGAAGAACGTGGTGTACCG	14:104773462-104773484	14	104773462-104773484	104773462	104773484	left	ENSG00000142208	ENST00000649815	ENSE00001296816	GAGAAGAACGTGGTGTACCG	exonic	FALSE	NA	NA	atcttgtggaaaggacgaaacaccGAGAAGAACGTGGTGTACCGgtttaagagctatgctggaaacagc	69	0e0cb1b4004a901013324df1c1b9754d70984223
AKT1	CGTGGTGTACCGGGACCTCAAGG	CGTGGTGTACCGGGACCTCA	14:104773454-104773476	14	104773454-104773476	104773454	104773476	left	ENSG00000142208	ENST00000649815	ENSE00001296816	GGTGGTGTACCGGGACCTCA	exonic	FALSE	NA	NA	atcttgtggaaaggacgaaacaccGGTGGTGTACCGGGACCTCAgtttaagagctatgctggaaacagc	69	6d26f994a9ef62cdd9f435c41b6fd56fd19c03dd
AKT1	GTGGTGTACCGGGACCTCAAGGT	GTGGTGTACCGGGACCTCAA	14:104773453-104773475	14	104773453-104773475	104773453	104773475	left	ENSG00000142208	ENST00000649815	ENSE00001296816	GTGGTGTACCGGGACCTCAA	exonic	FALSE	NA	NA	atcttgtggaaaggacgaaacaccGTGGTGTACCGGGACCTCAAgtttaagagctatgctggaaacagc	69	fefed97d1112b1ec65151984e0f8b4413180b621
AKT1	GGTGTACCGGGACCTCAAGGTGC	GGTGTACCGGGACCTCAAGG	14:104773451-104773473	14	104773451-104773473	104773451	104773473	left	ENSG00000142208	ENST00000649815	ENSE00001296816	GGTGTACCGGGACCTCAAGG	exonic	FALSE	NA	NA	atcttgtggaaaggacgaaacaccGGTGTACCGGGACCTCAAGGgtttaagagctatgctggaaacagc	69	d9dc25a190c267127443a970432e5d6984d14964
AKT1	TGTACCGGGACCTCAAGGTGCGC	TGTACCGGGACCTCAAGGTG	14:104773449-104773471	14	104773449-104773471	104773449	104773471	left	ENSG00000142208	ENST00000649815	ENSE00001296816	GGTACCGGGACCTCAAGGTG	exonic	FALSE	NA	NA	atcttgtggaaaggacgaaacaccGGTACCGGGACCTCAAGGTGgtttaagagctatgctggaaacagc	69	5f2edc4888aade83615dc215cea6078fe58508a4
AKT1	ACCGGGACCTCAAGGTGCGCTGG	ACCGGGACCTCAAGGTGCGC	14:104773446-104773468	14	104773446-104773468	104773446	104773468	left	ENSG00000142208	ENST00000649815	ENSE00001296816	GCCGGGACCTCAAGGTGCGC	exonic	FALSE	NA	NA	atcttgtggaaaggacgaaacaccGCCGGGACCTCAAGGTGCGCgtttaagagctatgctggaaacagc	69	72be0a6af1be18e8e08eed06e24e81269cf669ee
AKT1	CCGGGACCTCAAGGTGCGCTGGC	CCGGGACCTCAAGGTGCGCT	14:104773445-104773467	14	104773445-104773467	104773445	104773467	left	ENSG00000142208	ENST00000649815	ENSE00001296816	GCGGGACCTCAAGGTGCGCT	exonic	FALSE	NA	NA	atcttgtggaaaggacgaaacaccGCGGGACCTCAAGGTGCGCTgtttaagagctatgctggaaacagc	69	1bc37297be2bb9554a19e1f9e8f77097bcf22f91
AKT1	GGGACCTCAAGGTGCGCTGGCGG	GGGACCTCAAGGTGCGCTGG	14:104773443-104773465	14	104773443-104773465	104773443	104773465	left	ENSG00000142208	ENST00000649815	ENSE00001296816	GGGACCTCAAGGTGCGCTGG	exonic	FALSE	NA	NA	atcttgtggaaaggacgaaacaccGGGACCTCAAGGTGCGCTGGgtttaagagctatgctggaaacagc	69	d7ad74476b0fb379eacf63d87344e65ee44808bb
AKT1	GGACCTCAAGGTGCGCTGGCGGG	GGACCTCAAGGTGCGCTGGC	14:104773442-104773464	14	104773442-104773464	104773442	104773464	left	ENSG00000142208	ENST00000649815	ENSE00001296816	GGACCTCAAGGTGCGCTGGC	exonic	FALSE	NA	NA	atcttgtggaaaggacgaaacaccGGACCTCAAGGTGCGCTGGCgtttaagagctatgctggaaacagc	69	80773ca7b4b9a19e26c175b38a73c92ce0e451df
AKT1	GACCTCAAGGTGCGCTGGCGGGC	GACCTCAAGGTGCGCTGGCG	14:104773441-104773463	14	104773441-104773463	104773441	104773463	left	ENSG00000142208	ENST00000649815	ENSE00001296816	GACCTCAAGGTGCGCTGGCG	exonic	FALSE	NA	NA	atcttgtggaaaggacgaaacaccGACCTCAAGGTGCGCTGGCGgtttaagagctatgctggaaacagc	69	a32b743c70df99cea040ecea6eeb6ea6e0befdee
AKT1	CTCAAGGTGCGCTGGCGGGCAGG	CTCAAGGTGCGCTGGCGGGC	14:104773438-104773460	14	104773438-104773460	104773438	104773460	left	ENSG00000142208	ENST00000649815	ENSE00001296816	GTCAAGGTGCGCTGGCGGGC	exonic	FALSE	NA	NA	atcttgtggaaaggacgaaacaccGTCAAGGTGCGCTGGCGGGCgtttaagagctatgctggaaacagc	69	80c8d96346c03382c820a35c6574b8f5f687298e
AKT1	TCAAGGTGCGCTGGCGGGCAGGC	TCAAGGTGCGCTGGCGGGCA	14:104773437-104773459	14	104773437-104773459	104773437	104773459	left	ENSG00000142208	ENST00000649815	ENSE00001296816	GCAAGGTGCGCTGGCGGGCA	exonic	FALSE	NA	NA	atcttgtggaaaggacgaaacaccGCAAGGTGCGCTGGCGGGCAgtttaagagctatgctggaaacagc	69	4fdd63696e8f87817f0b752de3b2bd498e4ff368
AKT1	AGGTGCGCTGGCGGGCAGGCAGG	AGGTGCGCTGGCGGGCAGGC	14:104773434-104773456	14	104773434-104773456	104773434	104773456	left	ENSG00000142208	ENST00000649815	ENSE00001296816	GGGTGCGCTGGCGGGCAGGC	exonic	FALSE	NA	NA	atcttgtggaaaggacgaaacaccGGGTGCGCTGGCGGGCAGGCgtttaagagctatgctggaaacagc	69	4c38b721a7f52ca827c5eadfffbe1163baa41457
AKT1	CCTGAGGCCACCTTTCCCCTAGC	CCTGAGGCCACCTTTCCCCT	14:104773379-104773401	14	104773379-104773401	104773379	104773401	left	ENSG00000142208	ENST00000649815	ENSE00003724028	GCTGAGGCCACCTTTCCCCT	exonic	FALSE	NA	NA	atcttgtggaaaggacgaaacaccGCTGAGGCCACCTTTCCCCTgtttaagagctatgctggaaacagc	69	c1f3e9b4c066747b928defbb167546a047d90f64
AKT1	GAGGCCACCTTTCCCCTAGCTGG	GAGGCCACCTTTCCCCTAGC	14:104773376-104773398	14	104773376-104773398	104773376	104773398	left	ENSG00000142208	ENST00000649815	ENSE00003724028	GAGGCCACCTTTCCCCTAGC	exonic	FALSE	NA	NA	atcttgtggaaaggacgaaacaccGAGGCCACCTTTCCCCTAGCgtttaagagctatgctggaaacagc	69	3afae39d72ec10e8f337ba6d040f259bbc2a85bc
AKT1	AGGCCACCTTTCCCCTAGCTGGA	AGGCCACCTTTCCCCTAGCT	14:104773375-104773397	14	104773375-104773397	104773375	104773397	left	ENSG00000142208	ENST00000649815	ENSE00003724028	GGGCCACCTTTCCCCTAGCT	exonic	FALSE	NA	NA	atcttgtggaaaggacgaaacaccGGGCCACCTTTCCCCTAGCTgtttaagagctatgctggaaacagc	69	e5eeab91c011e6b02173d211603c3c9db184fc1f
AKT1	GCCACCTTTCCCCTAGCTGGAGA	GCCACCTTTCCCCTAGCTGG	14:104773373-104773395	14	104773373-104773395	104773373	104773395	left	ENSG00000142208	ENST00000649815	ENSE00003724028	GCCACCTTTCCCCTAGCTGG	exonic	FALSE	NA	NA	atcttgtggaaaggacgaaacaccGCCACCTTTCCCCTAGCTGGgtttaagagctatgctggaaacagc	69	84636c8c03027d4d94b75a5dd5ab4c76faba7d04
AKT1	CCCCTAGCTGGAGAACCTCATGC	CCCCTAGCTGGAGAACCTCA	14:104773364-104773386	14	104773364-104773386	104773364	104773386	left	ENSG00000142208	ENST00000649815	ENSE00003724028	GCCCTAGCTGGAGAACCTCA	exonic	FALSE	NA	NA	atcttgtggaaaggacgaaacaccGCCCTAGCTGGAGAACCTCAgtttaagagctatgctggaaacagc	69	8b865a5d34c2ad8b3685ff986eafeb0a4abbecb7
AKT1	CTAGCTGGAGAACCTCATGCTGG	CTAGCTGGAGAACCTCATGC	14:104773361-104773383	14	104773361-104773383	104773361	104773383	left	ENSG00000142208	ENST00000649815	ENSE00003724028	GTAGCTGGAGAACCTCATGC	exonic	FALSE	NA	NA	atcttgtggaaaggacgaaacaccGTAGCTGGAGAACCTCATGCgtttaagagctatgctggaaacagc	69	e85bc67203d349aa63d1b79548214e98461dd0fc
AKT1	TAGCTGGAGAACCTCATGCTGGA	TAGCTGGAGAACCTCATGCT	14:104773360-104773382	14	104773360-104773382	104773360	104773382	left	ENSG00000142208	ENST00000649815	ENSE00003724028	GAGCTGGAGAACCTCATGCT	exonic	FALSE	NA	NA	atcttgtggaaaggacgaaacaccGAGCTGGAGAACCTCATGCTgtttaagagctatgctggaaacagc	69	af773a842e0312ccb16706a7e86be1889d82b972
AKT1	GGAGAACCTCATGCTGGACAAGG	GGAGAACCTCATGCTGGACA	14:104773355-104773377	14	104773355-104773377	104773355	104773377	left	ENSG00000142208	ENST00000649815	ENSE00003724028	GGAGAACCTCATGCTGGACA	exonic	FALSE	NA	NA	atcttgtggaaaggacgaaacaccGGAGAACCTCATGCTGGACAgtttaagagctatgctggaaacagc	69	bdf7824f463a032bd5ace00116ed8ce662d6dd2d
AKT1	GAGAACCTCATGCTGGACAAGGA	GAGAACCTCATGCTGGACAA	14:104773354-104773376	14	104773354-104773376	104773354	104773376	left	ENSG00000142208	ENST00000649815	ENSE00003724028	GAGAACCTCATGCTGGACAA	exonic	FALSE	NA	NA	atcttgtggaaaggacgaaacaccGAGAACCTCATGCTGGACAAgtttaagagctatgctggaaacagc	69	555684e19d82c4a42e0191253bcc4fd522c5815f
AKT1	AACCTCATGCTGGACAAGGACGG	AACCTCATGCTGGACAAGGA	14:104773351-104773373	14	104773351-104773373	104773351	104773373	left	ENSG00000142208	ENST00000649815	ENSE00003724028	GACCTCATGCTGGACAAGGA	exonic	FALSE	NA	NA	atcttgtggaaaggacgaaacaccGACCTCATGCTGGACAAGGAgtttaagagctatgctggaaacagc	69	1208aae61e84cfed59739ab17217a4378b506574
AKT1	ACCTCATGCTGGACAAGGACGGG	ACCTCATGCTGGACAAGGAC	14:104773350-104773372	14	104773350-104773372	104773350	104773372	left	ENSG00000142208	ENST00000649815	ENSE00003724028	GCCTCATGCTGGACAAGGAC	exonic	FALSE	NA	NA	atcttgtggaaaggacgaaacaccGCCTCATGCTGGACAAGGACgtttaagagctatgctggaaacagc	69	3641feb1fda5aae6b9405a412eece1a7e91bc185
AKT1	CCTCATGCTGGACAAGGACGGGC	CCTCATGCTGGACAAGGACG	14:104773349-104773371	14	104773349-104773371	104773349	104773371	left	ENSG00000142208	ENST00000649815	ENSE00003724028	GCTCATGCTGGACAAGGACG	exonic	FALSE	NA	NA	atcttgtggaaaggacgaaacaccGCTCATGCTGGACAAGGACGgtttaagagctatgctggaaacagc	69	edaed668f8acf9c77f08a6bc7ec3e25f79ec9eeb
AKT1	GGACAAGGACGGGCACATTAAGA	GGACAAGGACGGGCACATTA	14:104773340-104773362	14	104773340-104773362	104773340	104773362	left	ENSG00000142208	ENST00000649815	ENSE00003724028	GGACAAGGACGGGCACATTA	exonic	FALSE	NA	NA	atcttgtggaaaggacgaaacaccGGACAAGGACGGGCACATTAgtttaagagctatgctggaaacagc	69	185087e8815acfc32fbf25bbc42d29f67fb40569
AKT1	GACGGGCACATTAAGATCACAGA	GACGGGCACATTAAGATCAC	14:104773333-104773355	14	104773333-104773355	104773333	104773355	left	ENSG00000142208	ENST00000649815	ENSE00003724028	GACGGGCACATTAAGATCAC	exonic	FALSE	NA	NA	atcttgtggaaaggacgaaacaccGACGGGCACATTAAGATCACgtttaagagctatgctggaaacagc	69	3026d0a2e736f62b2d1f7fb105a6b94cc6c4294c
AKT1	CACATTAAGATCACAGACTTCGG	CACATTAAGATCACAGACTT	14:104773327-104773349	14	104773327-104773349	104773327	104773349	left	ENSG00000142208	ENST00000649815	ENSE00003724028	GACATTAAGATCACAGACTT	exonic	FALSE	NA	NA	atcttgtggaaaggacgaaacaccGACATTAAGATCACAGACTTgtttaagagctatgctggaaacagc	69	32d221181e81462149662d960dd135900b39bd8a
AKT1	ACATTAAGATCACAGACTTCGGG	ACATTAAGATCACAGACTTC	14:104773326-104773348	14	104773326-104773348	104773326	104773348	left	ENSG00000142208	ENST00000649815	ENSE00003724028	GCATTAAGATCACAGACTTC	exonic	FALSE	NA	NA	atcttgtggaaaggacgaaacaccGCATTAAGATCACAGACTTCgtttaagagctatgctggaaacagc	69	d3cb3aff5cdc3afc5aa2aac228ee1a58bfc46f73
AKT1	CATTAAGATCACAGACTTCGGGC	CATTAAGATCACAGACTTCG	14:104773325-104773347	14	104773325-104773347	104773325	104773347	left	ENSG00000142208	ENST00000649815	ENSE00003724028	GATTAAGATCACAGACTTCG	exonic	FALSE	NA	NA	atcttgtggaaaggacgaaacaccGATTAAGATCACAGACTTCGgtttaagagctatgctggaaacagc	69	6dc916c782a942c30d53e2ac759f246f172f813f
AKT1	TAAGATCACAGACTTCGGGCTGT	TAAGATCACAGACTTCGGGC	14:104773322-104773344	14	104773322-104773344	104773322	104773344	left	ENSG00000142208	ENST00000649815	ENSE00003724028	GAAGATCACAGACTTCGGGC	exonic	FALSE	NA	NA	atcttgtggaaaggacgaaacaccGAAGATCACAGACTTCGGGCgtttaagagctatgctggaaacagc	69	8dd5436c3149db09e4092bd426230cbd3218c853
AKT1	AGATCACAGACTTCGGGCTGTGC	AGATCACAGACTTCGGGCTG	14:104773320-104773342	14	104773320-104773342	104773320	104773342	left	ENSG00000142208	ENST00000649815	ENSE00003724028	GGATCACAGACTTCGGGCTG	exonic	FALSE	NA	NA	atcttgtggaaaggacgaaacaccGGATCACAGACTTCGGGCTGgtttaagagctatgctggaaacagc	69	57a9019b1d52db11fc6de740831e74de9b015c47
AKT1	CACAGACTTCGGGCTGTGCAAGG	CACAGACTTCGGGCTGTGCA	14:104773316-104773338	14	104773316-104773338	104773316	104773338	left	ENSG00000142208	ENST00000649815	ENSE00003724028	GACAGACTTCGGGCTGTGCA	exonic	FALSE	NA	NA	atcttgtggaaaggacgaaacaccGACAGACTTCGGGCTGTGCAgtttaagagctatgctggaaacagc	69	975f2778b58c270285ccd44eb230f256b4d49364
AKT1	ACAGACTTCGGGCTGTGCAAGGA	ACAGACTTCGGGCTGTGCAA	14:104773315-104773337	14	104773315-104773337	104773315	104773337	left	ENSG00000142208	ENST00000649815	ENSE00003724028	GCAGACTTCGGGCTGTGCAA	exonic	FALSE	NA	NA	atcttgtggaaaggacgaaacaccGCAGACTTCGGGCTGTGCAAgtttaagagctatgctggaaacagc	69	520c10ce5c3de0261a83ec33b377fe77a9fe1574
AKT1	AGACTTCGGGCTGTGCAAGGAGG	AGACTTCGGGCTGTGCAAGG	14:104773313-104773335	14	104773313-104773335	104773313	104773335	left	ENSG00000142208	ENST00000649815	ENSE00003724028	GGACTTCGGGCTGTGCAAGG	exonic	FALSE	NA	NA	atcttgtggaaaggacgaaacaccGGACTTCGGGCTGTGCAAGGgtttaagagctatgctggaaacagc	69	0fe9708437f87e2160d13aa94a14f523b3d4d131
AKT1	GACTTCGGGCTGTGCAAGGAGGG	GACTTCGGGCTGTGCAAGGA	14:104773312-104773334	14	104773312-104773334	104773312	104773334	left	ENSG00000142208	ENST00000649815	ENSE00003724028	GACTTCGGGCTGTGCAAGGA	exonic	FALSE	NA	NA	atcttgtggaaaggacgaaacaccGACTTCGGGCTGTGCAAGGAgtttaagagctatgctggaaacagc	69	5d733d4743d79a6b86db3bed9ab85aa69bde7965
AKT1	ACTTCGGGCTGTGCAAGGAGGGG	ACTTCGGGCTGTGCAAGGAG	14:104773311-104773333	14	104773311-104773333	104773311	104773333	left	ENSG00000142208	ENST00000649815	ENSE00003724028	GCTTCGGGCTGTGCAAGGAG	exonic	FALSE	NA	NA	atcttgtggaaaggacgaaacaccGCTTCGGGCTGTGCAAGGAGgtttaagagctatgctggaaacagc	69	415e4083e3215a19e81a095600649d05e5e072ed
AKT1	CTTCGGGCTGTGCAAGGAGGGGA	CTTCGGGCTGTGCAAGGAGG	14:104773310-104773332	14	104773310-104773332	104773310	104773332	left	ENSG00000142208	ENST00000649815	ENSE00003724028	GTTCGGGCTGTGCAAGGAGG	exonic	FALSE	NA	NA	atcttgtggaaaggacgaaacaccGTTCGGGCTGTGCAAGGAGGgtttaagagctatgctggaaacagc	69	226e0668def9ae1ba66581a9a2b7ca68e6e70a32
AKT1	GCTGTGCAAGGAGGGGATCAAGG	GCTGTGCAAGGAGGGGATCA	14:104773304-104773326	14	104773304-104773326	104773304	104773326	left	ENSG00000142208	ENST00000649815	ENSE00003724028	GCTGTGCAAGGAGGGGATCA	exonic	FALSE	NA	NA	atcttgtggaaaggacgaaacaccGCTGTGCAAGGAGGGGATCAgtttaagagctatgctggaaacagc	69	35916446a2fc37021d65a4bc2d7879b388ea45a7
AKT1	CTGTGCAAGGAGGGGATCAAGGA	CTGTGCAAGGAGGGGATCAA	14:104773303-104773325	14	104773303-104773325	104773303	104773325	left	ENSG00000142208	ENST00000649815	ENSE00003724028	GTGTGCAAGGAGGGGATCAA	exonic	FALSE	NA	NA	atcttgtggaaaggacgaaacaccGTGTGCAAGGAGGGGATCAAgtttaagagctatgctggaaacagc	69	e0c78d4351840798a6a6a83e7dc389fcd358e554
AKT1	TGCAAGGAGGGGATCAAGGACGG	TGCAAGGAGGGGATCAAGGA	14:104773300-104773322	14	104773300-104773322	104773300	104773322	left	ENSG00000142208	ENST00000649815	ENSE00003724028	GGCAAGGAGGGGATCAAGGA	exonic	FALSE	NA	NA	atcttgtggaaaggacgaaacaccGGCAAGGAGGGGATCAAGGAgtttaagagctatgctggaaacagc	69	056a15e6a17bdd82fd592143634a3fd4359bed06
AKT1	GCAAGGAGGGGATCAAGGACGGT	GCAAGGAGGGGATCAAGGAC	14:104773299-104773321	14	104773299-104773321	104773299	104773321	left	ENSG00000142208	ENST00000649815	ENSE00003724028	GCAAGGAGGGGATCAAGGAC	exonic	FALSE	NA	NA	atcttgtggaaaggacgaaacaccGCAAGGAGGGGATCAAGGACgtttaagagctatgctggaaacagc	69	2dd80fb89f7b9b4c676503d6090f4a563747f7e4
AKT1	AAGGAGGGGATCAAGGACGGTGC	AAGGAGGGGATCAAGGACGG	14:104773297-104773319	14	104773297-104773319	104773297	104773319	left	ENSG00000142208	ENST00000649815	ENSE00003724028	GAGGAGGGGATCAAGGACGG	exonic	FALSE	NA	NA	atcttgtggaaaggacgaaacaccGAGGAGGGGATCAAGGACGGgtttaagagctatgctggaaacagc	69	71241b039379f6def79283ce41a41e3e20563579
AKT1	GATCAAGGACGGTGCCACCATGA	GATCAAGGACGGTGCCACCA	14:104773289-104773311	14	104773289-104773311	104773289	104773311	left	ENSG00000142208	ENST00000649815	ENSE00003724028	GATCAAGGACGGTGCCACCA	exonic	FALSE	NA	NA	atcttgtggaaaggacgaaacaccGATCAAGGACGGTGCCACCAgtttaagagctatgctggaaacagc	69	edd91b49ba900efdc792ad5fb138b6f1cacdc449
AKT1	CAAGGACGGTGCCACCATGAAGA	CAAGGACGGTGCCACCATGA	14:104773286-104773308	14	104773286-104773308	104773286	104773308	left	ENSG00000142208	ENST00000649815	ENSE00003724028	GAAGGACGGTGCCACCATGA	exonic	FALSE	NA	NA	atcttgtggaaaggacgaaacaccGAAGGACGGTGCCACCATGAgtttaagagctatgctggaaacagc	69	337894009cf2ab03068d32bd46c984c0b86ea9c5
AKT1	GTGCCACCATGAAGACCTTTTGC	GTGCCACCATGAAGACCTTT	14:104773278-104773300	14	104773278-104773300	104773278	104773300	left	ENSG00000142208	ENST00000649815	ENSE00003724028	GTGCCACCATGAAGACCTTT	exonic	FALSE	NA	NA	atcttgtggaaaggacgaaacaccGTGCCACCATGAAGACCTTTgtttaagagctatgctggaaacagc	69	37887686a9b6e4dd84bab077fe6c29f0f95c0c3a
AKT1	TTGCGGCACACCTGAGTACCTGG	TTGCGGCACACCTGAGTACC	14:104773259-104773281	14	104773259-104773281	104773259	104773281	left	ENSG00000142208	ENST00000649815	ENSE00003724028	GTGCGGCACACCTGAGTACC	exonic	FALSE	NA	NA	atcttgtggaaaggacgaaacaccGTGCGGCACACCTGAGTACCgtttaagagctatgctggaaacagc	69	b98bf72480429d27140f389512476a1bc37c5010
AKT1	TGCGGCACACCTGAGTACCTGGC	TGCGGCACACCTGAGTACCT	14:104773258-104773280	14	104773258-104773280	104773258	104773280	left	ENSG00000142208	ENST00000649815	ENSE00003724028	GGCGGCACACCTGAGTACCT	exonic	FALSE	NA	NA	atcttgtggaaaggacgaaacaccGGCGGCACACCTGAGTACCTgtttaagagctatgctggaaacagc	69	5cd6f86e034d7f0e81bed5aa4a1e17305a9239b0
AKT1	ACACCTGAGTACCTGGCCCCCGA	ACACCTGAGTACCTGGCCCC	14:104773252-104773274	14	104773252-104773274	104773252	104773274	left	ENSG00000142208	ENST00000649815	ENSE00003724028	GCACCTGAGTACCTGGCCCC	exonic	FALSE	NA	NA	atcttgtggaaaggacgaaacaccGCACCTGAGTACCTGGCCCCgtttaagagctatgctggaaacagc	69	389282a74826dbb428f3bf29fa2c835b7649c3e5
AKT1	ACCTGAGTACCTGGCCCCCGAGG	ACCTGAGTACCTGGCCCCCG	14:104773250-104773272	14	104773250-104773272	104773250	104773272	left	ENSG00000142208	ENST00000649815	ENSE00003724028	GCCTGAGTACCTGGCCCCCG	exonic	FALSE	NA	NA	atcttgtggaaaggacgaaacaccGCCTGAGTACCTGGCCCCCGgtttaagagctatgctggaaacagc	69	1bdb50afcf44d95f257404bac34ba1d177c04e62
AKT1	CCTGAGTACCTGGCCCCCGAGGT	CCTGAGTACCTGGCCCCCGA	14:104773249-104773271	14	104773249-104773271	104773249	104773271	left	ENSG00000142208	ENST00000649815	ENSE00003724028	GCTGAGTACCTGGCCCCCGA	exonic	FALSE	NA	NA	atcttgtggaaaggacgaaacaccGCTGAGTACCTGGCCCCCGAgtttaagagctatgctggaaacagc	69	306424bdc0d17da94375cf530f2878443e1ec0dd
AKT1	TGAGTACCTGGCCCCCGAGGTGT	TGAGTACCTGGCCCCCGAGG	14:104773247-104773269	14	104773247-104773269	104773247	104773269	left	ENSG00000142208	ENST00000649815	ENSE00003724028	GGAGTACCTGGCCCCCGAGG	exonic	FALSE	NA	NA	atcttgtggaaaggacgaaacaccGGAGTACCTGGCCCCCGAGGgtttaagagctatgctggaaacagc	69	b33de238f9af6472631eb425518847e5595046d0
AKT1	AGTACCTGGCCCCCGAGGTGTGC	AGTACCTGGCCCCCGAGGTG	14:104773245-104773267	14	104773245-104773267	104773245	104773267	left	ENSG00000142208	ENST00000649815	ENSE00003724028	GGTACCTGGCCCCCGAGGTG	exonic	FALSE	NA	NA	atcttgtggaaaggacgaaacaccGGTACCTGGCCCCCGAGGTGgtttaagagctatgctggaaacagc	69	5749a7f2da1b43f580672c27b31b144823108e39
AKT1	TACCTGGCCCCCGAGGTGTGCGC	TACCTGGCCCCCGAGGTGTG	14:104773243-104773265	14	104773243-104773265	104773243	104773265	left	ENSG00000142208	ENST00000649815	ENSE00003724028	GACCTGGCCCCCGAGGTGTG	exonic	FALSE	NA	NA	atcttgtggaaaggacgaaacaccGACCTGGCCCCCGAGGTGTGgtttaagagctatgctggaaacagc	69	62947f38308dddbe2dba150495e29ae3867d03ae
AKT1	CCCGAGGTGTGCGCCCCACCTGC	CCCGAGGTGTGCGCCCCACC	14:104773234-104773256	14	104773234-104773256	104773234	104773256	left	ENSG00000142208	ENST00000649815	ENSE00003724028	GCCGAGGTGTGCGCCCCACC	exonic	FALSE	NA	NA	atcttgtggaaaggacgaaacaccGCCGAGGTGTGCGCCCCACCgtttaagagctatgctggaaacagc	69	341f676efa84ec66339cf7c851bf887078f6e937
AKT1	CGAGGTGTGCGCCCCACCTGCGT	CGAGGTGTGCGCCCCACCTG	14:104773232-104773254	14	104773232-104773254	104773232	104773254	left	ENSG00000142208	ENST00000649815	ENSE00003724028	GGAGGTGTGCGCCCCACCTG	exonic	FALSE	NA	NA	atcttgtggaaaggacgaaacaccGGAGGTGTGCGCCCCACCTGgtttaagagctatgctggaaacagc	69	f19973f7ffc75ea4ea224047e2a5d199c7855338
AKT1	AGGTGTGCGCCCCACCTGCGTGC	AGGTGTGCGCCCCACCTGCG	14:104773230-104773252	14	104773230-104773252	104773230	104773252	left	ENSG00000142208	ENST00000649815	ENSE00003724028	GGGTGTGCGCCCCACCTGCG	exonic	FALSE	NA	NA	atcttgtggaaaggacgaaacaccGGGTGTGCGCCCCACCTGCGgtttaagagctatgctggaaacagc	69	19a7d692c7e77aa24a6de68d92156a13e6febc8d
AKT1	TGCCCATCTGCCACCCGTGCAGG	TGCCCATCTGCCACCCGTGC	14:104773092-104773114	14	104773092-104773114	104773092	104773114	left	ENSG00000142208	ENST00000649815	ENSE00003619354	GGCCCATCTGCCACCCGTGC	exonic	FALSE	NA	NA	atcttgtggaaaggacgaaacaccGGCCCATCTGCCACCCGTGCgtttaagagctatgctggaaacagc	69	f3a98a80ddccf5d66854d9a53a456408fb5d665c
AKT1	GCCCATCTGCCACCCGTGCAGGT	GCCCATCTGCCACCCGTGCA	14:104773091-104773113	14	104773091-104773113	104773091	104773113	left	ENSG00000142208	ENST00000649815	ENSE00003619354	GCCCATCTGCCACCCGTGCA	exonic	FALSE	NA	NA	atcttgtggaaaggacgaaacaccGCCCATCTGCCACCCGTGCAgtttaagagctatgctggaaacagc	69	8941f7e4beeddd9a7358b4d77e6d2406aa0ee7f0
AKT1	CCATCTGCCACCCGTGCAGGTGC	CCATCTGCCACCCGTGCAGG	14:104773089-104773111	14	104773089-104773111	104773089	104773111	left	ENSG00000142208	ENST00000649815	ENSE00003619354	GCATCTGCCACCCGTGCAGG	exonic	FALSE	NA	NA	atcttgtggaaaggacgaaacaccGCATCTGCCACCCGTGCAGGgtttaagagctatgctggaaacagc	69	913f44131c3b63092dc435797b44bb763dc05504
AKT1	TCTGCCACCCGTGCAGGTGCTGG	TCTGCCACCCGTGCAGGTGC	14:104773086-104773108	14	104773086-104773108	104773086	104773108	left	ENSG00000142208	ENST00000649815	ENSE00003619354	GCTGCCACCCGTGCAGGTGC	exonic	FALSE	NA	NA	atcttgtggaaaggacgaaacaccGCTGCCACCCGTGCAGGTGCgtttaagagctatgctggaaacagc	69	cfd79cb16cb1ff8a0d18277ffa9f4ecc3e4fd02f
AKT1	CTGCCACCCGTGCAGGTGCTGGA	CTGCCACCCGTGCAGGTGCT	14:104773085-104773107	14	104773085-104773107	104773085	104773107	left	ENSG00000142208	ENST00000649815	ENSE00003619354	GTGCCACCCGTGCAGGTGCT	exonic	FALSE	NA	NA	atcttgtggaaaggacgaaacaccGTGCCACCCGTGCAGGTGCTgtttaagagctatgctggaaacagc	69	1b0a56fc95427aac7c154929e3294f3b5e036689
AKT1	GCCACCCGTGCAGGTGCTGGAGG	GCCACCCGTGCAGGTGCTGG	14:104773083-104773105	14	104773083-104773105	104773083	104773105	left	ENSG00000142208	ENST00000649815	ENSE00003619354	GCCACCCGTGCAGGTGCTGG	exonic	FALSE	NA	NA	atcttgtggaaaggacgaaacaccGCCACCCGTGCAGGTGCTGGgtttaagagctatgctggaaacagc	69	2873d946fb1a1778a77cb5a6eceacdfd699607d2
AKT1	CCACCCGTGCAGGTGCTGGAGGA	CCACCCGTGCAGGTGCTGGA	14:104773082-104773104	14	104773082-104773104	104773082	104773104	left	ENSG00000142208	ENST00000649815	ENSE00003619354	GCACCCGTGCAGGTGCTGGA	exonic	FALSE	NA	NA	atcttgtggaaaggacgaaacaccGCACCCGTGCAGGTGCTGGAgtttaagagctatgctggaaacagc	69	33b24dab79b601666b044148c0d4c221f2193d47
AKT1	GTGCAGGTGCTGGAGGACAATGA	GTGCAGGTGCTGGAGGACAA	14:104773076-104773098	14	104773076-104773098	104773076	104773098	left	ENSG00000142208	ENST00000649815	ENSE00003619354	GTGCAGGTGCTGGAGGACAA	exonic	FALSE	NA	NA	atcttgtggaaaggacgaaacaccGTGCAGGTGCTGGAGGACAAgtttaagagctatgctggaaacagc	69	bdce59b032856bb1fe946240d886a9aaf15f6e7e
AKT1	GTGCTGGAGGACAATGACTACGG	GTGCTGGAGGACAATGACTA	14:104773070-104773092	14	104773070-104773092	104773070	104773092	left	ENSG00000142208	ENST00000649815	ENSE00003619354	GTGCTGGAGGACAATGACTA	exonic	FALSE	NA	NA	atcttgtggaaaggacgaaacaccGTGCTGGAGGACAATGACTAgtttaagagctatgctggaaacagc	69	eca25a3483618a52bdcdc3d359d465ee233dcbf2
AKT1	TGCTGGAGGACAATGACTACGGC	TGCTGGAGGACAATGACTAC	14:104773069-104773091	14	104773069-104773091	104773069	104773091	left	ENSG00000142208	ENST00000649815	ENSE00003619354	GGCTGGAGGACAATGACTAC	exonic	FALSE	NA	NA	atcttgtggaaaggacgaaacaccGGCTGGAGGACAATGACTACgtttaagagctatgctggaaacagc	69	9e3cb4396140b5806910545d76d8df340309ca29
AKT1	TGGAGGACAATGACTACGGCCGT	TGGAGGACAATGACTACGGC	14:104773066-104773088	14	104773066-104773088	104773066	104773088	left	ENSG00000142208	ENST00000649815	ENSE00003619354	GGGAGGACAATGACTACGGC	exonic	FALSE	NA	NA	atcttgtggaaaggacgaaacaccGGGAGGACAATGACTACGGCgtttaagagctatgctggaaacagc	69	c2e9e2ad8080e0f66faacaf74e4a1cb0574e1857
AKT1	GAGGACAATGACTACGGCCGTGC	GAGGACAATGACTACGGCCG	14:104773064-104773086	14	104773064-104773086	104773064	104773086	left	ENSG00000142208	ENST00000649815	ENSE00003619354	GAGGACAATGACTACGGCCG	exonic	FALSE	NA	NA	atcttgtggaaaggacgaaacaccGAGGACAATGACTACGGCCGgtttaagagctatgctggaaacagc	69	caf4c5343af639987abfb7ec4b3a6f18a7821438
AKT1	GACAATGACTACGGCCGTGCAGT	GACAATGACTACGGCCGTGC	14:104773061-104773083	14	104773061-104773083	104773061	104773083	left	ENSG00000142208	ENST00000649815	ENSE00003619354	GACAATGACTACGGCCGTGC	exonic	FALSE	NA	NA	atcttgtggaaaggacgaaacaccGACAATGACTACGGCCGTGCgtttaagagctatgctggaaacagc	69	0d5141426c72ca9c222ff1b7a17b303b5b0a4672
AKT1	CAATGACTACGGCCGTGCAGTGG	CAATGACTACGGCCGTGCAG	14:104773059-104773081	14	104773059-104773081	104773059	104773081	left	ENSG00000142208	ENST00000649815	ENSE00003619354	GAATGACTACGGCCGTGCAG	exonic	FALSE	NA	NA	atcttgtggaaaggacgaaacaccGAATGACTACGGCCGTGCAGgtttaagagctatgctggaaacagc	69	3d15a5369227d95ffcf4bbe58bda1358d7dd2948
AKT1	AATGACTACGGCCGTGCAGTGGA	AATGACTACGGCCGTGCAGT	14:104773058-104773080	14	104773058-104773080	104773058	104773080	left	ENSG00000142208	ENST00000649815	ENSE00003619354	GATGACTACGGCCGTGCAGT	exonic	FALSE	NA	NA	atcttgtggaaaggacgaaacaccGATGACTACGGCCGTGCAGTgtttaagagctatgctggaaacagc	69	0333b2404266df166249da8e0cd30d5fdfc1957c
AKT1	ACTACGGCCGTGCAGTGGACTGG	ACTACGGCCGTGCAGTGGAC	14:104773054-104773076	14	104773054-104773076	104773054	104773076	left	ENSG00000142208	ENST00000649815	ENSE00003619354	GCTACGGCCGTGCAGTGGAC	exonic	FALSE	NA	NA	atcttgtggaaaggacgaaacaccGCTACGGCCGTGCAGTGGACgtttaagagctatgctggaaacagc	69	ddf397f4947765a8eb081322c94904d32fb3a6bf
AKT1	CTACGGCCGTGCAGTGGACTGGT	CTACGGCCGTGCAGTGGACT	14:104773053-104773075	14	104773053-104773075	104773053	104773075	left	ENSG00000142208	ENST00000649815	ENSE00003619354	GTACGGCCGTGCAGTGGACT	exonic	FALSE	NA	NA	atcttgtggaaaggacgaaacaccGTACGGCCGTGCAGTGGACTgtttaagagctatgctggaaacagc	69	a71eaf2bb3aaad21dc22ae15a391aaa01e26f974
AKT1	ACGGCCGTGCAGTGGACTGGTGG	ACGGCCGTGCAGTGGACTGG	14:104773051-104773073	14	104773051-104773073	104773051	104773073	left	ENSG00000142208	ENST00000649815	ENSE00003619354	GCGGCCGTGCAGTGGACTGG	exonic	FALSE	NA	NA	atcttgtggaaaggacgaaacaccGCGGCCGTGCAGTGGACTGGgtttaagagctatgctggaaacagc	69	40085335256e2b9df84bb46743879a95744f7e78
AKT1	CGGCCGTGCAGTGGACTGGTGGG	CGGCCGTGCAGTGGACTGGT	14:104773050-104773072	14	104773050-104773072	104773050	104773072	left	ENSG00000142208	ENST00000649815	ENSE00003619354	GGGCCGTGCAGTGGACTGGT	exonic	FALSE	NA	NA	atcttgtggaaaggacgaaacaccGGGCCGTGCAGTGGACTGGTgtttaagagctatgctggaaacagc	69	0406297880aa72be205fc3ba7541cfb7b537d8db
AKT1	GGCCGTGCAGTGGACTGGTGGGG	GGCCGTGCAGTGGACTGGTG	14:104773049-104773071	14	104773049-104773071	104773049	104773071	left	ENSG00000142208	ENST00000649815	ENSE00003619354	GGCCGTGCAGTGGACTGGTG	exonic	FALSE	NA	NA	atcttgtggaaaggacgaaacaccGGCCGTGCAGTGGACTGGTGgtttaagagctatgctggaaacagc	69	97ee4807af46757a7f002e261cf199f8fdab857c
AKT1	GCCGTGCAGTGGACTGGTGGGGG	GCCGTGCAGTGGACTGGTGG	14:104773048-104773070	14	104773048-104773070	104773048	104773070	left	ENSG00000142208	ENST00000649815	ENSE00003619354	GCCGTGCAGTGGACTGGTGG	exonic	FALSE	NA	NA	atcttgtggaaaggacgaaacaccGCCGTGCAGTGGACTGGTGGgtttaagagctatgctggaaacagc	69	c71dca2203eb4b2b0134ca03b604ab67b9a16d23
AKT1	CCGTGCAGTGGACTGGTGGGGGC	CCGTGCAGTGGACTGGTGGG	14:104773047-104773069	14	104773047-104773069	104773047	104773069	left	ENSG00000142208	ENST00000649815	ENSE00003619354	GCGTGCAGTGGACTGGTGGG	exonic	FALSE	NA	NA	atcttgtggaaaggacgaaacaccGCGTGCAGTGGACTGGTGGGgtttaagagctatgctggaaacagc	69	23a6624d60cbf502ac8b7836526896116b684c50
AKT1	TGCAGTGGACTGGTGGGGGCTGG	TGCAGTGGACTGGTGGGGGC	14:104773044-104773066	14	104773044-104773066	104773044	104773066	left	ENSG00000142208	ENST00000649815	ENSE00003619354	GGCAGTGGACTGGTGGGGGC	exonic	FALSE	NA	NA	atcttgtggaaaggacgaaacaccGGCAGTGGACTGGTGGGGGCgtttaagagctatgctggaaacagc	69	308a4c062ed2b120eddfd23ca2564053ee9a7572
AKT1	GCAGTGGACTGGTGGGGGCTGGG	GCAGTGGACTGGTGGGGGCT	14:104773043-104773065	14	104773043-104773065	104773043	104773065	left	ENSG00000142208	ENST00000649815	ENSE00003619354	GCAGTGGACTGGTGGGGGCT	exonic	FALSE	NA	NA	atcttgtggaaaggacgaaacaccGCAGTGGACTGGTGGGGGCTgtttaagagctatgctggaaacagc	69	9043041874e904dacd6bb1d52e8e0522134e539f
AKT1	CAGTGGACTGGTGGGGGCTGGGC	CAGTGGACTGGTGGGGGCTG	14:104773042-104773064	14	104773042-104773064	104773042	104773064	left	ENSG00000142208	ENST00000649815	ENSE00003619354	GAGTGGACTGGTGGGGGCTG	exonic	FALSE	NA	NA	atcttgtggaaaggacgaaacaccGAGTGGACTGGTGGGGGCTGgtttaagagctatgctggaaacagc	69	0bb582b4a3586698cf34bb67c93226d01c9c54ed
AKT1	GTGGACTGGTGGGGGCTGGGCGT	GTGGACTGGTGGGGGCTGGG	14:104773040-104773062	14	104773040-104773062	104773040	104773062	left	ENSG00000142208	ENST00000649815	ENSE00003619354	GTGGACTGGTGGGGGCTGGG	exonic	FALSE	NA	NA	atcttgtggaaaggacgaaacaccGTGGACTGGTGGGGGCTGGGgtttaagagctatgctggaaacagc	69	12b9e76be07c7a0bc6ed7a93e0de9881180e7b9e
AKT1	GGACTGGTGGGGGCTGGGCGTGG	GGACTGGTGGGGGCTGGGCG	14:104773038-104773060	14	104773038-104773060	104773038	104773060	left	ENSG00000142208	ENST00000649815	ENSE00003619354	GGACTGGTGGGGGCTGGGCG	exonic	FALSE	NA	NA	atcttgtggaaaggacgaaacaccGGACTGGTGGGGGCTGGGCGgtttaagagctatgctggaaacagc	69	d8ab18c59a4b9922fa8d4951b4dd25d793e30c2b
AKT1	GACTGGTGGGGGCTGGGCGTGGT	GACTGGTGGGGGCTGGGCGT	14:104773037-104773059	14	104773037-104773059	104773037	104773059	left	ENSG00000142208	ENST00000649815	ENSE00003619354	GACTGGTGGGGGCTGGGCGT	exonic	FALSE	NA	NA	atcttgtggaaaggacgaaacaccGACTGGTGGGGGCTGGGCGTgtttaagagctatgctggaaacagc	69	d49413dfb08158c7b27d5b0d72816732199a8bd9
AKT1	GTGGGGGCTGGGCGTGGTCATGT	GTGGGGGCTGGGCGTGGTCA	14:104773032-104773054	14	104773032-104773054	104773032	104773054	left	ENSG00000142208	ENST00000649815	ENSE00003619354	GTGGGGGCTGGGCGTGGTCA	exonic	FALSE	NA	NA	atcttgtggaaaggacgaaacaccGTGGGGGCTGGGCGTGGTCAgtttaagagctatgctggaaacagc	69	69cfbf315ae4fbb29b611252ccd9a2d36e61c641
AKT1	GGGCTGGGCGTGGTCATGTACGA	GGGCTGGGCGTGGTCATGTA	14:104773028-104773050	14	104773028-104773050	104773028	104773050	left	ENSG00000142208	ENST00000649815	ENSE00003619354	GGGCTGGGCGTGGTCATGTA	exonic	FALSE	NA	NA	atcttgtggaaaggacgaaacaccGGGCTGGGCGTGGTCATGTAgtttaagagctatgctggaaacagc	69	2c9841194653b573b630828c3f00afe190c1d789
AKT1	GCTGGGCGTGGTCATGTACGAGA	GCTGGGCGTGGTCATGTACG	14:104773026-104773048	14	104773026-104773048	104773026	104773048	left	ENSG00000142208	ENST00000649815	ENSE00003619354	GCTGGGCGTGGTCATGTACG	exonic	FALSE	NA	NA	atcttgtggaaaggacgaaacaccGCTGGGCGTGGTCATGTACGgtttaagagctatgctggaaacagc	69	eb97ded79c14d48031cebca7872db1ad29d33132
AKT1	GGGCGTGGTCATGTACGAGATGA	GGGCGTGGTCATGTACGAGA	14:104773023-104773045	14	104773023-104773045	104773023	104773045	left	ENSG00000142208	ENST00000649815	ENSE00003619354	GGGCGTGGTCATGTACGAGA	exonic	FALSE	NA	NA	atcttgtggaaaggacgaaacaccGGGCGTGGTCATGTACGAGAgtttaagagctatgctggaaacagc	69	8a7a8e7a0d521352a290d494426b2ffa4471ed2c
AKT1	CGTGGTCATGTACGAGATGATGT	CGTGGTCATGTACGAGATGA	14:104773020-104773042	14	104773020-104773042	104773020	104773042	left	ENSG00000142208	ENST00000649815	ENSE00003619354	GGTGGTCATGTACGAGATGA	exonic	FALSE	NA	NA	atcttgtggaaaggacgaaacaccGGTGGTCATGTACGAGATGAgtttaagagctatgctggaaacagc	69	873107b933ee9597bed664c90648df042b742c8d
AKT1	TGGTCATGTACGAGATGATGTGC	TGGTCATGTACGAGATGATG	14:104773018-104773040	14	104773018-104773040	104773018	104773040	left	ENSG00000142208	ENST00000649815	ENSE00003619354	GGGTCATGTACGAGATGATG	exonic	FALSE	NA	NA	atcttgtggaaaggacgaaacaccGGGTCATGTACGAGATGATGgtttaagagctatgctggaaacagc	69	02864286a5febd3fd073437d6d45770ad4cac7bc
AKT1	GTCATGTACGAGATGATGTGCGG	GTCATGTACGAGATGATGTG	14:104773016-104773038	14	104773016-104773038	104773016	104773038	left	ENSG00000142208	ENST00000649815	ENSE00003619354	GTCATGTACGAGATGATGTG	exonic	FALSE	NA	NA	atcttgtggaaaggacgaaacaccGTCATGTACGAGATGATGTGgtttaagagctatgctggaaacagc	69	479cbb70299e67bb0af5d47994978b9791042c05
AKT1	TCATGTACGAGATGATGTGCGGT	TCATGTACGAGATGATGTGC	14:104773015-104773037	14	104773015-104773037	104773015	104773037	left	ENSG00000142208	ENST00000649815	ENSE00003619354	GCATGTACGAGATGATGTGC	exonic	FALSE	NA	NA	atcttgtggaaaggacgaaacaccGCATGTACGAGATGATGTGCgtttaagagctatgctggaaacagc	69	10fa29f1bd12e97a05d493f352607e709875e042
AKT1	TGTACGAGATGATGTGCGGTCGC	TGTACGAGATGATGTGCGGT	14:104773012-104773034	14	104773012-104773034	104773012	104773034	left	ENSG00000142208	ENST00000649815	ENSE00003619354	GGTACGAGATGATGTGCGGT	exonic	FALSE	NA	NA	atcttgtggaaaggacgaaacaccGGTACGAGATGATGTGCGGTgtttaagagctatgctggaaacagc	69	b4191c111ee837bbcb1c0649567a12576644d070
AKT1	CGAGATGATGTGCGGTCGCCTGC	CGAGATGATGTGCGGTCGCC	14:104773008-104773030	14	104773008-104773030	104773008	104773030	left	ENSG00000142208	ENST00000649815	ENSE00003619354	GGAGATGATGTGCGGTCGCC	exonic	FALSE	NA	NA	atcttgtggaaaggacgaaacaccGGAGATGATGTGCGGTCGCCgtttaagagctatgctggaaacagc	69	3cfab0baabf0418b3655cf14ea22d2f1e5f32337
AKT1	TCGCCTGCCCTTCTACAACCAGG	TCGCCTGCCCTTCTACAACC	14:104772993-104773015	14	104772993-104773015	104772993	104773015	left	ENSG00000142208	ENST00000649815	ENSE00003619354	GCGCCTGCCCTTCTACAACC	exonic	FALSE	NA	NA	atcttgtggaaaggacgaaacaccGCGCCTGCCCTTCTACAACCgtttaagagctatgctggaaacagc	69	7a7fa6c1c076a97b6942de54caff612ccca706da
AKT1	CGCCTGCCCTTCTACAACCAGGA	CGCCTGCCCTTCTACAACCA	14:104772992-104773014	14	104772992-104773014	104772992	104773014	left	ENSG00000142208	ENST00000649815	ENSE00003619354	GGCCTGCCCTTCTACAACCA	exonic	FALSE	NA	NA	atcttgtggaaaggacgaaacaccGGCCTGCCCTTCTACAACCAgtttaagagctatgctggaaacagc	69	492b4af62d89f021b11af7275ceda1bafaf48f75
AKT1	CCCTTCTACAACCAGGACCATGA	CCCTTCTACAACCAGGACCA	14:104772986-104773008	14	104772986-104773008	104772986	104773008	left	ENSG00000142208	ENST00000649815	ENSE00003619354	GCCTTCTACAACCAGGACCA	exonic	FALSE	NA	NA	atcttgtggaaaggacgaaacaccGCCTTCTACAACCAGGACCAgtttaagagctatgctggaaacagc	69	231346292c20eee2ff0b7bf3a6d68472d1a491ee
AKT1	CTTCTACAACCAGGACCATGAGA	CTTCTACAACCAGGACCATG	14:104772984-104773006	14	104772984-104773006	104772984	104773006	left	ENSG00000142208	ENST00000649815	ENSE00003619354	GTTCTACAACCAGGACCATG	exonic	FALSE	NA	NA	atcttgtggaaaggacgaaacaccGTTCTACAACCAGGACCATGgtttaagagctatgctggaaacagc	69	d90e15cf945ed4ca8e4d8fc127f5cb62706f8751
AKT1	CTACAACCAGGACCATGAGAAGC	CTACAACCAGGACCATGAGA	14:104772981-104773003	14	104772981-104773003	104772981	104773003	left	ENSG00000142208	ENST00000649815	ENSE00003619354	GTACAACCAGGACCATGAGA	exonic	FALSE	NA	NA	atcttgtggaaaggacgaaacaccGTACAACCAGGACCATGAGAgtttaagagctatgctggaaacagc	69	7b9c915b0fb3f8904b4321423618402e03e031c9
AKT1	TTTTGAGCTCATCCTCATGGAGG	TTTTGAGCTCATCCTCATGG	14:104772957-104772979	14	104772957-104772979	104772957	104772979	left	ENSG00000142208	ENST00000649815	ENSE00003619354	GTTTGAGCTCATCCTCATGG	exonic	FALSE	NA	NA	atcttgtggaaaggacgaaacaccGTTTGAGCTCATCCTCATGGgtttaagagctatgctggaaacagc	69	3d6310383f190a6a8f1ce7c834704b0685efeaf6
AKT1	TTTGAGCTCATCCTCATGGAGGA	TTTGAGCTCATCCTCATGGA	14:104772956-104772978	14	104772956-104772978	104772956	104772978	left	ENSG00000142208	ENST00000649815	ENSE00003619354	GTTGAGCTCATCCTCATGGA	exonic	FALSE	NA	NA	atcttgtggaaaggacgaaacaccGTTGAGCTCATCCTCATGGAgtttaagagctatgctggaaacagc	69	dd0fcbf31990e11045946664ee97de41fcca00b4
AKT1	TGAGCTCATCCTCATGGAGGAGA	TGAGCTCATCCTCATGGAGG	14:104772954-104772976	14	104772954-104772976	104772954	104772976	left	ENSG00000142208	ENST00000649815	ENSE00003619354	GGAGCTCATCCTCATGGAGG	exonic	FALSE	NA	NA	atcttgtggaaaggacgaaacaccGGAGCTCATCCTCATGGAGGgtttaagagctatgctggaaacagc	69	abe6e0069c2004ba5d060dfb97452a9e0798acba
AKT1	TCATCCTCATGGAGGAGATCCGC	TCATCCTCATGGAGGAGATC	14:104772949-104772971	14	104772949-104772971	104772949	104772971	left	ENSG00000142208	ENST00000649815	ENSE00003619354	GCATCCTCATGGAGGAGATC	exonic	FALSE	NA	NA	atcttgtggaaaggacgaaacaccGCATCCTCATGGAGGAGATCgtttaagagctatgctggaaacagc	69	bf5157f2438a8ec169e4f53152d843ad6dbacefa
AKT1	CATGGAGGAGATCCGCTTCCCGC	CATGGAGGAGATCCGCTTCC	14:104772942-104772964	14	104772942-104772964	104772942	104772964	left	ENSG00000142208	ENST00000649815	ENSE00003619354	GATGGAGGAGATCCGCTTCC	exonic	FALSE	NA	NA	atcttgtggaaaggacgaaacaccGATGGAGGAGATCCGCTTCCgtttaagagctatgctggaaacagc	69	2e65a2a9783b356f8f115b183c7af74272bcb529
AKT1	TGGAGGAGATCCGCTTCCCGCGC	TGGAGGAGATCCGCTTCCCG	14:104772940-104772962	14	104772940-104772962	104772940	104772962	left	ENSG00000142208	ENST00000649815	ENSE00003619354	GGGAGGAGATCCGCTTCCCG	exonic	FALSE	NA	NA	atcttgtggaaaggacgaaacaccGGGAGGAGATCCGCTTCCCGgtttaagagctatgctggaaacagc	69	c500b2654b6aee5a693df7ce357d4b1fffeaa36b
AKT1	GGAGATCCGCTTCCCGCGCACGC	GGAGATCCGCTTCCCGCGCA	14:104772936-104772958	14	104772936-104772958	104772936	104772958	left	ENSG00000142208	ENST00000649815	ENSE00003619354	GGAGATCCGCTTCCCGCGCA	exonic	FALSE	NA	NA	atcttgtggaaaggacgaaacaccGGAGATCCGCTTCCCGCGCAgtttaagagctatgctggaaacagc	69	bd08bcc58dec6a3e7ae8205f39cd06a43ada9f4a
AKT1	ATCCGCTTCCCGCGCACGCTTGG	ATCCGCTTCCCGCGCACGCT	14:104772932-104772954	14	104772932-104772954	104772932	104772954	left	ENSG00000142208	ENST00000649815	ENSE00003619354	GTCCGCTTCCCGCGCACGCT	exonic	FALSE	NA	NA	atcttgtggaaaggacgaaacaccGTCCGCTTCCCGCGCACGCTgtttaagagctatgctggaaacagc	69	35432e541470a48aed4b76c29de7dcc29f2fed7c
AKT1	TCCGCTTCCCGCGCACGCTTGGT	TCCGCTTCCCGCGCACGCTT	14:104772931-104772953	14	104772931-104772953	104772931	104772953	left	ENSG00000142208	ENST00000649815	ENSE00003619354	GCCGCTTCCCGCGCACGCTT	exonic	FALSE	NA	NA	atcttgtggaaaggacgaaacaccGCCGCTTCCCGCGCACGCTTgtttaagagctatgctggaaacagc	69	9752b3d8836d69cc07b2e7c2b30289cb133f5cae
AKT1	TTCCCGCGCACGCTTGGTCCCGA	TTCCCGCGCACGCTTGGTCC	14:104772926-104772948	14	104772926-104772948	104772926	104772948	left	ENSG00000142208	ENST00000649815	ENSE00003619354	GTCCCGCGCACGCTTGGTCC	exonic	FALSE	NA	NA	atcttgtggaaaggacgaaacaccGTCCCGCGCACGCTTGGTCCgtttaagagctatgctggaaacagc	69	08333b6fccab2e9a02b190f4c5e7ad5298966071
AKT1	CCCGCGCACGCTTGGTCCCGAGG	CCCGCGCACGCTTGGTCCCG	14:104772924-104772946	14	104772924-104772946	104772924	104772946	left	ENSG00000142208	ENST00000649815	ENSE00003619354	GCCGCGCACGCTTGGTCCCG	exonic	FALSE	NA	NA	atcttgtggaaaggacgaaacaccGCCGCGCACGCTTGGTCCCGgtttaagagctatgctggaaacagc	69	e7ff048b55debe2a0a17aff8e85cc871a8599408
AKT1	CCGCGCACGCTTGGTCCCGAGGC	CCGCGCACGCTTGGTCCCGA	14:104772923-104772945	14	104772923-104772945	104772923	104772945	left	ENSG00000142208	ENST00000649815	ENSE00003619354	GCGCGCACGCTTGGTCCCGA	exonic	FALSE	NA	NA	atcttgtggaaaggacgaaacaccGCGCGCACGCTTGGTCCCGAgtttaagagctatgctggaaacagc	69	f8e3e72c9a1d2eee5658091755e0e80f285a7169
AKT1	CACGCTTGGTCCCGAGGCCAAGT	CACGCTTGGTCCCGAGGCCA	14:104772918-104772940	14	104772918-104772940	104772918	104772940	left	ENSG00000142208	ENST00000649815	ENSE00003619354	GACGCTTGGTCCCGAGGCCA	exonic	FALSE	NA	NA	atcttgtggaaaggacgaaacaccGACGCTTGGTCCCGAGGCCAgtttaagagctatgctggaaacagc	69	1f0d23071a02086e0fb8210835f351371375c388
AKT1	TGGTCCCGAGGCCAAGTCCTTGC	TGGTCCCGAGGCCAAGTCCT	14:104772912-104772934	14	104772912-104772934	104772912	104772934	left	ENSG00000142208	ENST00000649815	ENSE00003619354	GGGTCCCGAGGCCAAGTCCT	exonic	FALSE	NA	NA	atcttgtggaaaggacgaaacaccGGGTCCCGAGGCCAAGTCCTgtttaagagctatgctggaaacagc	69	1c8d16e5beef2c0c47b69c17def7f48d0ddf33ad
AKT1	GAGGCCAAGTCCTTGCTTTCAGG	GAGGCCAAGTCCTTGCTTTC	14:104772905-104772927	14	104772905-104772927	104772905	104772927	left	ENSG00000142208	ENST00000649815	ENSE00003619354	GAGGCCAAGTCCTTGCTTTC	exonic	FALSE	NA	NA	atcttgtggaaaggacgaaacaccGAGGCCAAGTCCTTGCTTTCgtttaagagctatgctggaaacagc	69	03bd0fcfac03be309a5dd0a5825af1cb121438f7
AKT1	AGGCCAAGTCCTTGCTTTCAGGG	AGGCCAAGTCCTTGCTTTCA	14:104772904-104772926	14	104772904-104772926	104772904	104772926	left	ENSG00000142208	ENST00000649815	ENSE00003619354	GGGCCAAGTCCTTGCTTTCA	exonic	FALSE	NA	NA	atcttgtggaaaggacgaaacaccGGGCCAAGTCCTTGCTTTCAgtttaagagctatgctggaaacagc	69	048114865b177a8041eb11d381e62e480db7b9ba
AKT1	GGCCAAGTCCTTGCTTTCAGGGC	GGCCAAGTCCTTGCTTTCAG	14:104772903-104772925	14	104772903-104772925	104772903	104772925	left	ENSG00000142208	ENST00000649815	ENSE00003619354	GGCCAAGTCCTTGCTTTCAG	exonic	FALSE	NA	NA	atcttgtggaaaggacgaaacaccGGCCAAGTCCTTGCTTTCAGgtttaagagctatgctggaaacagc	69	aa140d95767735f680ae3a00bffd1ca9bab75aca
AKT1	CAAGTCCTTGCTTTCAGGGCTGC	CAAGTCCTTGCTTTCAGGGC	14:104772900-104772922	14	104772900-104772922	104772900	104772922	left	ENSG00000142208	ENST00000649815	ENSE00003619354	GAAGTCCTTGCTTTCAGGGC	exonic	FALSE	NA	NA	atcttgtggaaaggacgaaacaccGAAGTCCTTGCTTTCAGGGCgtttaagagctatgctggaaacagc	69	54d600e5e6cb3c89110dad06777375221bb52da6
AKT1	CTTGCTTTCAGGGCTGCTCAAGA	CTTGCTTTCAGGGCTGCTCA	14:104772894-104772916	14	104772894-104772916	104772894	104772916	left	ENSG00000142208	ENST00000649815	ENSE00003619354	GTTGCTTTCAGGGCTGCTCA	exonic	FALSE	NA	NA	atcttgtggaaaggacgaaacaccGTTGCTTTCAGGGCTGCTCAgtttaagagctatgctggaaacagc	69	dc1c38fd9841acd6d103800cbea8539fd89adc47
AKT1	GCTTTCAGGGCTGCTCAAGAAGG	GCTTTCAGGGCTGCTCAAGA	14:104772891-104772913	14	104772891-104772913	104772891	104772913	left	ENSG00000142208	ENST00000649815	ENSE00003619354	GCTTTCAGGGCTGCTCAAGA	exonic	FALSE	NA	NA	atcttgtggaaaggacgaaacaccGCTTTCAGGGCTGCTCAAGAgtttaagagctatgctggaaacagc	69	20db47b265641577d257afcd8fa61d70648c85c9
AKT1	CTTTCAGGGCTGCTCAAGAAGGA	CTTTCAGGGCTGCTCAAGAA	14:104772890-104772912	14	104772890-104772912	104772890	104772912	left	ENSG00000142208	ENST00000649815	ENSE00003619354	GTTTCAGGGCTGCTCAAGAA	exonic	FALSE	NA	NA	atcttgtggaaaggacgaaacaccGTTTCAGGGCTGCTCAAGAAgtttaagagctatgctggaaacagc	69	5171b601d5c035a34fc55cf4d13863fa450a24f6
AKT1	GCTGCTCAAGAAGGACCCCAAGC	GCTGCTCAAGAAGGACCCCA	14:104772882-104772904	14	104772882-104772904	104772882	104772904	left	ENSG00000142208	ENST00000649815	ENSE00003619354	GCTGCTCAAGAAGGACCCCA	exonic	FALSE	NA	NA	atcttgtggaaaggacgaaacaccGCTGCTCAAGAAGGACCCCAgtttaagagctatgctggaaacagc	69	d296e1e55af8e50662cbd284d29dde69f697af28
AKT1	GCTCAAGAAGGACCCCAAGCAGA	GCTCAAGAAGGACCCCAAGC	14:104772879-104772901	14	104772879-104772901	104772879	104772901	left	ENSG00000142208	ENST00000649815	ENSE00003619354	GCTCAAGAAGGACCCCAAGC	exonic	FALSE	NA	NA	atcttgtggaaaggacgaaacaccGCTCAAGAAGGACCCCAAGCgtttaagagctatgctggaaacagc	69	ab6f6f613f2e688112d2bc0ccd472da474cb4983
AKT1	TCAAGAAGGACCCCAAGCAGAGG	TCAAGAAGGACCCCAAGCAG	14:104772877-104772899	14	104772877-104772899	104772877	104772899	left	ENSG00000142208	ENST00000649815	ENSE00003619354	GCAAGAAGGACCCCAAGCAG	exonic	FALSE	NA	NA	atcttgtggaaaggacgaaacaccGCAAGAAGGACCCCAAGCAGgtttaagagctatgctggaaacagc	69	0ad0d4ed757b85104880ce803a9597905c658bc6
AKT1	CAAGAAGGACCCCAAGCAGAGGT	CAAGAAGGACCCCAAGCAGA	14:104772876-104772898	14	104772876-104772898	104772876	104772898	left	ENSG00000142208	ENST00000649815	ENSE00003619354	GAAGAAGGACCCCAAGCAGA	exonic	FALSE	NA	NA	atcttgtggaaaggacgaaacaccGAAGAAGGACCCCAAGCAGAgtttaagagctatgctggaaacagc	69	bf75ab3db46974d056928ebcf2c0b9a24e32020d
AKT1	AGAAGGACCCCAAGCAGAGGTGA	AGAAGGACCCCAAGCAGAGG	14:104772874-104772896	14	104772874-104772896	104772874	104772896	left	ENSG00000142208	ENST00000649815	ENSE00003619354	GGAAGGACCCCAAGCAGAGG	exonic	FALSE	NA	NA	atcttgtggaaaggacgaaacaccGGAAGGACCCCAAGCAGAGGgtttaagagctatgctggaaacagc	69	fc127b96be6fd78fac1c518b79a875c37c78801a
AKT1	AAGGACCCCAAGCAGAGGTGAGG	AAGGACCCCAAGCAGAGGTG	14:104772872-104772894	14	104772872-104772894	104772872	104772894	left	ENSG00000142208	ENST00000649815	ENSE00003619354	GAGGACCCCAAGCAGAGGTG	exonic	FALSE	NA	NA	atcttgtggaaaggacgaaacaccGAGGACCCCAAGCAGAGGTGgtttaagagctatgctggaaacagc	69	0f667f56a39f8d56c7c85591e25853a7d60f820b
AKT1	AGGACCCCAAGCAGAGGTGAGGG	AGGACCCCAAGCAGAGGTGA	14:104772871-104772893	14	104772871-104772893	104772871	104772893	left	ENSG00000142208	ENST00000649815	ENSE00003619354	GGGACCCCAAGCAGAGGTGA	exonic	FALSE	NA	NA	atcttgtggaaaggacgaaacaccGGGACCCCAAGCAGAGGTGAgtttaagagctatgctggaaacagc	69	dfaf7bc7968ca59a9234c8f9d8cec6799da50c90
AKT1	GGACCCCAAGCAGAGGTGAGGGC	GGACCCCAAGCAGAGGTGAG	14:104772870-104772892	14	104772870-104772892	104772870	104772892	left	ENSG00000142208	ENST00000649815	ENSE00003619354	GGACCCCAAGCAGAGGTGAG	exonic	FALSE	NA	NA	atcttgtggaaaggacgaaacaccGGACCCCAAGCAGAGGTGAGgtttaagagctatgctggaaacagc	69	203fe45e1974a880abd9fd272e4867195f5e713a
AKT1	CCCCAAGCAGAGGTGAGGGCCGC	CCCCAAGCAGAGGTGAGGGC	14:104772867-104772889	14	104772867-104772889	104772867	104772889	left	ENSG00000142208	ENST00000649815	ENSE00003619354	GCCCAAGCAGAGGTGAGGGC	exonic	FALSE	NA	NA	atcttgtggaaaggacgaaacaccGCCCAAGCAGAGGTGAGGGCgtttaagagctatgctggaaacagc	69	d50f8c67b93555742c3a36e111c658d93e212b7d
AKT1	AGGTGAGGGCCGCCCATCCCAGC	AGGTGAGGGCCGCCCATCCC	14:104772857-104772879	14	104772857-104772879	104772857	104772879	left	ENSG00000142208	ENST00000649815	ENSE00003619354	GGGTGAGGGCCGCCCATCCC	exonic	FALSE	NA	NA	atcttgtggaaaggacgaaacaccGGGTGAGGGCCGCCCATCCCgtttaagagctatgctggaaacagc	69	f61ed322d6238b8faedf3be3e4d6e88bbdc6c5b3
AKT1	TGGCCTTGTTTCCTGCCTGCAGG	TGGCCTTGTTTCCTGCCTGC	14:104772452-104772474	14	104772452-104772474	104772452	104772474	left	ENSG00000142208	ENST00000649815	ENSE00003561499	GGGCCTTGTTTCCTGCCTGC	exonic	FALSE	NA	NA	atcttgtggaaaggacgaaacaccGGGCCTTGTTTCCTGCCTGCgtttaagagctatgctggaaacagc	69	f182e7e9fef66249c0a62270823ec61f0b3eb152
AKT1	GGCCTTGTTTCCTGCCTGCAGGC	GGCCTTGTTTCCTGCCTGCA	14:104772451-104772473	14	104772451-104772473	104772451	104772473	left	ENSG00000142208	ENST00000649815	ENSE00003561499	GGCCTTGTTTCCTGCCTGCA	exonic	FALSE	NA	NA	atcttgtggaaaggacgaaacaccGGCCTTGTTTCCTGCCTGCAgtttaagagctatgctggaaacagc	69	5f6c56cca1b7dc800d7be5bb57f560f124e29997
AKT1	TTGTTTCCTGCCTGCAGGCTTGG	TTGTTTCCTGCCTGCAGGCT	14:104772447-104772469	14	104772447-104772469	104772447	104772469	left	ENSG00000142208	ENST00000649815	ENSE00003561499	GTGTTTCCTGCCTGCAGGCT	exonic	FALSE	NA	NA	atcttgtggaaaggacgaaacaccGTGTTTCCTGCCTGCAGGCTgtttaagagctatgctggaaacagc	69	f013a3ecf10a0d4a11e5d7c3e723d1563d17b120
AKT1	TGTTTCCTGCCTGCAGGCTTGGC	TGTTTCCTGCCTGCAGGCTT	14:104772446-104772468	14	104772446-104772468	104772446	104772468	left	ENSG00000142208	ENST00000649815	ENSE00003561499	GGTTTCCTGCCTGCAGGCTT	exonic	FALSE	NA	NA	atcttgtggaaaggacgaaacaccGGTTTCCTGCCTGCAGGCTTgtttaagagctatgctggaaacagc	69	cee4282e08ac2944156b24d03de00c5aa682e1ea
AKT1	TTTCCTGCCTGCAGGCTTGGCGG	TTTCCTGCCTGCAGGCTTGG	14:104772444-104772466	14	104772444-104772466	104772444	104772466	left	ENSG00000142208	ENST00000649815	ENSE00003561499	GTTCCTGCCTGCAGGCTTGG	exonic	FALSE	NA	NA	atcttgtggaaaggacgaaacaccGTTCCTGCCTGCAGGCTTGGgtttaagagctatgctggaaacagc	69	214f8166c05186d1be7a29552cd708e692389e77
AKT1	TTCCTGCCTGCAGGCTTGGCGGG	TTCCTGCCTGCAGGCTTGGC	14:104772443-104772465	14	104772443-104772465	104772443	104772465	left	ENSG00000142208	ENST00000649815	ENSE00003561499	GTCCTGCCTGCAGGCTTGGC	exonic	FALSE	NA	NA	atcttgtggaaaggacgaaacaccGTCCTGCCTGCAGGCTTGGCgtttaagagctatgctggaaacagc	69	da8ca3969337da3e6eef092ece0762e149761017
AKT1	TCCTGCCTGCAGGCTTGGCGGGG	TCCTGCCTGCAGGCTTGGCG	14:104772442-104772464	14	104772442-104772464	104772442	104772464	left	ENSG00000142208	ENST00000649815	ENSE00003561499	GCCTGCCTGCAGGCTTGGCG	exonic	FALSE	NA	NA	atcttgtggaaaggacgaaacaccGCCTGCCTGCAGGCTTGGCGgtttaagagctatgctggaaacagc	69	267ac43c867aedc15bd923e6fa4482bcee652e55
AKT1	CCTGCCTGCAGGCTTGGCGGGGG	CCTGCCTGCAGGCTTGGCGG	14:104772441-104772463	14	104772441-104772463	104772441	104772463	left	ENSG00000142208	ENST00000649815	ENSE00003561499	GCTGCCTGCAGGCTTGGCGG	exonic	FALSE	NA	NA	atcttgtggaaaggacgaaacaccGCTGCCTGCAGGCTTGGCGGgtttaagagctatgctggaaacagc	69	4ea90a5a416d637f393dc9bc1e743d5681ffbc3c
AKT1	CTGCCTGCAGGCTTGGCGGGGGC	CTGCCTGCAGGCTTGGCGGG	14:104772440-104772462	14	104772440-104772462	104772440	104772462	left	ENSG00000142208	ENST00000649815	ENSE00003561499	GTGCCTGCAGGCTTGGCGGG	exonic	FALSE	NA	NA	atcttgtggaaaggacgaaacaccGTGCCTGCAGGCTTGGCGGGgtttaagagctatgctggaaacagc	69	15f2289a7e00de7678275adf42c0f9c09688b795
AKT1	TGCAGGCTTGGCGGGGGCTCCGA	TGCAGGCTTGGCGGGGGCTC	14:104772435-104772457	14	104772435-104772457	104772435	104772457	left	ENSG00000142208	ENST00000649815	ENSE00003561499	GGCAGGCTTGGCGGGGGCTC	exonic	FALSE	NA	NA	atcttgtggaaaggacgaaacaccGGCAGGCTTGGCGGGGGCTCgtttaagagctatgctggaaacagc	69	d2160a9efef566aba63d8eb90a17c7f4ff78ccca
AKT1	CAGGCTTGGCGGGGGCTCCGAGG	CAGGCTTGGCGGGGGCTCCG	14:104772433-104772455	14	104772433-104772455	104772433	104772455	left	ENSG00000142208	ENST00000649815	ENSE00003561499	GAGGCTTGGCGGGGGCTCCG	exonic	FALSE	NA	NA	atcttgtggaaaggacgaaacaccGAGGCTTGGCGGGGGCTCCGgtttaagagctatgctggaaacagc	69	823821ec517f122a5841588c416658f2ca10b33a
AKT1	AGGCTTGGCGGGGGCTCCGAGGA	AGGCTTGGCGGGGGCTCCGA	14:104772432-104772454	14	104772432-104772454	104772432	104772454	left	ENSG00000142208	ENST00000649815	ENSE00003561499	GGGCTTGGCGGGGGCTCCGA	exonic	FALSE	NA	NA	atcttgtggaaaggacgaaacaccGGGCTTGGCGGGGGCTCCGAgtttaagagctatgctggaaacagc	69	4e2cd24fc11e0259c59cca756c01050980a0e254
AKT1	CTTGGCGGGGGCTCCGAGGACGC	CTTGGCGGGGGCTCCGAGGA	14:104772429-104772451	14	104772429-104772451	104772429	104772451	left	ENSG00000142208	ENST00000649815	ENSE00003561499	GTTGGCGGGGGCTCCGAGGA	exonic	FALSE	NA	NA	atcttgtggaaaggacgaaacaccGTTGGCGGGGGCTCCGAGGAgtttaagagctatgctggaaacagc	69	426765546af31972788b15fa43420f7fda68a55a
AKT1	CGGGGGCTCCGAGGACGCCAAGG	CGGGGGCTCCGAGGACGCCA	14:104772424-104772446	14	104772424-104772446	104772424	104772446	left	ENSG00000142208	ENST00000649815	ENSE00003561499	GGGGGGCTCCGAGGACGCCA	exonic	FALSE	NA	NA	atcttgtggaaaggacgaaacaccGGGGGGCTCCGAGGACGCCAgtttaagagctatgctggaaacagc	69	b7d82fa8821c4287859fecb20f5f6ae3278eeb83
AKT1	GGGGGCTCCGAGGACGCCAAGGA	GGGGGCTCCGAGGACGCCAA	14:104772423-104772445	14	104772423-104772445	104772423	104772445	left	ENSG00000142208	ENST00000649815	ENSE00003561499	GGGGGCTCCGAGGACGCCAA	exonic	FALSE	NA	NA	atcttgtggaaaggacgaaacaccGGGGGCTCCGAGGACGCCAAgtttaagagctatgctggaaacagc	69	40d725d6f3f8ae7685ee696ca704342c9f46bb87
AKT1	GGGCTCCGAGGACGCCAAGGAGA	GGGCTCCGAGGACGCCAAGG	14:104772421-104772443	14	104772421-104772443	104772421	104772443	left	ENSG00000142208	ENST00000649815	ENSE00003561499	GGGCTCCGAGGACGCCAAGG	exonic	FALSE	NA	NA	atcttgtggaaaggacgaaacaccGGGCTCCGAGGACGCCAAGGgtttaagagctatgctggaaacagc	69	57d4f793f317e786731df41651573c6dfc281b2c
AKT1	CGAGGACGCCAAGGAGATCATGC	CGAGGACGCCAAGGAGATCA	14:104772415-104772437	14	104772415-104772437	104772415	104772437	left	ENSG00000142208	ENST00000649815	ENSE00003561499	GGAGGACGCCAAGGAGATCA	exonic	FALSE	NA	NA	atcttgtggaaaggacgaaacaccGGAGGACGCCAAGGAGATCAgtttaagagctatgctggaaacagc	69	c451c7100dcc1d335a6666b474fcad4480bcf020
AKT1	GGACGCCAAGGAGATCATGCAGC	GGACGCCAAGGAGATCATGC	14:104772412-104772434	14	104772412-104772434	104772412	104772434	left	ENSG00000142208	ENST00000649815	ENSE00003561499	GGACGCCAAGGAGATCATGC	exonic	FALSE	NA	NA	atcttgtggaaaggacgaaacaccGGACGCCAAGGAGATCATGCgtttaagagctatgctggaaacagc	69	8a791bc22a2505c2109764cfb9417270d682d927
AKT1	CCAAGGAGATCATGCAGCATCGC	CCAAGGAGATCATGCAGCAT	14:104772407-104772429	14	104772407-104772429	104772407	104772429	left	ENSG00000142208	ENST00000649815	ENSE00003561499	GCAAGGAGATCATGCAGCAT	exonic	FALSE	NA	NA	atcttgtggaaaggacgaaacaccGCAAGGAGATCATGCAGCATgtttaagagctatgctggaaacagc	69	c69fc267877e9049a08c163b231f624619f73356
AKT1	ATCATGCAGCATCGCTTCTTTGC	ATCATGCAGCATCGCTTCTT	14:104772399-104772421	14	104772399-104772421	104772399	104772421	left	ENSG00000142208	ENST00000649815	ENSE00003561499	GTCATGCAGCATCGCTTCTT	exonic	FALSE	NA	NA	atcttgtggaaaggacgaaacaccGTCATGCAGCATCGCTTCTTgtttaagagctatgctggaaacagc	69	9988449d1d0698a55cf43df67f1a7d3d0a8a5d49
AKT1	ATGCAGCATCGCTTCTTTGCCGG	ATGCAGCATCGCTTCTTTGC	14:104772396-104772418	14	104772396-104772418	104772396	104772418	left	ENSG00000142208	ENST00000649815	ENSE00003561499	GTGCAGCATCGCTTCTTTGC	exonic	FALSE	NA	NA	atcttgtggaaaggacgaaacaccGTGCAGCATCGCTTCTTTGCgtttaagagctatgctggaaacagc	69	8b19a5a83f464a10a77c1aaeea5a271d819de7a1
AKT1	TGCAGCATCGCTTCTTTGCCGGT	TGCAGCATCGCTTCTTTGCC	14:104772395-104772417	14	104772395-104772417	104772395	104772417	left	ENSG00000142208	ENST00000649815	ENSE00003561499	GGCAGCATCGCTTCTTTGCC	exonic	FALSE	NA	NA	atcttgtggaaaggacgaaacaccGGCAGCATCGCTTCTTTGCCgtttaagagctatgctggaaacagc	69	e3d7340db2dbf0c9dc19b67a7d0876c59d20cb84
AKT1	CATCGCTTCTTTGCCGGTATCGT	CATCGCTTCTTTGCCGGTAT	14:104772390-104772412	14	104772390-104772412	104772390	104772412	left	ENSG00000142208	ENST00000649815	ENSE00003561499	GATCGCTTCTTTGCCGGTAT	exonic	FALSE	NA	NA	atcttgtggaaaggacgaaacaccGATCGCTTCTTTGCCGGTATgtttaagagctatgctggaaacagc	69	2a7a53fcb965355bccd3d2a6115ab5758208f3ba
AKT1	TCGCTTCTTTGCCGGTATCGTGT	TCGCTTCTTTGCCGGTATCG	14:104772388-104772410	14	104772388-104772410	104772388	104772410	left	ENSG00000142208	ENST00000649815	ENSE00003561499	GCGCTTCTTTGCCGGTATCG	exonic	FALSE	NA	NA	atcttgtggaaaggacgaaacaccGCGCTTCTTTGCCGGTATCGgtttaagagctatgctggaaacagc	69	9fadbdc2ee885ca94a4048af6ce9eb3143b24c15
AKT1	GCTTCTTTGCCGGTATCGTGTGG	GCTTCTTTGCCGGTATCGTG	14:104772386-104772408	14	104772386-104772408	104772386	104772408	left	ENSG00000142208	ENST00000649815	ENSE00003561499	GCTTCTTTGCCGGTATCGTG	exonic	FALSE	NA	NA	atcttgtggaaaggacgaaacaccGCTTCTTTGCCGGTATCGTGgtttaagagctatgctggaaacagc	69	1cbbe5050dd79779e5da4d0428285794361478a8
AKT1	CTTCTTTGCCGGTATCGTGTGGC	CTTCTTTGCCGGTATCGTGT	14:104772385-104772407	14	104772385-104772407	104772385	104772407	left	ENSG00000142208	ENST00000649815	ENSE00003561499	GTTCTTTGCCGGTATCGTGT	exonic	FALSE	NA	NA	atcttgtggaaaggacgaaacaccGTTCTTTGCCGGTATCGTGTgtttaagagctatgctggaaacagc	69	42e8185bd8c14cfe959640c8876bbd0575f4cff3
AKT1	CTTTGCCGGTATCGTGTGGCAGC	CTTTGCCGGTATCGTGTGGC	14:104772382-104772404	14	104772382-104772404	104772382	104772404	left	ENSG00000142208	ENST00000649815	ENSE00003561499	GTTTGCCGGTATCGTGTGGC	exonic	FALSE	NA	NA	atcttgtggaaaggacgaaacaccGTTTGCCGGTATCGTGTGGCgtttaagagctatgctggaaacagc	69	97411bc66091a6eafdeeef62d957af7bd7b09e36
AKT1	GCCGGTATCGTGTGGCAGCACGT	GCCGGTATCGTGTGGCAGCA	14:104772378-104772400	14	104772378-104772400	104772378	104772400	left	ENSG00000142208	ENST00000649815	ENSE00003561499	GCCGGTATCGTGTGGCAGCA	exonic	FALSE	NA	NA	atcttgtggaaaggacgaaacaccGCCGGTATCGTGTGGCAGCAgtttaagagctatgctggaaacagc	69	28e4b4560fe4a0e15e3400c796c8fed771c6d013
AKT1	CGGTATCGTGTGGCAGCACGTGT	CGGTATCGTGTGGCAGCACG	14:104772376-104772398	14	104772376-104772398	104772376	104772398	left	ENSG00000142208	ENST00000649815	ENSE00003561499	GGGTATCGTGTGGCAGCACG	exonic	FALSE	NA	NA	atcttgtggaaaggacgaaacaccGGGTATCGTGTGGCAGCACGgtttaagagctatgctggaaacagc	69	d8300579b05a1543db17c48023bcc5f348ba2779
AKT1	ATCGTGTGGCAGCACGTGTACGA	ATCGTGTGGCAGCACGTGTA	14:104772372-104772394	14	104772372-104772394	104772372	104772394	left	ENSG00000142208	ENST00000649815	ENSE00003561499	GTCGTGTGGCAGCACGTGTA	exonic	FALSE	NA	NA	atcttgtggaaaggacgaaacaccGTCGTGTGGCAGCACGTGTAgtttaagagctatgctggaaacagc	69	a982a527dfaa9f6ebb98ad93396ee79c85d857eb
AKT1	CGTGTGGCAGCACGTGTACGAGA	CGTGTGGCAGCACGTGTACG	14:104772370-104772392	14	104772370-104772392	104772370	104772392	left	ENSG00000142208	ENST00000649815	ENSE00003561499	GGTGTGGCAGCACGTGTACG	exonic	FALSE	NA	NA	atcttgtggaaaggacgaaacaccGGTGTGGCAGCACGTGTACGgtttaagagctatgctggaaacagc	69	c4b6ae418d6a85df54c66071fa7e576b9cfe6ce5
AKT1	GTGGCAGCACGTGTACGAGAAGA	GTGGCAGCACGTGTACGAGA	14:104772367-104772389	14	104772367-104772389	104772367	104772389	left	ENSG00000142208	ENST00000649815	ENSE00003561499	GTGGCAGCACGTGTACGAGA	exonic	FALSE	NA	NA	atcttgtggaaaggacgaaacaccGTGGCAGCACGTGTACGAGAgtttaagagctatgctggaaacagc	69	55ab5ffa721791f85ac36f2932684ae928b8c5c8
AKT1	GCAGCACGTGTACGAGAAGAAGG	GCAGCACGTGTACGAGAAGA	14:104772364-104772386	14	104772364-104772386	104772364	104772386	left	ENSG00000142208	ENST00000649815	ENSE00003561499	GCAGCACGTGTACGAGAAGA	exonic	FALSE	NA	NA	atcttgtggaaaggacgaaacaccGCAGCACGTGTACGAGAAGAgtttaagagctatgctggaaacagc	69	5f4a075bce2f6a76cfd1260df9adeb2d536e957c
AKT1	CAGCACGTGTACGAGAAGAAGGT	CAGCACGTGTACGAGAAGAA	14:104772363-104772385	14	104772363-104772385	104772363	104772385	left	ENSG00000142208	ENST00000649815	ENSE00003561499	GAGCACGTGTACGAGAAGAA	exonic	FALSE	NA	NA	atcttgtggaaaggacgaaacaccGAGCACGTGTACGAGAAGAAgtttaagagctatgctggaaacagc	69	2ad209b2c29984c9c19dc0afb9d4ce7c933eb6d7
AKT1	GCACGTGTACGAGAAGAAGGTGC	GCACGTGTACGAGAAGAAGG	14:104772361-104772383	14	104772361-104772383	104772361	104772383	left	ENSG00000142208	ENST00000649815	ENSE00003561499	GCACGTGTACGAGAAGAAGG	exonic	FALSE	NA	NA	atcttgtggaaaggacgaaacaccGCACGTGTACGAGAAGAAGGgtttaagagctatgctggaaacagc	69	f2ca02a1a7ec0363b402f9e4e68eee1dc6cc2f1a
AKT1	ACGTGTACGAGAAGAAGGTGCGG	ACGTGTACGAGAAGAAGGTG	14:104772359-104772381	14	104772359-104772381	104772359	104772381	left	ENSG00000142208	ENST00000649815	ENSE00003561499	GCGTGTACGAGAAGAAGGTG	exonic	FALSE	NA	NA	atcttgtggaaaggacgaaacaccGCGTGTACGAGAAGAAGGTGgtttaagagctatgctggaaacagc	69	25dcc868b3bb2afc139f430a87660d805a4fc5ab
AKT1	CGTGTACGAGAAGAAGGTGCGGC	CGTGTACGAGAAGAAGGTGC	14:104772358-104772380	14	104772358-104772380	104772358	104772380	left	ENSG00000142208	ENST00000649815	ENSE00003561499	GGTGTACGAGAAGAAGGTGC	exonic	FALSE	NA	NA	atcttgtggaaaggacgaaacaccGGTGTACGAGAAGAAGGTGCgtttaagagctatgctggaaacagc	69	624a909e25d6d16c3d1be5026b107e0f3a01f669
AKT1	GTACGAGAAGAAGGTGCGGCTGC	GTACGAGAAGAAGGTGCGGC	14:104772355-104772377	14	104772355-104772377	104772355	104772377	left	ENSG00000142208	ENST00000649815	ENSE00003561499	GTACGAGAAGAAGGTGCGGC	exonic	FALSE	NA	NA	atcttgtggaaaggacgaaacaccGTACGAGAAGAAGGTGCGGCgtttaagagctatgctggaaacagc	69	7de3aaca07418d46568d76eccaf2c0b098f9a823
AKT1	AAGAAGGTGCGGCTGCTCCCCGC	AAGAAGGTGCGGCTGCTCCC	14:104772348-104772370	14	104772348-104772370	104772348	104772370	left	ENSG00000142208	ENST00000649815	ENSE00003561499	GAGAAGGTGCGGCTGCTCCC	exonic	FALSE	NA	NA	atcttgtggaaaggacgaaacaccGAGAAGGTGCGGCTGCTCCCgtttaagagctatgctggaaacagc	69	9336bf61b387d681c0b60510dd0f909023ea150b
AKT1	TCCCGTCTGCCCACCTCTGCAGC	TCCCGTCTGCCCACCTCTGC	14:104770847-104770869	14	104770847-104770869	104770847	104770869	left	ENSG00000142208	ENST00000649815	ENSE00003684409	GCCCGTCTGCCCACCTCTGC	exonic	FALSE	NA	NA	atcttgtggaaaggacgaaacaccGCCCGTCTGCCCACCTCTGCgtttaagagctatgctggaaacagc	69	f58ba22363e1afaebc1a25e271d7c4af76fa9b04
AKT1	TCTGCCCACCTCTGCAGCTCAGC	TCTGCCCACCTCTGCAGCTC	14:104770842-104770864	14	104770842-104770864	104770842	104770864	left	ENSG00000142208	ENST00000649815	ENSE00003684409	GCTGCCCACCTCTGCAGCTC	exonic	FALSE	NA	NA	atcttgtggaaaggacgaaacaccGCTGCCCACCTCTGCAGCTCgtttaagagctatgctggaaacagc	69	5ae52494e5b2ecfd258b167464be26376c7a7416
AKT1	GCAGCTCAGCCCACCCTTCAAGC	GCAGCTCAGCCCACCCTTCA	14:104770829-104770851	14	104770829-104770851	104770829	104770851	left	ENSG00000142208	ENST00000649815	ENSE00003684409	GCAGCTCAGCCCACCCTTCA	exonic	FALSE	NA	NA	atcttgtggaaaggacgaaacaccGCAGCTCAGCCCACCCTTCAgtttaagagctatgctggaaacagc	69	deb22c398240010e839a043ccb946f62a88015c2
AKT1	CAGCCCACCCTTCAAGCCCCAGG	CAGCCCACCCTTCAAGCCCC	14:104770823-104770845	14	104770823-104770845	104770823	104770845	left	ENSG00000142208	ENST00000649815	ENSE00003684409	GAGCCCACCCTTCAAGCCCC	exonic	FALSE	NA	NA	atcttgtggaaaggacgaaacaccGAGCCCACCCTTCAAGCCCCgtttaagagctatgctggaaacagc	69	5384b9d4010253507c6d3185eb8a4e5242e3d63f
AKT1	AGCCCACCCTTCAAGCCCCAGGT	AGCCCACCCTTCAAGCCCCA	14:104770822-104770844	14	104770822-104770844	104770822	104770844	left	ENSG00000142208	ENST00000649815	ENSE00003684409	GGCCCACCCTTCAAGCCCCA	exonic	FALSE	NA	NA	atcttgtggaaaggacgaaacaccGGCCCACCCTTCAAGCCCCAgtttaagagctatgctggaaacagc	69	f2f602ba9442bba64577d05e8fad8c5b795507b0
AKT1	ACCCTTCAAGCCCCAGGTCACGT	ACCCTTCAAGCCCCAGGTCA	14:104770817-104770839	14	104770817-104770839	104770817	104770839	left	ENSG00000142208	ENST00000649815	ENSE00003684409	GCCCTTCAAGCCCCAGGTCA	exonic	FALSE	NA	NA	atcttgtggaaaggacgaaacaccGCCCTTCAAGCCCCAGGTCAgtttaagagctatgctggaaacagc	69	2afbb346d651b5faf8545ebb8c411a190fa229fa
AKT1	CTTCAAGCCCCAGGTCACGTCGG	CTTCAAGCCCCAGGTCACGT	14:104770814-104770836	14	104770814-104770836	104770814	104770836	left	ENSG00000142208	ENST00000649815	ENSE00003684409	GTTCAAGCCCCAGGTCACGT	exonic	FALSE	NA	NA	atcttgtggaaaggacgaaacaccGTTCAAGCCCCAGGTCACGTgtttaagagctatgctggaaacagc	69	4c1f78fc2490bd9580150625fb96f5bb9d527313
AKT1	TTCAAGCCCCAGGTCACGTCGGA	TTCAAGCCCCAGGTCACGTC	14:104770813-104770835	14	104770813-104770835	104770813	104770835	left	ENSG00000142208	ENST00000649815	ENSE00003684409	GTCAAGCCCCAGGTCACGTC	exonic	FALSE	NA	NA	atcttgtggaaaggacgaaacaccGTCAAGCCCCAGGTCACGTCgtttaagagctatgctggaaacagc	69	263baa32d24a7cd2fcc421fd477c75492a670af2
AKT1	CAAGCCCCAGGTCACGTCGGAGA	CAAGCCCCAGGTCACGTCGG	14:104770811-104770833	14	104770811-104770833	104770811	104770833	left	ENSG00000142208	ENST00000649815	ENSE00003684409	GAAGCCCCAGGTCACGTCGG	exonic	FALSE	NA	NA	atcttgtggaaaggacgaaacaccGAAGCCCCAGGTCACGTCGGgtttaagagctatgctggaaacagc	69	b2035c567e35fdcb736c9987910113c74d6c5469
AKT1	CCCCAGGTCACGTCGGAGACTGA	CCCCAGGTCACGTCGGAGAC	14:104770807-104770829	14	104770807-104770829	104770807	104770829	left	ENSG00000142208	ENST00000649815	ENSE00003684409	GCCCAGGTCACGTCGGAGAC	exonic	FALSE	NA	NA	atcttgtggaaaggacgaaacaccGCCCAGGTCACGTCGGAGACgtttaagagctatgctggaaacagc	69	9bbf9f881fdfb34bf40792f7dbe6d7bec5860a1b
AKT1	TCACGTCGGAGACTGACACCAGG	TCACGTCGGAGACTGACACC	14:104770800-104770822	14	104770800-104770822	104770800	104770822	left	ENSG00000142208	ENST00000649815	ENSE00003684409	GCACGTCGGAGACTGACACC	exonic	FALSE	NA	NA	atcttgtggaaaggacgaaacaccGCACGTCGGAGACTGACACCgtttaagagctatgctggaaacagc	69	910e8dcb1ddfd65890102b1f25fd910b95982b79
AKT1	CACGTCGGAGACTGACACCAGGT	CACGTCGGAGACTGACACCA	14:104770799-104770821	14	104770799-104770821	104770799	104770821	left	ENSG00000142208	ENST00000649815	ENSE00003684409	GACGTCGGAGACTGACACCA	exonic	FALSE	NA	NA	atcttgtggaaaggacgaaacaccGACGTCGGAGACTGACACCAgtttaagagctatgctggaaacagc	69	42611328c71d230a0d55df304667be1ad6212179
AKT1	GAGACTGACACCAGGTATTTTGA	GAGACTGACACCAGGTATTT	14:104770792-104770814	14	104770792-104770814	104770792	104770814	left	ENSG00000142208	ENST00000649815	ENSE00003684409	GAGACTGACACCAGGTATTT	exonic	FALSE	NA	NA	atcttgtggaaaggacgaaacaccGAGACTGACACCAGGTATTTgtttaagagctatgctggaaacagc	69	7ff496ec62ca58b88ff7eba5c5d4b141eca1c44b
AKT1	TGATGAGGAGTTCACGGCCCAGA	TGATGAGGAGTTCACGGCCC	14:104770772-104770794	14	104770772-104770794	104770772	104770794	left	ENSG00000142208	ENST00000649815	ENSE00003684409	GGATGAGGAGTTCACGGCCC	exonic	FALSE	NA	NA	atcttgtggaaaggacgaaacaccGGATGAGGAGTTCACGGCCCgtttaagagctatgctggaaacagc	69	787259b8c3c87d3c07c55a5c5ead6575002faff2
AKT1	TGAGGAGTTCACGGCCCAGATGA	TGAGGAGTTCACGGCCCAGA	14:104770769-104770791	14	104770769-104770791	104770769	104770791	left	ENSG00000142208	ENST00000649815	ENSE00003684409	GGAGGAGTTCACGGCCCAGA	exonic	FALSE	NA	NA	atcttgtggaaaggacgaaacaccGGAGGAGTTCACGGCCCAGAgtttaagagctatgctggaaacagc	69	20a3fa153d15496eb7c08bc53c3bf1809c7fae40
AKT1	ATGATCACCATCACACCACCTGA	ATGATCACCATCACACCACC	14:104770750-104770772	14	104770750-104770772	104770750	104770772	left	ENSG00000142208	ENST00000649815	ENSE00003684409	GTGATCACCATCACACCACC	exonic	FALSE	NA	NA	atcttgtggaaaggacgaaacaccGTGATCACCATCACACCACCgtttaagagctatgctggaaacagc	69	0ba4f6b8aaa85e9b812864e774ab8c9f3cdba0f8
AKT1	ACCATCACACCACCTGACCAAGG	ACCATCACACCACCTGACCA	14:104770744-104770766	14	104770744-104770766	104770744	104770766	left	ENSG00000142208	ENST00000649815	ENSE00003684409	GCCATCACACCACCTGACCA	exonic	FALSE	NA	NA	atcttgtggaaaggacgaaacaccGCCATCACACCACCTGACCAgtttaagagctatgctggaaacagc	69	f80e8a26ee8d36417845fa3efafff75a6ba94806
AKT1	CCATCACACCACCTGACCAAGGT	CCATCACACCACCTGACCAA	14:104770743-104770765	14	104770743-104770765	104770743	104770765	left	ENSG00000142208	ENST00000649815	ENSE00003684409	GCATCACACCACCTGACCAA	exonic	FALSE	NA	NA	atcttgtggaaaggacgaaacaccGCATCACACCACCTGACCAAgtttaagagctatgctggaaacagc	69	33b29cc8f8406b22713e612607d30bed42db172b
AKT1	ATCACACCACCTGACCAAGGTGA	ATCACACCACCTGACCAAGG	14:104770741-104770763	14	104770741-104770763	104770741	104770763	left	ENSG00000142208	ENST00000649815	ENSE00003684409	GTCACACCACCTGACCAAGG	exonic	FALSE	NA	NA	atcttgtggaaaggacgaaacaccGTCACACCACCTGACCAAGGgtttaagagctatgctggaaacagc	69	ede6770d104d69dcc6ad0fbc8965c2479906ff2b
AKT1	CACACCACCTGACCAAGGTGAGG	CACACCACCTGACCAAGGTG	14:104770739-104770761	14	104770739-104770761	104770739	104770761	left	ENSG00000142208	ENST00000649815	ENSE00003684409	GACACCACCTGACCAAGGTG	exonic	FALSE	NA	NA	atcttgtggaaaggacgaaacaccGACACCACCTGACCAAGGTGgtttaagagctatgctggaaacagc	69	3c8741e54d4ecf3ca937715ed5b44f5ee1f8df9e
AKT1	ACACCACCTGACCAAGGTGAGGG	ACACCACCTGACCAAGGTGA	14:104770738-104770760	14	104770738-104770760	104770738	104770760	left	ENSG00000142208	ENST00000649815	ENSE00003684409	GCACCACCTGACCAAGGTGA	exonic	FALSE	NA	NA	atcttgtggaaaggacgaaacaccGCACCACCTGACCAAGGTGAgtttaagagctatgctggaaacagc	69	19c43cb542e5a3c883eb94b43150914cb09d7aef
AKT1	CACCACCTGACCAAGGTGAGGGG	CACCACCTGACCAAGGTGAG	14:104770737-104770759	14	104770737-104770759	104770737	104770759	left	ENSG00000142208	ENST00000649815	ENSE00003684409	GACCACCTGACCAAGGTGAG	exonic	FALSE	NA	NA	atcttgtggaaaggacgaaacaccGACCACCTGACCAAGGTGAGgtttaagagctatgctggaaacagc	69	ef5a63fb0cd5987c8f18aa4ba05358cc53883224
AKT1	ACCACCTGACCAAGGTGAGGGGC	ACCACCTGACCAAGGTGAGG	14:104770736-104770758	14	104770736-104770758	104770736	104770758	left	ENSG00000142208	ENST00000649815	ENSE00003684409	GCCACCTGACCAAGGTGAGG	exonic	FALSE	NA	NA	atcttgtggaaaggacgaaacaccGCCACCTGACCAAGGTGAGGgtttaagagctatgctggaaacagc	69	fd490f7b0406a3cbfa16d7f8ef96daed5d8536db
AKT1	TGACCAAGGTGAGGGGCCACTGC	TGACCAAGGTGAGGGGCCAC	14:104770730-104770752	14	104770730-104770752	104770730	104770752	left	ENSG00000142208	ENST00000649815	ENSE00003684409	GGACCAAGGTGAGGGGCCAC	exonic	FALSE	NA	NA	atcttgtggaaaggacgaaacaccGGACCAAGGTGAGGGGCCACgtttaagagctatgctggaaacagc	69	30ecb18dc5e08a27e77287ae6dfd424dbb540cb7
AKT1	CAAGGTGAGGGGCCACTGCCTGC	CAAGGTGAGGGGCCACTGCC	14:104770726-104770748	14	104770726-104770748	104770726	104770748	left	ENSG00000142208	ENST00000649815	ENSE00003684409	GAAGGTGAGGGGCCACTGCC	exonic	FALSE	NA	NA	atcttgtggaaaggacgaaacaccGAAGGTGAGGGGCCACTGCCgtttaagagctatgctggaaacagc	69	abc923729aa0864159281577b206a63632f8e591
AKT1	TCTGAGCTGTCTACACCCACAGA	TCTGAGCTGTCTACACCCAC	14:104770420-104770442	14	104770420-104770442	104770420	104770442	left	ENSG00000142208	ENST00000649815	ENSE00002485852	GCTGAGCTGTCTACACCCAC	exonic	FALSE	NA	NA	atcttgtggaaaggacgaaacaccGCTGAGCTGTCTACACCCACgtttaagagctatgctggaaacagc	69	6fb5feab4a4268c5e7bcfcac7cad9b85f7629a5a
AKT1	GAGCTGTCTACACCCACAGATGA	GAGCTGTCTACACCCACAGA	14:104770417-104770439	14	104770417-104770439	104770417	104770439	left	ENSG00000142208	ENST00000649815	ENSE00002485852	GAGCTGTCTACACCCACAGA	exonic	FALSE	NA	NA	atcttgtggaaaggacgaaacaccGAGCTGTCTACACCCACAGAgtttaagagctatgctggaaacagc	69	849140d409e5e7610f28f6ae1ce422a61d32e98b
AKT1	TGTCTACACCCACAGATGACAGC	TGTCTACACCCACAGATGAC	14:104770413-104770435	14	104770413-104770435	104770413	104770435	left	ENSG00000142208	ENST00000649815	ENSE00002485852	GGTCTACACCCACAGATGAC	exonic	FALSE	NA	NA	atcttgtggaaaggacgaaacaccGGTCTACACCCACAGATGACgtttaagagctatgctggaaacagc	69	856956d28f357fd7cdea0b32b50a9590e6883497
AKT1	TACACCCACAGATGACAGCATGG	TACACCCACAGATGACAGCA	14:104770409-104770431	14	104770409-104770431	104770409	104770431	left	ENSG00000142208	ENST00000649815	ENSE00002485852	GACACCCACAGATGACAGCA	exonic	FALSE	NA	NA	atcttgtggaaaggacgaaacaccGACACCCACAGATGACAGCAgtttaagagctatgctggaaacagc	69	5c86ef23a5d4d31b88fb8dd0c2a8b48915cfc6b7
AKT1	ACACCCACAGATGACAGCATGGA	ACACCCACAGATGACAGCAT	14:104770408-104770430	14	104770408-104770430	104770408	104770430	left	ENSG00000142208	ENST00000649815	ENSE00002485852	GCACCCACAGATGACAGCAT	exonic	FALSE	NA	NA	atcttgtggaaaggacgaaacaccGCACCCACAGATGACAGCATgtttaagagctatgctggaaacagc	69	577fb96b0a4be55ccd4560aaa0ab0200e9893173
AKT1	ACCCACAGATGACAGCATGGAGT	ACCCACAGATGACAGCATGG	14:104770406-104770428	14	104770406-104770428	104770406	104770428	left	ENSG00000142208	ENST00000649815	ENSE00002485852	GCCCACAGATGACAGCATGG	exonic	FALSE	NA	NA	atcttgtggaaaggacgaaacaccGCCCACAGATGACAGCATGGgtttaagagctatgctggaaacagc	69	98aaa77c9fdadf752aa0526b50ea999663a3a7e0
AKT1	CCACAGATGACAGCATGGAGTGT	CCACAGATGACAGCATGGAG	14:104770404-104770426	14	104770404-104770426	104770404	104770426	left	ENSG00000142208	ENST00000649815	ENSE00002485852	GCACAGATGACAGCATGGAG	exonic	FALSE	NA	NA	atcttgtggaaaggacgaaacaccGCACAGATGACAGCATGGAGgtttaagagctatgctggaaacagc	69	1c0c0f16ff8912b21b637ee50298066820852acd
AKT1	ACAGATGACAGCATGGAGTGTGT	ACAGATGACAGCATGGAGTG	14:104770402-104770424	14	104770402-104770424	104770402	104770424	left	ENSG00000142208	ENST00000649815	ENSE00002485852	GCAGATGACAGCATGGAGTG	exonic	FALSE	NA	NA	atcttgtggaaaggacgaaacaccGCAGATGACAGCATGGAGTGgtttaagagctatgctggaaacagc	69	b3bd039ccb114c063c02b11208616dfe17dcd43a
AKT1	AGATGACAGCATGGAGTGTGTGG	AGATGACAGCATGGAGTGTG	14:104770400-104770422	14	104770400-104770422	104770400	104770422	left	ENSG00000142208	ENST00000649815	ENSE00002485852	GGATGACAGCATGGAGTGTG	exonic	FALSE	NA	NA	atcttgtggaaaggacgaaacaccGGATGACAGCATGGAGTGTGgtttaagagctatgctggaaacagc	69	17404bdc9a5b77f1db6c8fb2cae82f1642fafbe5
AKT1	GATGACAGCATGGAGTGTGTGGA	GATGACAGCATGGAGTGTGT	14:104770399-104770421	14	104770399-104770421	104770399	104770421	left	ENSG00000142208	ENST00000649815	ENSE00002485852	GATGACAGCATGGAGTGTGT	exonic	FALSE	NA	NA	atcttgtggaaaggacgaaacaccGATGACAGCATGGAGTGTGTgtttaagagctatgctggaaacagc	69	47403d9be55f7da04019b54042d7d85cab5d0128
AKT1	ACAGCATGGAGTGTGTGGACAGC	ACAGCATGGAGTGTGTGGAC	14:104770395-104770417	14	104770395-104770417	104770395	104770417	left	ENSG00000142208	ENST00000649815	ENSE00002485852	GCAGCATGGAGTGTGTGGAC	exonic	FALSE	NA	NA	atcttgtggaaaggacgaaacaccGCAGCATGGAGTGTGTGGACgtttaagagctatgctggaaacagc	69	a04d7a97c8109ae100c9ffe76337ce93a2020e73
AKT1	AGCATGGAGTGTGTGGACAGCGA	AGCATGGAGTGTGTGGACAG	14:104770393-104770415	14	104770393-104770415	104770393	104770415	left	ENSG00000142208	ENST00000649815	ENSE00002485852	GGCATGGAGTGTGTGGACAG	exonic	FALSE	NA	NA	atcttgtggaaaggacgaaacaccGGCATGGAGTGTGTGGACAGgtttaagagctatgctggaaacagc	69	245c93e196f7739827cbc5f0548fc2d4208c6f47
AKT1	CATGGAGTGTGTGGACAGCGAGC	CATGGAGTGTGTGGACAGCG	14:104770391-104770413	14	104770391-104770413	104770391	104770413	left	ENSG00000142208	ENST00000649815	ENSE00002485852	GATGGAGTGTGTGGACAGCG	exonic	FALSE	NA	NA	atcttgtggaaaggacgaaacaccGATGGAGTGTGTGGACAGCGgtttaagagctatgctggaaacagc	69	0443a9dd0dc2ae5a8ca38bd0d0c656ce6fc83dcf
AKT1	TGGAGTGTGTGGACAGCGAGCGC	TGGAGTGTGTGGACAGCGAG	14:104770389-104770411	14	104770389-104770411	104770389	104770411	left	ENSG00000142208	ENST00000649815	ENSE00002485852	GGGAGTGTGTGGACAGCGAG	exonic	FALSE	NA	NA	atcttgtggaaaggacgaaacaccGGGAGTGTGTGGACAGCGAGgtttaagagctatgctggaaacagc	69	0f78e91ed41abf53d3c3b31bc56a8406e83578d3
AKT1	AGTGTGTGGACAGCGAGCGCAGG	AGTGTGTGGACAGCGAGCGC	14:104770386-104770408	14	104770386-104770408	104770386	104770408	left	ENSG00000142208	ENST00000649815	ENSE00002485852	GGTGTGTGGACAGCGAGCGC	exonic	FALSE	NA	NA	atcttgtggaaaggacgaaacaccGGTGTGTGGACAGCGAGCGCgtttaagagctatgctggaaacagc	69	0f52efb25aff46b9f804da0c34505dc6102b3aac
AKT1	GTGTGTGGACAGCGAGCGCAGGC	GTGTGTGGACAGCGAGCGCA	14:104770385-104770407	14	104770385-104770407	104770385	104770407	left	ENSG00000142208	ENST00000649815	ENSE00002485852	GTGTGTGGACAGCGAGCGCA	exonic	FALSE	NA	NA	atcttgtggaaaggacgaaacaccGTGTGTGGACAGCGAGCGCAgtttaagagctatgctggaaacagc	69	674cca81957818860658ddeeb915a57ca7da93c2
AKT1	GCGCAGGCCCCACTTCCCCCAGT	GCGCAGGCCCCACTTCCCCC	14:104770370-104770392	14	104770370-104770392	104770370	104770392	left	ENSG00000142208	ENST00000649815	ENSE00002485852	GCGCAGGCCCCACTTCCCCC	exonic	FALSE	NA	NA	atcttgtggaaaggacgaaacaccGCGCAGGCCCCACTTCCCCCgtttaagagctatgctggaaacagc	69	851bbd664ee772e0e9aa77ceef30e33f37bc46f4
AKT1	CTTCCCCCAGTTCTCCTACTCGG	CTTCCCCCAGTTCTCCTACT	14:104770358-104770380	14	104770358-104770380	104770358	104770380	left	ENSG00000142208	ENST00000649815	ENSE00002485852	GTTCCCCCAGTTCTCCTACT	exonic	FALSE	NA	NA	atcttgtggaaaggacgaaacaccGTTCCCCCAGTTCTCCTACTgtttaagagctatgctggaaacagc	69	9b2e9b1aa859aa242250b42bfff1713cdef27509
AKT1	TTCCCCCAGTTCTCCTACTCGGC	TTCCCCCAGTTCTCCTACTC	14:104770357-104770379	14	104770357-104770379	104770357	104770379	left	ENSG00000142208	ENST00000649815	ENSE00002485852	GTCCCCCAGTTCTCCTACTC	exonic	FALSE	NA	NA	atcttgtggaaaggacgaaacaccGTCCCCCAGTTCTCCTACTCgtttaagagctatgctggaaacagc	69	41dff06614be3aec3e7ad5293976b7226eff0eeb
AKT1	CCCAGTTCTCCTACTCGGCCAGC	CCCAGTTCTCCTACTCGGCC	14:104770353-104770375	14	104770353-104770375	104770353	104770375	left	ENSG00000142208	ENST00000649815	ENSE00002485852	GCCAGTTCTCCTACTCGGCC	exonic	FALSE	NA	NA	atcttgtggaaaggacgaaacaccGCCAGTTCTCCTACTCGGCCgtttaagagctatgctggaaacagc	69	ec20ac801e0b5da525b90838fcd95b6c61889ca2
AKT1	CAGTTCTCCTACTCGGCCAGCGG	CAGTTCTCCTACTCGGCCAG	14:104770351-104770373	14	104770351-104770373	104770351	104770373	left	ENSG00000142208	ENST00000649815	ENSE00002485852	GAGTTCTCCTACTCGGCCAG	exonic	FALSE	NA	NA	atcttgtggaaaggacgaaacaccGAGTTCTCCTACTCGGCCAGgtttaagagctatgctggaaacagc	69	23d506ddb16315d0a8a9db59c83a5b6164a56d6b
AKT1	AGTTCTCCTACTCGGCCAGCGGC	AGTTCTCCTACTCGGCCAGC	14:104770350-104770372	14	104770350-104770372	104770350	104770372	left	ENSG00000142208	ENST00000649815	ENSE00002485852	GGTTCTCCTACTCGGCCAGC	exonic	FALSE	NA	NA	atcttgtggaaaggacgaaacaccGGTTCTCCTACTCGGCCAGCgtttaagagctatgctggaaacagc	69	fcc431a4ab283927e08e9861dc69a3d52885dcdd
AKT1	CTCCTACTCGGCCAGCGGCACGG	CTCCTACTCGGCCAGCGGCA	14:104770346-104770368	14	104770346-104770368	104770346	104770368	left	ENSG00000142208	ENST00000649815	ENSE00002485852	GTCCTACTCGGCCAGCGGCA	exonic	FALSE	NA	NA	atcttgtggaaaggacgaaacaccGTCCTACTCGGCCAGCGGCAgtttaagagctatgctggaaacagc	69	5b787814d1bf532f679c52165b2e80b6a4fbc5f4
AKT1	TCCTACTCGGCCAGCGGCACGGC	TCCTACTCGGCCAGCGGCAC	14:104770345-104770367	14	104770345-104770367	104770345	104770367	left	ENSG00000142208	ENST00000649815	ENSE00002485852	GCCTACTCGGCCAGCGGCAC	exonic	FALSE	NA	NA	atcttgtggaaaggacgaaacaccGCCTACTCGGCCAGCGGCACgtttaagagctatgctggaaacagc	69	ff6b074b56ccaaa8235eff01891764e20ec44059
AKT1	ACTCGGCCAGCGGCACGGCCTGA	ACTCGGCCAGCGGCACGGCC	14:104770341-104770363	14	104770341-104770363	104770341	104770363	left	ENSG00000142208	ENST00000649815	ENSE00002485852	GCTCGGCCAGCGGCACGGCC	exonic	FALSE	NA	NA	atcttgtggaaaggacgaaacaccGCTCGGCCAGCGGCACGGCCgtttaagagctatgctggaaacagc	69	8ee9901cdb5305cde0ec21e088cf0ce0dfb75fa7
AKT1	TCGGCCAGCGGCACGGCCTGAGG	TCGGCCAGCGGCACGGCCTG	14:104770339-104770361	14	104770339-104770361	104770339	104770361	left	ENSG00000142208	ENST00000649815	ENSE00002485852	GCGGCCAGCGGCACGGCCTG	exonic	FALSE	NA	NA	atcttgtggaaaggacgaaacaccGCGGCCAGCGGCACGGCCTGgtttaagagctatgctggaaacagc	69	3b7d261f46aa7bcc56a47f0455c9120dbc1b8ec9
AKT1	CGGCCAGCGGCACGGCCTGAGGC	CGGCCAGCGGCACGGCCTGA	14:104770338-104770360	14	104770338-104770360	104770338	104770360	left	ENSG00000142208	ENST00000649815	ENSE00002485852	GGGCCAGCGGCACGGCCTGA	exonic	FALSE	NA	NA	atcttgtggaaaggacgaaacaccGGGCCAGCGGCACGGCCTGAgtttaagagctatgctggaaacagc	69	5d9e4ed90454a288d6beb26d77e014503222e02e
AKT1	GCCAGCGGCACGGCCTGAGGCGG	GCCAGCGGCACGGCCTGAGG	14:104770336-104770358	14	104770336-104770358	104770336	104770358	left	ENSG00000142208	ENST00000649815	ENSE00002485852	GCCAGCGGCACGGCCTGAGG	exonic	FALSE	NA	NA	atcttgtggaaaggacgaaacaccGCCAGCGGCACGGCCTGAGGgtttaagagctatgctggaaacagc	69	2db4771bdee2a88fa2a1a0de000ecde6867a835d
AKT1	CCAGCGGCACGGCCTGAGGCGGC	CCAGCGGCACGGCCTGAGGC	14:104770335-104770357	14	104770335-104770357	104770335	104770357	left	ENSG00000142208	ENST00000649815	ENSE00002485852	GCAGCGGCACGGCCTGAGGC	exonic	FALSE	NA	NA	atcttgtggaaaggacgaaacaccGCAGCGGCACGGCCTGAGGCgtttaagagctatgctggaaacagc	69	a16a65ddd8ed44523f5324ff27292deacb771662
AKT1	AGCGGCACGGCCTGAGGCGGCGG	AGCGGCACGGCCTGAGGCGG	14:104770333-104770355	14	104770333-104770355	104770333	104770355	left	ENSG00000142208	ENST00000649815	ENSE00002485852	GGCGGCACGGCCTGAGGCGG	exonic	FALSE	NA	NA	atcttgtggaaaggacgaaacaccGGCGGCACGGCCTGAGGCGGgtttaagagctatgctggaaacagc	69	cede9b4e91a778b0cac5ff74317559fd75275c16
AKT1	GCGGCACGGCCTGAGGCGGCGGT	GCGGCACGGCCTGAGGCGGC	14:104770332-104770354	14	104770332-104770354	104770332	104770354	left	ENSG00000142208	ENST00000649815	ENSE00002485852	GCGGCACGGCCTGAGGCGGC	exonic	FALSE	NA	NA	atcttgtggaaaggacgaaacaccGCGGCACGGCCTGAGGCGGCgtttaagagctatgctggaaacagc	69	8a8eddc387297afc47557e112f8ee75def615fdf
AKT1	GGCACGGCCTGAGGCGGCGGTGG	GGCACGGCCTGAGGCGGCGG	14:104770330-104770352	14	104770330-104770352	104770330	104770352	left	ENSG00000142208	ENST00000649815	ENSE00002485852	GGCACGGCCTGAGGCGGCGG	exonic	FALSE	NA	NA	atcttgtggaaaggacgaaacaccGGCACGGCCTGAGGCGGCGGgtttaagagctatgctggaaacagc	69	2c9082223ef005ee1cf8d44cb457c53781227a58
AKT1	GCACGGCCTGAGGCGGCGGTGGA	GCACGGCCTGAGGCGGCGGT	14:104770329-104770351	14	104770329-104770351	104770329	104770351	left	ENSG00000142208	ENST00000649815	ENSE00002485852	GCACGGCCTGAGGCGGCGGT	exonic	FALSE	NA	NA	atcttgtggaaaggacgaaacaccGCACGGCCTGAGGCGGCGGTgtttaagagctatgctggaaacagc	69	0b1278b80fc008b374933e86ed1e392c9c87ad14
AKT1	GGCCTGAGGCGGCGGTGGACTGC	GGCCTGAGGCGGCGGTGGAC	14:104770325-104770347	14	104770325-104770347	104770325	104770347	left	ENSG00000142208	ENST00000649815	ENSE00002485852	GGCCTGAGGCGGCGGTGGAC	exonic	FALSE	NA	NA	atcttgtggaaaggacgaaacaccGGCCTGAGGCGGCGGTGGACgtttaagagctatgctggaaacagc	69	52dcfebb6320f9d4d07ea4fafd759ee892a08dac
AKT1	CCTGAGGCGGCGGTGGACTGCGC	CCTGAGGCGGCGGTGGACTG	14:104770323-104770345	14	104770323-104770345	104770323	104770345	left	ENSG00000142208	ENST00000649815	ENSE00002485852	GCTGAGGCGGCGGTGGACTG	exonic	FALSE	NA	NA	atcttgtggaaaggacgaaacaccGCTGAGGCGGCGGTGGACTGgtttaagagctatgctggaaacagc	69	bb0c75b746e9255ace613b123099dad444dc54af
AKT1	GAGGCGGCGGTGGACTGCGCTGG	GAGGCGGCGGTGGACTGCGC	14:104770320-104770342	14	104770320-104770342	104770320	104770342	left	ENSG00000142208	ENST00000649815	ENSE00002485852	GAGGCGGCGGTGGACTGCGC	exonic	FALSE	NA	NA	atcttgtggaaaggacgaaacaccGAGGCGGCGGTGGACTGCGCgtttaagagctatgctggaaacagc	69	e6c20146ce77bb79bf50a7dd6d8e13dc5f3ee9ba
AKT1	AGGCGGCGGTGGACTGCGCTGGA	AGGCGGCGGTGGACTGCGCT	14:104770319-104770341	14	104770319-104770341	104770319	104770341	left	ENSG00000142208	ENST00000649815	ENSE00002485852	GGGCGGCGGTGGACTGCGCT	exonic	FALSE	NA	NA	atcttgtggaaaggacgaaacaccGGGCGGCGGTGGACTGCGCTgtttaagagctatgctggaaacagc	69	2baaa0a6a30e75b4ac3fe064b0d9cf23e70a20f1
AKT1	CGGCGGTGGACTGCGCTGGACGA	CGGCGGTGGACTGCGCTGGA	14:104770316-104770338	14	104770316-104770338	104770316	104770338	left	ENSG00000142208	ENST00000649815	ENSE00002485852	GGGCGGTGGACTGCGCTGGA	exonic	FALSE	NA	NA	atcttgtggaaaggacgaaacaccGGGCGGTGGACTGCGCTGGAgtttaagagctatgctggaaacagc	69	f29dc9ca97ea03f7fcf13771aaf5c49f9a1ca4ee
AKT1	GGTGGACTGCGCTGGACGATAGC	GGTGGACTGCGCTGGACGAT	14:104770312-104770334	14	104770312-104770334	104770312	104770334	left	ENSG00000142208	ENST00000649815	ENSE00002485852	GGTGGACTGCGCTGGACGAT	exonic	FALSE	NA	NA	atcttgtggaaaggacgaaacaccGGTGGACTGCGCTGGACGATgtttaagagctatgctggaaacagc	69	f1daa2bd89412eea4deae247d0245588000be652
AKT1	GACTGCGCTGGACGATAGCTTGG	GACTGCGCTGGACGATAGCT	14:104770308-104770330	14	104770308-104770330	104770308	104770330	left	ENSG00000142208	ENST00000649815	ENSE00002485852	GACTGCGCTGGACGATAGCT	exonic	FALSE	NA	NA	atcttgtggaaaggacgaaacaccGACTGCGCTGGACGATAGCTgtttaagagctatgctggaaacagc	69	c25790a898fd4abed0847a00ece09f03f5c000a7
AKT1	ACTGCGCTGGACGATAGCTTGGA	ACTGCGCTGGACGATAGCTT	14:104770307-104770329	14	104770307-104770329	104770307	104770329	left	ENSG00000142208	ENST00000649815	ENSE00002485852	GCTGCGCTGGACGATAGCTT	exonic	FALSE	NA	NA	atcttgtggaaaggacgaaacaccGCTGCGCTGGACGATAGCTTgtttaagagctatgctggaaacagc	69	3ef895a1604af19a9720c2a98ddbd7639bc7d466
AKT1	TGCGCTGGACGATAGCTTGGAGG	TGCGCTGGACGATAGCTTGG	14:104770305-104770327	14	104770305-104770327	104770305	104770327	left	ENSG00000142208	ENST00000649815	ENSE00002485852	GGCGCTGGACGATAGCTTGG	exonic	FALSE	NA	NA	atcttgtggaaaggacgaaacaccGGCGCTGGACGATAGCTTGGgtttaagagctatgctggaaacagc	69	5deaad3fb79f150ca214ca3c41c6feaef511df37
AKT1	GCGCTGGACGATAGCTTGGAGGG	GCGCTGGACGATAGCTTGGA	14:104770304-104770326	14	104770304-104770326	104770304	104770326	left	ENSG00000142208	ENST00000649815	ENSE00002485852	GCGCTGGACGATAGCTTGGA	exonic	FALSE	NA	NA	atcttgtggaaaggacgaaacaccGCGCTGGACGATAGCTTGGAgtttaagagctatgctggaaacagc	69	30d17a04b84249f12116730e3cec2c0135248d35
AKT1	CGCTGGACGATAGCTTGGAGGGA	CGCTGGACGATAGCTTGGAG	14:104770303-104770325	14	104770303-104770325	104770303	104770325	left	ENSG00000142208	ENST00000649815	ENSE00002485852	GGCTGGACGATAGCTTGGAG	exonic	FALSE	NA	NA	atcttgtggaaaggacgaaacaccGGCTGGACGATAGCTTGGAGgtttaagagctatgctggaaacagc	69	4dd607a13d465529d6841408dcc373e59534671f
AKT1	TGGACGATAGCTTGGAGGGATGG	TGGACGATAGCTTGGAGGGA	14:104770300-104770322	14	104770300-104770322	104770300	104770322	left	ENSG00000142208	ENST00000649815	ENSE00002485852	GGGACGATAGCTTGGAGGGA	exonic	FALSE	NA	NA	atcttgtggaaaggacgaaacaccGGGACGATAGCTTGGAGGGAgtttaagagctatgctggaaacagc	69	01f6d45ddfd70f9ad56568ce52b32ab92d0ba364
AKT1	GGACGATAGCTTGGAGGGATGGA	GGACGATAGCTTGGAGGGAT	14:104770299-104770321	14	104770299-104770321	104770299	104770321	left	ENSG00000142208	ENST00000649815	ENSE00002485852	GGACGATAGCTTGGAGGGAT	exonic	FALSE	NA	NA	atcttgtggaaaggacgaaacaccGGACGATAGCTTGGAGGGATgtttaagagctatgctggaaacagc	69	c7dc3fe3e3138256a063dd3d68bcbdb0c1e5785e
AKT1	ACGATAGCTTGGAGGGATGGAGA	ACGATAGCTTGGAGGGATGG	14:104770297-104770319	14	104770297-104770319	104770297	104770319	left	ENSG00000142208	ENST00000649815	ENSE00002485852	GCGATAGCTTGGAGGGATGG	exonic	FALSE	NA	NA	atcttgtggaaaggacgaaacaccGCGATAGCTTGGAGGGATGGgtttaagagctatgctggaaacagc	69	24672e2fa54061287965d0b0a95dd533cab9d319
AKT1	GATAGCTTGGAGGGATGGAGAGG	GATAGCTTGGAGGGATGGAG	14:104770295-104770317	14	104770295-104770317	104770295	104770317	left	ENSG00000142208	ENST00000649815	ENSE00002485852	GATAGCTTGGAGGGATGGAG	exonic	FALSE	NA	NA	atcttgtggaaaggacgaaacaccGATAGCTTGGAGGGATGGAGgtttaagagctatgctggaaacagc	69	526fdde00182de4c3947e1b5f9032c423a970855
AKT1	ATAGCTTGGAGGGATGGAGAGGC	ATAGCTTGGAGGGATGGAGA	14:104770294-104770316	14	104770294-104770316	104770294	104770316	left	ENSG00000142208	ENST00000649815	ENSE00002485852	GTAGCTTGGAGGGATGGAGA	exonic	FALSE	NA	NA	atcttgtggaaaggacgaaacaccGTAGCTTGGAGGGATGGAGAgtttaagagctatgctggaaacagc	69	9ac9820941bd9684ef91b4a7b11b70a115cc9427
AKT1	AGCTTGGAGGGATGGAGAGGCGG	AGCTTGGAGGGATGGAGAGG	14:104770292-104770314	14	104770292-104770314	104770292	104770314	left	ENSG00000142208	ENST00000649815	ENSE00002485852	GGCTTGGAGGGATGGAGAGG	exonic	FALSE	NA	NA	atcttgtggaaaggacgaaacaccGGCTTGGAGGGATGGAGAGGgtttaagagctatgctggaaacagc	69	22c65f424cafc2c9e12e479ad6fd277ff2a06513
AKT1	GCTTGGAGGGATGGAGAGGCGGC	GCTTGGAGGGATGGAGAGGC	14:104770291-104770313	14	104770291-104770313	104770291	104770313	left	ENSG00000142208	ENST00000649815	ENSE00002485852	GCTTGGAGGGATGGAGAGGC	exonic	FALSE	NA	NA	atcttgtggaaaggacgaaacaccGCTTGGAGGGATGGAGAGGCgtttaagagctatgctggaaacagc	69	e90eef974784860b76e490cd257ad06faae4ec9a
AKT1	GAGGGATGGAGAGGCGGCCTCGT	GAGGGATGGAGAGGCGGCCT	14:104770286-104770308	14	104770286-104770308	104770286	104770308	left	ENSG00000142208	ENST00000649815	ENSE00002485852	GAGGGATGGAGAGGCGGCCT	exonic	FALSE	NA	NA	atcttgtggaaaggacgaaacaccGAGGGATGGAGAGGCGGCCTgtttaagagctatgctggaaacagc	69	b6e9af0665f1290c2544a96c0fababc42945a282
AKT1	GGGATGGAGAGGCGGCCTCGTGC	GGGATGGAGAGGCGGCCTCG	14:104770284-104770306	14	104770284-104770306	104770284	104770306	left	ENSG00000142208	ENST00000649815	ENSE00002485852	GGGATGGAGAGGCGGCCTCG	exonic	FALSE	NA	NA	atcttgtggaaaggacgaaacaccGGGATGGAGAGGCGGCCTCGgtttaagagctatgctggaaacagc	69	8d5afb463b3c5e6266bd4ec999c4ba26fcfb5474
AKT1	GGAGAGGCGGCCTCGTGCCATGA	GGAGAGGCGGCCTCGTGCCA	14:104770279-104770301	14	104770279-104770301	104770279	104770301	left	ENSG00000142208	ENST00000649815	ENSE00002485852	GGAGAGGCGGCCTCGTGCCA	exonic	FALSE	NA	NA	atcttgtggaaaggacgaaacaccGGAGAGGCGGCCTCGTGCCAgtttaagagctatgctggaaacagc	69	b89b2d0c80bc4f4a0d805fbe8dd0aee3f8606310
AKT1	GGCGGCCTCGTGCCATGATCTGT	GGCGGCCTCGTGCCATGATC	14:104770274-104770296	14	104770274-104770296	104770274	104770296	left	ENSG00000142208	ENST00000649815	ENSE00002485852	GGCGGCCTCGTGCCATGATC	exonic	FALSE	NA	NA	atcttgtggaaaggacgaaacaccGGCGGCCTCGTGCCATGATCgtttaagagctatgctggaaacagc	69	aa95835a0ec81b88ae7e745378f5a4853fba9f85
AKT1	GTGCCATGATCTGTATTTAATGG	GTGCCATGATCTGTATTTAA	14:104770265-104770287	14	104770265-104770287	104770265	104770287	left	ENSG00000142208	ENST00000649815	ENSE00002485852	GTGCCATGATCTGTATTTAA	exonic	FALSE	NA	NA	atcttgtggaaaggacgaaacaccGTGCCATGATCTGTATTTAAgtttaagagctatgctggaaacagc	69	9967b354fe3165cf1d83dc9c19c3993c7d2934f3
AKT1	TGCCATGATCTGTATTTAATGGT	TGCCATGATCTGTATTTAAT	14:104770264-104770286	14	104770264-104770286	104770264	104770286	left	ENSG00000142208	ENST00000649815	ENSE00002485852	GGCCATGATCTGTATTTAAT	exonic	FALSE	NA	NA	atcttgtggaaaggacgaaacaccGGCCATGATCTGTATTTAATgtttaagagctatgctggaaacagc	69	b4ef289efab5931d26249f033b26b1beaeb64c41
AKT1	TTTTATTTCTCGGGTGCATTTGA	TTTTATTTCTCGGGTGCATT	14:104770241-104770263	14	104770241-104770263	104770241	104770263	left	ENSG00000142208	ENST00000649815	ENSE00002485852	GTTTATTTCTCGGGTGCATT	exonic	FALSE	NA	NA	atcttgtggaaaggacgaaacaccGTTTATTTCTCGGGTGCATTgtttaagagctatgctggaaacagc	69	eb27302fb0bcdc228d786b238fb87a34ddae3b23
AKT1	TTATTTCTCGGGTGCATTTGAGA	TTATTTCTCGGGTGCATTTG	14:104770239-104770261	14	104770239-104770261	104770239	104770261	left	ENSG00000142208	ENST00000649815	ENSE00002485852	GTATTTCTCGGGTGCATTTG	exonic	FALSE	NA	NA	atcttgtggaaaggacgaaacaccGTATTTCTCGGGTGCATTTGgtttaagagctatgctggaaacagc	69	cc9fd88927e8a1b4ed2ac62c75d0abb454574d8d
AKT1	ATTTCTCGGGTGCATTTGAGAGA	ATTTCTCGGGTGCATTTGAG	14:104770237-104770259	14	104770237-104770259	104770237	104770259	left	ENSG00000142208	ENST00000649815	ENSE00002485852	GTTTCTCGGGTGCATTTGAG	exonic	FALSE	NA	NA	atcttgtggaaaggacgaaacaccGTTTCTCGGGTGCATTTGAGgtttaagagctatgctggaaacagc	69	15dd4109f05bf69ad10ee6dc3c04e8c08ec0c427
AKT1	TCTCGGGTGCATTTGAGAGAAGC	TCTCGGGTGCATTTGAGAGA	14:104770234-104770256	14	104770234-104770256	104770234	104770256	left	ENSG00000142208	ENST00000649815	ENSE00002485852	GCTCGGGTGCATTTGAGAGA	exonic	FALSE	NA	NA	atcttgtggaaaggacgaaacaccGCTCGGGTGCATTTGAGAGAgtttaagagctatgctggaaacagc	69	c6f907d04143f26df9640bc55059fe454d8e8d8f
AKT1	GGTGCATTTGAGAGAAGCCACGC	GGTGCATTTGAGAGAAGCCA	14:104770229-104770251	14	104770229-104770251	104770229	104770251	left	ENSG00000142208	ENST00000649815	ENSE00002485852	GGTGCATTTGAGAGAAGCCA	exonic	FALSE	NA	NA	atcttgtggaaaggacgaaacaccGGTGCATTTGAGAGAAGCCAgtttaagagctatgctggaaacagc	69	ecb78ac34b7480dd3c8c5901512a80b88f15039e
AKT1	GCATTTGAGAGAAGCCACGCTGT	GCATTTGAGAGAAGCCACGC	14:104770226-104770248	14	104770226-104770248	104770226	104770248	left	ENSG00000142208	ENST00000649815	ENSE00002485852	GCATTTGAGAGAAGCCACGC	exonic	FALSE	NA	NA	atcttgtggaaaggacgaaacaccGCATTTGAGAGAAGCCACGCgtttaagagctatgctggaaacagc	69	08fdb3f01f7e244abc49c03e80cc8befe87e5a17
AKT1	GAGAAGCCACGCTGTCCTCTCGA	GAGAAGCCACGCTGTCCTCT	14:104770218-104770240	14	104770218-104770240	104770218	104770240	left	ENSG00000142208	ENST00000649815	ENSE00002485852	GAGAAGCCACGCTGTCCTCT	exonic	FALSE	NA	NA	atcttgtggaaaggacgaaacaccGAGAAGCCACGCTGTCCTCTgtttaagagctatgctggaaacagc	69	40cbb7582f631ed7ccff2c07fc01d4ede1baa606
AKT1	GAAGCCACGCTGTCCTCTCGAGC	GAAGCCACGCTGTCCTCTCG	14:104770216-104770238	14	104770216-104770238	104770216	104770238	left	ENSG00000142208	ENST00000649815	ENSE00002485852	GAAGCCACGCTGTCCTCTCG	exonic	FALSE	NA	NA	atcttgtggaaaggacgaaacaccGAAGCCACGCTGTCCTCTCGgtttaagagctatgctggaaacagc	69	c53548bf9b66f5b934ce411b20be9967bdce51db
AKT1	CACGCTGTCCTCTCGAGCCCAGA	CACGCTGTCCTCTCGAGCCC	14:104770211-104770233	14	104770211-104770233	104770211	104770233	left	ENSG00000142208	ENST00000649815	ENSE00002485852	GACGCTGTCCTCTCGAGCCC	exonic	FALSE	NA	NA	atcttgtggaaaggacgaaacaccGACGCTGTCCTCTCGAGCCCgtttaagagctatgctggaaacagc	69	c1b512fa5c8159abf21fc50001dc5ce2ac0bb5a2
AKT1	GCTGTCCTCTCGAGCCCAGATGG	GCTGTCCTCTCGAGCCCAGA	14:104770208-104770230	14	104770208-104770230	104770208	104770230	left	ENSG00000142208	ENST00000649815	ENSE00002485852	GCTGTCCTCTCGAGCCCAGA	exonic	FALSE	NA	NA	atcttgtggaaaggacgaaacaccGCTGTCCTCTCGAGCCCAGAgtttaagagctatgctggaaacagc	69	646739ebc9d617f5ad26fa501de5e97161b5cba2
AKT1	CTGTCCTCTCGAGCCCAGATGGA	CTGTCCTCTCGAGCCCAGAT	14:104770207-104770229	14	104770207-104770229	104770207	104770229	left	ENSG00000142208	ENST00000649815	ENSE00002485852	GTGTCCTCTCGAGCCCAGAT	exonic	FALSE	NA	NA	atcttgtggaaaggacgaaacaccGTGTCCTCTCGAGCCCAGATgtttaagagctatgctggaaacagc	69	a38b969018e83dab3524db258be789dc9cbf3dca
AKT1	CCTCTCGAGCCCAGATGGAAAGA	CCTCTCGAGCCCAGATGGAA	14:104770203-104770225	14	104770203-104770225	104770203	104770225	left	ENSG00000142208	ENST00000649815	ENSE00002485852	GCTCTCGAGCCCAGATGGAA	exonic	FALSE	NA	NA	atcttgtggaaaggacgaaacaccGCTCTCGAGCCCAGATGGAAgtttaagagctatgctggaaacagc	69	7bf672a9c85667e69cf30c38e49f2a43940a7aa7
AKT1	CTCGAGCCCAGATGGAAAGACGT	CTCGAGCCCAGATGGAAAGA	14:104770200-104770222	14	104770200-104770222	104770200	104770222	left	ENSG00000142208	ENST00000649815	ENSE00002485852	GTCGAGCCCAGATGGAAAGA	exonic	FALSE	NA	NA	atcttgtggaaaggacgaaacaccGTCGAGCCCAGATGGAAAGAgtttaagagctatgctggaaacagc	69	1223cb4c77870b059ec18084cea9bb75c9622c47
AKT1	CTGTGGGCAGCACCCTCCCCCGC	CTGTGGGCAGCACCCTCCCC	14:104770170-104770192	14	104770170-104770192	104770170	104770192	left	ENSG00000142208	ENST00000649815	ENSE00002485852	GTGTGGGCAGCACCCTCCCC	exonic	FALSE	NA	NA	atcttgtggaaaggacgaaacaccGTGTGGGCAGCACCCTCCCCgtttaagagctatgctggaaacagc	69	40c103f9169442e8a843a595c7e6bb254b20eb72
AKT1	TGGGCAGCACCCTCCCCCGCAGC	TGGGCAGCACCCTCCCCCGC	14:104770167-104770189	14	104770167-104770189	104770167	104770189	left	ENSG00000142208	ENST00000649815	ENSE00002485852	GGGGCAGCACCCTCCCCCGC	exonic	FALSE	NA	NA	atcttgtggaaaggacgaaacaccGGGGCAGCACCCTCCCCCGCgtttaagagctatgctggaaacagc	69	3dbb4442898572a378a5dfcef40ba791212bedcb
AKT1	GGCAGCACCCTCCCCCGCAGCGG	GGCAGCACCCTCCCCCGCAG	14:104770165-104770187	14	104770165-104770187	104770165	104770187	left	ENSG00000142208	ENST00000649815	ENSE00002485852	GGCAGCACCCTCCCCCGCAG	exonic	FALSE	NA	NA	atcttgtggaaaggacgaaacaccGGCAGCACCCTCCCCCGCAGgtttaagagctatgctggaaacagc	69	348f2e158ab2a4933d966fa802c9e691a8c2ffeb
AKT1	GCAGCACCCTCCCCCGCAGCGGG	GCAGCACCCTCCCCCGCAGC	14:104770164-104770186	14	104770164-104770186	104770164	104770186	left	ENSG00000142208	ENST00000649815	ENSE00002485852	GCAGCACCCTCCCCCGCAGC	exonic	FALSE	NA	NA	atcttgtggaaaggacgaaacaccGCAGCACCCTCCCCCGCAGCgtttaagagctatgctggaaacagc	69	03f2eac62e16c0465ca721ba0933a88571f9a107
AKT1	CAGCACCCTCCCCCGCAGCGGGG	CAGCACCCTCCCCCGCAGCG	14:104770163-104770185	14	104770163-104770185	104770163	104770185	left	ENSG00000142208	ENST00000649815	ENSE00002485852	GAGCACCCTCCCCCGCAGCG	exonic	FALSE	NA	NA	atcttgtggaaaggacgaaacaccGAGCACCCTCCCCCGCAGCGgtttaagagctatgctggaaacagc	69	6d38b2e405a4cafb85ea08a36d70551bd6641174
AKT1	AGCACCCTCCCCCGCAGCGGGGT	AGCACCCTCCCCCGCAGCGG	14:104770162-104770184	14	104770162-104770184	104770162	104770184	left	ENSG00000142208	ENST00000649815	ENSE00002485852	GGCACCCTCCCCCGCAGCGG	exonic	FALSE	NA	NA	atcttgtggaaaggacgaaacaccGGCACCCTCCCCCGCAGCGGgtttaagagctatgctggaaacagc	69	766b6cea757ad60463cb87ed339ecba35e99a210
AKT1	ACCCTCCCCCGCAGCGGGGTAGG	ACCCTCCCCCGCAGCGGGGT	14:104770159-104770181	14	104770159-104770181	104770159	104770181	left	ENSG00000142208	ENST00000649815	ENSE00002485852	GCCCTCCCCCGCAGCGGGGT	exonic	FALSE	NA	NA	atcttgtggaaaggacgaaacaccGCCCTCCCCCGCAGCGGGGTgtttaagagctatgctggaaacagc	69	a54ca5a408c63d2f897fb5a0abfdfc91ca4c3dff
AKT1	CCCTCCCCCGCAGCGGGGTAGGG	CCCTCCCCCGCAGCGGGGTA	14:104770158-104770180	14	104770158-104770180	104770158	104770180	left	ENSG00000142208	ENST00000649815	ENSE00002485852	GCCTCCCCCGCAGCGGGGTA	exonic	FALSE	NA	NA	atcttgtggaaaggacgaaacaccGCCTCCCCCGCAGCGGGGTAgtttaagagctatgctggaaacagc	69	6f7e56f4313cde81769f9ff6f2c492db90b7e19d
AKT1	CCTCCCCCGCAGCGGGGTAGGGA	CCTCCCCCGCAGCGGGGTAG	14:104770157-104770179	14	104770157-104770179	104770157	104770179	left	ENSG00000142208	ENST00000649815	ENSE00002485852	GCTCCCCCGCAGCGGGGTAG	exonic	FALSE	NA	NA	atcttgtggaaaggacgaaacaccGCTCCCCCGCAGCGGGGTAGgtttaagagctatgctggaaacagc	69	e528809a8005ae60da7042405f65521849e41fe8
AKT1	CCCCCGCAGCGGGGTAGGGAAGA	CCCCCGCAGCGGGGTAGGGA	14:104770154-104770176	14	104770154-104770176	104770154	104770176	left	ENSG00000142208	ENST00000649815	ENSE00002485852	GCCCCGCAGCGGGGTAGGGA	exonic	FALSE	NA	NA	atcttgtggaaaggacgaaacaccGCCCCGCAGCGGGGTAGGGAgtttaagagctatgctggaaacagc	69	9b59523ab16bf0ff04cbd9811e0b427263f02201
AKT1	GGTAGGGAAGAAAACTATCCTGC	GGTAGGGAAGAAAACTATCC	14:104770142-104770164	14	104770142-104770164	104770142	104770164	left	ENSG00000142208	ENST00000649815	ENSE00002485852	GGTAGGGAAGAAAACTATCC	exonic	FALSE	NA	NA	atcttgtggaaaggacgaaacaccGGTAGGGAAGAAAACTATCCgtttaagagctatgctggaaacagc	69	7e965e99b89d0d86806c5f124719d5c062bfd108
AKT1	TAGGGAAGAAAACTATCCTGCGG	TAGGGAAGAAAACTATCCTG	14:104770140-104770162	14	104770140-104770162	104770140	104770162	left	ENSG00000142208	ENST00000649815	ENSE00002485852	GAGGGAAGAAAACTATCCTG	exonic	FALSE	NA	NA	atcttgtggaaaggacgaaacaccGAGGGAAGAAAACTATCCTGgtttaagagctatgctggaaacagc	69	94c8e6867c8b571a976c0c96191810c1e2a39e44
AKT1	AGGGAAGAAAACTATCCTGCGGG	AGGGAAGAAAACTATCCTGC	14:104770139-104770161	14	104770139-104770161	104770139	104770161	left	ENSG00000142208	ENST00000649815	ENSE00002485852	GGGGAAGAAAACTATCCTGC	exonic	FALSE	NA	NA	atcttgtggaaaggacgaaacaccGGGGAAGAAAACTATCCTGCgtttaagagctatgctggaaacagc	69	67006e566cefc9cac92d272dbd9450da2379df89
AKT1	GGGAAGAAAACTATCCTGCGGGT	GGGAAGAAAACTATCCTGCG	14:104770138-104770160	14	104770138-104770160	104770138	104770160	left	ENSG00000142208	ENST00000649815	ENSE00002485852	GGGAAGAAAACTATCCTGCG	exonic	FALSE	NA	NA	atcttgtggaaaggacgaaacaccGGGAAGAAAACTATCCTGCGgtttaagagctatgctggaaacagc	69	f96d8cdbf1d6d2d48905b88f510606e4fe241754
AKT1	TTAATTTATTTCATCCAGTTTGT	TTAATTTATTTCATCCAGTT	14:104770114-104770136	14	104770114-104770136	104770114	104770136	left	ENSG00000142208	ENST00000649815	ENSE00002485852	GTAATTTATTTCATCCAGTT	exonic	FALSE	NA	NA	atcttgtggaaaggacgaaacaccGTAATTTATTTCATCCAGTTgtttaagagctatgctggaaacagc	69	181ddbe56c3ecccfe343ee02299938b09768c1dd
AKT1	ATTTCATCCAGTTTGTTCTCCGG	ATTTCATCCAGTTTGTTCTC	14:104770107-104770129	14	104770107-104770129	104770107	104770129	left	ENSG00000142208	ENST00000649815	ENSE00002485852	GTTTCATCCAGTTTGTTCTC	exonic	FALSE	NA	NA	atcttgtggaaaggacgaaacaccGTTTCATCCAGTTTGTTCTCgtttaagagctatgctggaaacagc	69	5f13ea9373a7763008fcce9524150cb9c4c2a3f7
AKT1	TTTCATCCAGTTTGTTCTCCGGG	TTTCATCCAGTTTGTTCTCC	14:104770106-104770128	14	104770106-104770128	104770106	104770128	left	ENSG00000142208	ENST00000649815	ENSE00002485852	GTTCATCCAGTTTGTTCTCC	exonic	FALSE	NA	NA	atcttgtggaaaggacgaaacaccGTTCATCCAGTTTGTTCTCCgtttaagagctatgctggaaacagc	69	cffb11c7ca2d91bae1b1debfd10584f5c0670398
AKT1	TTCATCCAGTTTGTTCTCCGGGT	TTCATCCAGTTTGTTCTCCG	14:104770105-104770127	14	104770105-104770127	104770105	104770127	left	ENSG00000142208	ENST00000649815	ENSE00002485852	GTCATCCAGTTTGTTCTCCG	exonic	FALSE	NA	NA	atcttgtggaaaggacgaaacaccGTCATCCAGTTTGTTCTCCGgtttaagagctatgctggaaacagc	69	3030cefbb0272c9fcd9effd57a3564fafe6e36b9
AKT1	CATCCAGTTTGTTCTCCGGGTGT	CATCCAGTTTGTTCTCCGGG	14:104770103-104770125	14	104770103-104770125	104770103	104770125	left	ENSG00000142208	ENST00000649815	ENSE00002485852	GATCCAGTTTGTTCTCCGGG	exonic	FALSE	NA	NA	atcttgtggaaaggacgaaacaccGATCCAGTTTGTTCTCCGGGgtttaagagctatgctggaaacagc	69	802dbadbffb1eafcb04ebaee5b4e07d9ba29e98f
AKT1	TCCAGTTTGTTCTCCGGGTGTGG	TCCAGTTTGTTCTCCGGGTG	14:104770101-104770123	14	104770101-104770123	104770101	104770123	left	ENSG00000142208	ENST00000649815	ENSE00002485852	GCCAGTTTGTTCTCCGGGTG	exonic	FALSE	NA	NA	atcttgtggaaaggacgaaacaccGCCAGTTTGTTCTCCGGGTGgtttaagagctatgctggaaacagc	69	adadfed5c8cc1f401fec24d45109d469e0193d80
AKT1	CCAGTTTGTTCTCCGGGTGTGGC	CCAGTTTGTTCTCCGGGTGT	14:104770100-104770122	14	104770100-104770122	104770100	104770122	left	ENSG00000142208	ENST00000649815	ENSE00002485852	GCAGTTTGTTCTCCGGGTGT	exonic	FALSE	NA	NA	atcttgtggaaaggacgaaacaccGCAGTTTGTTCTCCGGGTGTgtttaagagctatgctggaaacagc	69	1b655370e26b60a9dfef6447b77603ffe3b65eeb
AKT1	TGTTCTCCGGGTGTGGCCTCAGC	TGTTCTCCGGGTGTGGCCTC	14:104770094-104770116	14	104770094-104770116	104770094	104770116	left	ENSG00000142208	ENST00000649815	ENSE00002485852	GGTTCTCCGGGTGTGGCCTC	exonic	FALSE	NA	NA	atcttgtggaaaggacgaaacaccGGTTCTCCGGGTGTGGCCTCgtttaagagctatgctggaaacagc	69	b8c4d1310626c1ed7bf434ace294119858b34089
AKT1	CGGGTGTGGCCTCAGCCCTCAGA	CGGGTGTGGCCTCAGCCCTC	14:104770087-104770109	14	104770087-104770109	104770087	104770109	left	ENSG00000142208	ENST00000649815	ENSE00002485852	GGGGTGTGGCCTCAGCCCTC	exonic	FALSE	NA	NA	atcttgtggaaaggacgaaacaccGGGGTGTGGCCTCAGCCCTCgtttaagagctatgctggaaacagc	69	d260bc579316838ae7de347e5ae2ec636b598eb4
AKT1	CCTCAGCCCTCAGAACAATCCGA	CCTCAGCCCTCAGAACAATC	14:104770078-104770100	14	104770078-104770100	104770078	104770100	left	ENSG00000142208	ENST00000649815	ENSE00002485852	GCTCAGCCCTCAGAACAATC	exonic	FALSE	NA	NA	atcttgtggaaaggacgaaacaccGCTCAGCCCTCAGAACAATCgtttaagagctatgctggaaacagc	69	7f9f585e945b79645422ee9ca6e5fd1a92513672
AKT1	CCTCAGAACAATCCGATTCACGT	CCTCAGAACAATCCGATTCA	14:104770071-104770093	14	104770071-104770093	104770071	104770093	left	ENSG00000142208	ENST00000649815	ENSE00002485852	GCTCAGAACAATCCGATTCA	exonic	FALSE	NA	NA	atcttgtggaaaggacgaaacaccGCTCAGAACAATCCGATTCAgtttaagagctatgctggaaacagc	69	56c354eab1ac33058a4cf74e7770230d8bb452a4
AKT1	CAGAACAATCCGATTCACGTAGG	CAGAACAATCCGATTCACGT	14:104770068-104770090	14	104770068-104770090	104770068	104770090	left	ENSG00000142208	ENST00000649815	ENSE00002485852	GAGAACAATCCGATTCACGT	exonic	FALSE	NA	NA	atcttgtggaaaggacgaaacaccGAGAACAATCCGATTCACGTgtttaagagctatgctggaaacagc	69	aa88f48ed9e4255ab9a68b55d3cef7913bc41349
AKT1	AGAACAATCCGATTCACGTAGGG	AGAACAATCCGATTCACGTA	14:104770067-104770089	14	104770067-104770089	104770067	104770089	left	ENSG00000142208	ENST00000649815	ENSE00002485852	GGAACAATCCGATTCACGTA	exonic	FALSE	NA	NA	atcttgtggaaaggacgaaacaccGGAACAATCCGATTCACGTAgtttaagagctatgctggaaacagc	69	06e47e9cfc1f46f8c1a5bbbd762cd9fced7e41af
AKT1	GAACAATCCGATTCACGTAGGGA	GAACAATCCGATTCACGTAG	14:104770066-104770088	14	104770066-104770088	104770066	104770088	left	ENSG00000142208	ENST00000649815	ENSE00002485852	GAACAATCCGATTCACGTAG	exonic	FALSE	NA	NA	atcttgtggaaaggacgaaacaccGAACAATCCGATTCACGTAGgtttaagagctatgctggaaacagc	69	15680f3b03010d1b45524f1d1192c0785f6ff59e
AKT1	ATCCGATTCACGTAGGGAAATGT	ATCCGATTCACGTAGGGAAA	14:104770061-104770083	14	104770061-104770083	104770061	104770083	left	ENSG00000142208	ENST00000649815	ENSE00002485852	GTCCGATTCACGTAGGGAAA	exonic	FALSE	NA	NA	atcttgtggaaaggacgaaacaccGTCCGATTCACGTAGGGAAAgtttaagagctatgctggaaacagc	69	b76aa73b88f6960272594d905b14c619af75f361
AKT1	ATTCACGTAGGGAAATGTTAAGG	ATTCACGTAGGGAAATGTTA	14:104770056-104770078	14	104770056-104770078	104770056	104770078	left	ENSG00000142208	ENST00000649815	ENSE00002485852	GTTCACGTAGGGAAATGTTA	exonic	FALSE	NA	NA	atcttgtggaaaggacgaaacaccGTTCACGTAGGGAAATGTTAgtttaagagctatgctggaaacagc	69	144036718abe6c6537db68cdd69ccb8ee5c53fe4
AKT1	TTCACGTAGGGAAATGTTAAGGA	TTCACGTAGGGAAATGTTAA	14:104770055-104770077	14	104770055-104770077	104770055	104770077	left	ENSG00000142208	ENST00000649815	ENSE00002485852	GTCACGTAGGGAAATGTTAA	exonic	FALSE	NA	NA	atcttgtggaaaggacgaaacaccGTCACGTAGGGAAATGTTAAgtttaagagctatgctggaaacagc	69	d063eb7469dd0902e2bffd58c54e6796777d2669
AKT1	AGGGAAATGTTAAGGACTTCTGC	AGGGAAATGTTAAGGACTTC	14:104770048-104770070	14	104770048-104770070	104770048	104770070	left	ENSG00000142208	ENST00000649815	ENSE00002485852	GGGGAAATGTTAAGGACTTC	exonic	FALSE	NA	NA	atcttgtggaaaggacgaaacaccGGGGAAATGTTAAGGACTTCgtttaagagctatgctggaaacagc	69	8b86f5ce84d0fec29090e96fff3e9c2f7af5f5ed
AKT1	GAAATGTTAAGGACTTCTGCAGC	GAAATGTTAAGGACTTCTGC	14:104770045-104770067	14	104770045-104770067	104770045	104770067	left	ENSG00000142208	ENST00000649815	ENSE00002485852	GAAATGTTAAGGACTTCTGC	exonic	FALSE	NA	NA	atcttgtggaaaggacgaaacaccGAAATGTTAAGGACTTCTGCgtttaagagctatgctggaaacagc	69	431a4285bcc58fd4f56172b7aac4799079b2b969
AKT1	GTTAAGGACTTCTGCAGCTATGC	GTTAAGGACTTCTGCAGCTA	14:104770040-104770062	14	104770040-104770062	104770040	104770062	left	ENSG00000142208	ENST00000649815	ENSE00002485852	GTTAAGGACTTCTGCAGCTA	exonic	FALSE	NA	NA	atcttgtggaaaggacgaaacaccGTTAAGGACTTCTGCAGCTAgtttaagagctatgctggaaacagc	69	fbd83587746657decb46d13dea476bdb4c73da93
AKT1	TAAGGACTTCTGCAGCTATGCGC	TAAGGACTTCTGCAGCTATG	14:104770038-104770060	14	104770038-104770060	104770038	104770060	left	ENSG00000142208	ENST00000649815	ENSE00002485852	GAAGGACTTCTGCAGCTATG	exonic	FALSE	NA	NA	atcttgtggaaaggacgaaacaccGAAGGACTTCTGCAGCTATGgtttaagagctatgctggaaacagc	69	c8cfe04ca0267fb05408507bef27b0753b1736d1
AKT1	ACTTCTGCAGCTATGCGCAATGT	ACTTCTGCAGCTATGCGCAA	14:104770033-104770055	14	104770033-104770055	104770033	104770055	left	ENSG00000142208	ENST00000649815	ENSE00002485852	GCTTCTGCAGCTATGCGCAA	exonic	FALSE	NA	NA	atcttgtggaaaggacgaaacaccGCTTCTGCAGCTATGCGCAAgtttaagagctatgctggaaacagc	69	4d3b8be8bc01edf4a4295aa2cf0676a49c5822a2
AKT1	TTCTGCAGCTATGCGCAATGTGG	TTCTGCAGCTATGCGCAATG	14:104770031-104770053	14	104770031-104770053	104770031	104770053	left	ENSG00000142208	ENST00000649815	ENSE00002485852	GTCTGCAGCTATGCGCAATG	exonic	FALSE	NA	NA	atcttgtggaaaggacgaaacaccGTCTGCAGCTATGCGCAATGgtttaagagctatgctggaaacagc	69	06241867396887731bebd2d073057271d1ffc7b0
AKT1	TCTGCAGCTATGCGCAATGTGGC	TCTGCAGCTATGCGCAATGT	14:104770030-104770052	14	104770030-104770052	104770030	104770052	left	ENSG00000142208	ENST00000649815	ENSE00002485852	GCTGCAGCTATGCGCAATGT	exonic	FALSE	NA	NA	atcttgtggaaaggacgaaacaccGCTGCAGCTATGCGCAATGTgtttaagagctatgctggaaacagc	69	16c6260c2bca1d937d8f280e84d69f2add804152
AKT1	AGCTATGCGCAATGTGGCATTGG	AGCTATGCGCAATGTGGCAT	14:104770025-104770047	14	104770025-104770047	104770025	104770047	left	ENSG00000142208	ENST00000649815	ENSE00002485852	GGCTATGCGCAATGTGGCAT	exonic	FALSE	NA	NA	atcttgtggaaaggacgaaacaccGGCTATGCGCAATGTGGCATgtttaagagctatgctggaaacagc	69	4c333583772e7c9ff7d58b882185dbc6249a16a2
AKT1	GCTATGCGCAATGTGGCATTGGG	GCTATGCGCAATGTGGCATT	14:104770024-104770046	14	104770024-104770046	104770024	104770046	left	ENSG00000142208	ENST00000649815	ENSE00002485852	GCTATGCGCAATGTGGCATT	exonic	FALSE	NA	NA	atcttgtggaaaggacgaaacaccGCTATGCGCAATGTGGCATTgtttaagagctatgctggaaacagc	69	f6be903ff7e9ae6b0d22e09d771624ce1088c3d4
AKT1	CTATGCGCAATGTGGCATTGGGG	CTATGCGCAATGTGGCATTG	14:104770023-104770045	14	104770023-104770045	104770023	104770045	left	ENSG00000142208	ENST00000649815	ENSE00002485852	GTATGCGCAATGTGGCATTG	exonic	FALSE	NA	NA	atcttgtggaaaggacgaaacaccGTATGCGCAATGTGGCATTGgtttaagagctatgctggaaacagc	69	902bac78f87cdd532cf135be859bdc964eaa5913
AKT1	TATGCGCAATGTGGCATTGGGGG	TATGCGCAATGTGGCATTGG	14:104770022-104770044	14	104770022-104770044	104770022	104770044	left	ENSG00000142208	ENST00000649815	ENSE00002485852	GATGCGCAATGTGGCATTGG	exonic	FALSE	NA	NA	atcttgtggaaaggacgaaacaccGATGCGCAATGTGGCATTGGgtttaagagctatgctggaaacagc	69	f88dc7b8d20749a9fedba5a3766abdc20a3a4429
AKT1	ATGCGCAATGTGGCATTGGGGGG	ATGCGCAATGTGGCATTGGG	14:104770021-104770043	14	104770021-104770043	104770021	104770043	left	ENSG00000142208	ENST00000649815	ENSE00002485852	GTGCGCAATGTGGCATTGGG	exonic	FALSE	NA	NA	atcttgtggaaaggacgaaacaccGTGCGCAATGTGGCATTGGGgtttaagagctatgctggaaacagc	69	1bee192338125b50fa8ecb36203bc60b436d6538
AKT1	TGCGCAATGTGGCATTGGGGGGC	TGCGCAATGTGGCATTGGGG	14:104770020-104770042	14	104770020-104770042	104770020	104770042	left	ENSG00000142208	ENST00000649815	ENSE00002485852	GGCGCAATGTGGCATTGGGG	exonic	FALSE	NA	NA	atcttgtggaaaggacgaaacaccGGCGCAATGTGGCATTGGGGgtttaagagctatgctggaaacagc	69	01aa448a5eaaab41be752966510758437c405bc9
AKT1	GCAATGTGGCATTGGGGGGCCGG	GCAATGTGGCATTGGGGGGC	14:104770017-104770039	14	104770017-104770039	104770017	104770039	left	ENSG00000142208	ENST00000649815	ENSE00002485852	GCAATGTGGCATTGGGGGGC	exonic	FALSE	NA	NA	atcttgtggaaaggacgaaacaccGCAATGTGGCATTGGGGGGCgtttaagagctatgctggaaacagc	69	ea854d5a0284765e5ef0f3f44fc86a00ca61c348
AKT1	CAATGTGGCATTGGGGGGCCGGG	CAATGTGGCATTGGGGGGCC	14:104770016-104770038	14	104770016-104770038	104770016	104770038	left	ENSG00000142208	ENST00000649815	ENSE00002485852	GAATGTGGCATTGGGGGGCC	exonic	FALSE	NA	NA	atcttgtggaaaggacgaaacaccGAATGTGGCATTGGGGGGCCgtttaagagctatgctggaaacagc	69	aaee7b3b5c3106a525fd4d48bfb04b928b58b2b8
AKT1	AATGTGGCATTGGGGGGCCGGGC	AATGTGGCATTGGGGGGCCG	14:104770015-104770037	14	104770015-104770037	104770015	104770037	left	ENSG00000142208	ENST00000649815	ENSE00002485852	GATGTGGCATTGGGGGGCCG	exonic	FALSE	NA	NA	atcttgtggaaaggacgaaacaccGATGTGGCATTGGGGGGCCGgtttaagagctatgctggaaacagc	69	f1f41ea11b9a70bfc7101e4da40a4e2160731bba
AKT1	GTGGCATTGGGGGGCCGGGCAGG	GTGGCATTGGGGGGCCGGGC	14:104770012-104770034	14	104770012-104770034	104770012	104770034	left	ENSG00000142208	ENST00000649815	ENSE00002485852	GTGGCATTGGGGGGCCGGGC	exonic	FALSE	NA	NA	atcttgtggaaaggacgaaacaccGTGGCATTGGGGGGCCGGGCgtttaagagctatgctggaaacagc	69	fd107db5332cd962e6908417aa7ddcca727a3ab1
AKT1	TGGCATTGGGGGGCCGGGCAGGT	TGGCATTGGGGGGCCGGGCA	14:104770011-104770033	14	104770011-104770033	104770011	104770033	left	ENSG00000142208	ENST00000649815	ENSE00002485852	GGGCATTGGGGGGCCGGGCA	exonic	FALSE	NA	NA	atcttgtggaaaggacgaaacaccGGGCATTGGGGGGCCGGGCAgtttaagagctatgctggaaacagc	69	cb4cc5b5911227c4ec1cc4198397e7129cc02e76
AKT1	TTGGGGGGCCGGGCAGGTCCTGC	TTGGGGGGCCGGGCAGGTCC	14:104770006-104770028	14	104770006-104770028	104770006	104770028	left	ENSG00000142208	ENST00000649815	ENSE00002485852	GTGGGGGGCCGGGCAGGTCC	exonic	FALSE	NA	NA	atcttgtggaaaggacgaaacaccGTGGGGGGCCGGGCAGGTCCgtttaagagctatgctggaaacagc	69	f4cb7a8dd38527a7b593a02a52749d61ffe12cd2
AKT1	GGCCGGGCAGGTCCTGCCCATGT	GGCCGGGCAGGTCCTGCCCA	14:104770000-104770022	14	104770000-104770022	104770000	104770022	left	ENSG00000142208	ENST00000649815	ENSE00002485852	GGCCGGGCAGGTCCTGCCCA	exonic	FALSE	NA	NA	atcttgtggaaaggacgaaacaccGGCCGGGCAGGTCCTGCCCAgtttaagagctatgctggaaacagc	69	7941f270ac00081c1b48a83e8eaab8ee967dd6c5
AKT1	CCGGGCAGGTCCTGCCCATGTGT	CCGGGCAGGTCCTGCCCATG	14:104769998-104770020	14	104769998-104770020	104769998	104770020	left	ENSG00000142208	ENST00000649815	ENSE00002485852	GCGGGCAGGTCCTGCCCATG	exonic	FALSE	NA	NA	atcttgtggaaaggacgaaacaccGCGGGCAGGTCCTGCCCATGgtttaagagctatgctggaaacagc	69	8dc0766b4f8033d7fa3a5b3477c409c72feca7fa
AKT1	GCCCATGTGTCCCCTCACTCTGT	GCCCATGTGTCCCCTCACTC	14:104769985-104770007	14	104769985-104770007	104769985	104770007	left	ENSG00000142208	ENST00000649815	ENSE00002485852	GCCCATGTGTCCCCTCACTC	exonic	FALSE	NA	NA	atcttgtggaaaggacgaaacaccGCCCATGTGTCCCCTCACTCgtttaagagctatgctggaaacagc	69	afbe5d0478cb1d34f3206cf6ff4fc82676d44122
AKT1	ATGTGTCCCCTCACTCTGTCAGC	ATGTGTCCCCTCACTCTGTC	14:104769981-104770003	14	104769981-104770003	104769981	104770003	left	ENSG00000142208	ENST00000649815	ENSE00002485852	GTGTGTCCCCTCACTCTGTC	exonic	FALSE	NA	NA	atcttgtggaaaggacgaaacaccGTGTGTCCCCTCACTCTGTCgtttaagagctatgctggaaacagc	69	9929ca794828e098218be690d865f0a5221a005e
AKT1	GTCCCCTCACTCTGTCAGCCAGC	GTCCCCTCACTCTGTCAGCC	14:104769977-104769999	14	104769977-104769999	104769977	104769999	left	ENSG00000142208	ENST00000649815	ENSE00002485852	GTCCCCTCACTCTGTCAGCC	exonic	FALSE	NA	NA	atcttgtggaaaggacgaaacaccGTCCCCTCACTCTGTCAGCCgtttaagagctatgctggaaacagc	69	4001759b88b8ed423359631d84df3426e760007f
AKT1	CCCTCACTCTGTCAGCCAGCCGC	CCCTCACTCTGTCAGCCAGC	14:104769974-104769996	14	104769974-104769996	104769974	104769996	left	ENSG00000142208	ENST00000649815	ENSE00002485852	GCCTCACTCTGTCAGCCAGC	exonic	FALSE	NA	NA	atcttgtggaaaggacgaaacaccGCCTCACTCTGTCAGCCAGCgtttaagagctatgctggaaacagc	69	9260da1cc4651c2abe13132e76267ab735372492
AKT1	ACTCTGTCAGCCAGCCGCCCTGG	ACTCTGTCAGCCAGCCGCCC	14:104769969-104769991	14	104769969-104769991	104769969	104769991	left	ENSG00000142208	ENST00000649815	ENSE00002485852	GCTCTGTCAGCCAGCCGCCC	exonic	FALSE	NA	NA	atcttgtggaaaggacgaaacaccGCTCTGTCAGCCAGCCGCCCgtttaagagctatgctggaaacagc	69	67ed19bb459290a6e8f21152334b9339859d7dc8
AKT1	CTCTGTCAGCCAGCCGCCCTGGG	CTCTGTCAGCCAGCCGCCCT	14:104769968-104769990	14	104769968-104769990	104769968	104769990	left	ENSG00000142208	ENST00000649815	ENSE00002485852	GTCTGTCAGCCAGCCGCCCT	exonic	FALSE	NA	NA	atcttgtggaaaggacgaaacaccGTCTGTCAGCCAGCCGCCCTgtttaagagctatgctggaaacagc	69	756bfab7e99698d6c1e09e5bb88f32032d293261
AKT1	TCTGTCAGCCAGCCGCCCTGGGC	TCTGTCAGCCAGCCGCCCTG	14:104769967-104769989	14	104769967-104769989	104769967	104769989	left	ENSG00000142208	ENST00000649815	ENSE00002485852	GCTGTCAGCCAGCCGCCCTG	exonic	FALSE	NA	NA	atcttgtggaaaggacgaaacaccGCTGTCAGCCAGCCGCCCTGgtttaagagctatgctggaaacagc	69	a3f670f4e5d2ba453e38abec2be9f9a6dad9aff5
AKT1	GTCAGCCAGCCGCCCTGGGCTGT	GTCAGCCAGCCGCCCTGGGC	14:104769964-104769986	14	104769964-104769986	104769964	104769986	left	ENSG00000142208	ENST00000649815	ENSE00002485852	GTCAGCCAGCCGCCCTGGGC	exonic	FALSE	NA	NA	atcttgtggaaaggacgaaacaccGTCAGCCAGCCGCCCTGGGCgtttaagagctatgctggaaacagc	69	9a1d2494dff8ba86cd1f952ea378e70ce58df703
AKT1	GCCAGCCGCCCTGGGCTGTCTGT	GCCAGCCGCCCTGGGCTGTC	14:104769960-104769982	14	104769960-104769982	104769960	104769982	left	ENSG00000142208	ENST00000649815	ENSE00002485852	GCCAGCCGCCCTGGGCTGTC	exonic	FALSE	NA	NA	atcttgtggaaaggacgaaacaccGCCAGCCGCCCTGGGCTGTCgtttaagagctatgctggaaacagc	69	57660f063a7dc8bba8df235ac0fc32f6aaf136e2
AKT1	GCCCTGGGCTGTCTGTCACCAGC	GCCCTGGGCTGTCTGTCACC	14:104769953-104769975	14	104769953-104769975	104769953	104769975	left	ENSG00000142208	ENST00000649815	ENSE00002485852	GCCCTGGGCTGTCTGTCACC	exonic	FALSE	NA	NA	atcttgtggaaaggacgaaacaccGCCCTGGGCTGTCTGTCACCgtttaagagctatgctggaaacagc	69	1e7de6f37b235a91aadf1e0040554c7e356a06ec
AKT1	GCTGTCTGTCACCAGCTATCTGT	GCTGTCTGTCACCAGCTATC	14:104769946-104769968	14	104769946-104769968	104769946	104769968	left	ENSG00000142208	ENST00000649815	ENSE00002485852	GCTGTCTGTCACCAGCTATC	exonic	FALSE	NA	NA	atcttgtggaaaggacgaaacaccGCTGTCTGTCACCAGCTATCgtttaagagctatgctggaaacagc	69	8086ad52c00c082832109abd1bac4221ae81b2d8
AKT1	CCAGCTATCTGTCATCTCTCTGG	CCAGCTATCTGTCATCTCTC	14:104769935-104769957	14	104769935-104769957	104769935	104769957	left	ENSG00000142208	ENST00000649815	ENSE00002485852	GCAGCTATCTGTCATCTCTC	exonic	FALSE	NA	NA	atcttgtggaaaggacgaaacaccGCAGCTATCTGTCATCTCTCgtttaagagctatgctggaaacagc	69	bac2492115b54f1b01d572433ae3753273144cc4
AKT1	CAGCTATCTGTCATCTCTCTGGG	CAGCTATCTGTCATCTCTCT	14:104769934-104769956	14	104769934-104769956	104769934	104769956	left	ENSG00000142208	ENST00000649815	ENSE00002485852	GAGCTATCTGTCATCTCTCT	exonic	FALSE	NA	NA	atcttgtggaaaggacgaaacaccGAGCTATCTGTCATCTCTCTgtttaagagctatgctggaaacagc	69	cd00ec509d187cc8f272001c635d9b77caec7be3
AKT1	AGCTATCTGTCATCTCTCTGGGG	AGCTATCTGTCATCTCTCTG	14:104769933-104769955	14	104769933-104769955	104769933	104769955	left	ENSG00000142208	ENST00000649815	ENSE00002485852	GGCTATCTGTCATCTCTCTG	exonic	FALSE	NA	NA	atcttgtggaaaggacgaaacaccGGCTATCTGTCATCTCTCTGgtttaagagctatgctggaaacagc	69	5cdda2f905c32dcb758466b5275215fbe4aeec36
AKT1	GCTATCTGTCATCTCTCTGGGGC	GCTATCTGTCATCTCTCTGG	14:104769932-104769954	14	104769932-104769954	104769932	104769954	left	ENSG00000142208	ENST00000649815	ENSE00002485852	GCTATCTGTCATCTCTCTGG	exonic	FALSE	NA	NA	atcttgtggaaaggacgaaacaccGCTATCTGTCATCTCTCTGGgtttaagagctatgctggaaacagc	69	9a1d6b66225e3f02bfc12c9865a3d257f1861099
AKT1	CTGTCATCTCTCTGGGGCCCTGG	CTGTCATCTCTCTGGGGCCC	14:104769927-104769949	14	104769927-104769949	104769927	104769949	left	ENSG00000142208	ENST00000649815	ENSE00002485852	GTGTCATCTCTCTGGGGCCC	exonic	FALSE	NA	NA	atcttgtggaaaggacgaaacaccGTGTCATCTCTCTGGGGCCCgtttaagagctatgctggaaacagc	69	7b09fbbf9ac8307dfca6d884e2732c199a7a54a7
AKT1	TGTCATCTCTCTGGGGCCCTGGG	TGTCATCTCTCTGGGGCCCT	14:104769926-104769948	14	104769926-104769948	104769926	104769948	left	ENSG00000142208	ENST00000649815	ENSE00002485852	GGTCATCTCTCTGGGGCCCT	exonic	FALSE	NA	NA	atcttgtggaaaggacgaaacaccGGTCATCTCTCTGGGGCCCTgtttaagagctatgctggaaacagc	69	5ed6834f5f5e17933f4749410d588570e47de16c
AKT1	GTCATCTCTCTGGGGCCCTGGGC	GTCATCTCTCTGGGGCCCTG	14:104769925-104769947	14	104769925-104769947	104769925	104769947	left	ENSG00000142208	ENST00000649815	ENSE00002485852	GTCATCTCTCTGGGGCCCTG	exonic	FALSE	NA	NA	atcttgtggaaaggacgaaacaccGTCATCTCTCTGGGGCCCTGgtttaagagctatgctggaaacagc	69	f3274b94d547b423f59c44b16901969ea6d59cdf
AKT1	TCTCTGGGGCCCTGGGCCTCAGT	TCTCTGGGGCCCTGGGCCTC	14:104769919-104769941	14	104769919-104769941	104769919	104769941	left	ENSG00000142208	ENST00000649815	ENSE00002485852	GCTCTGGGGCCCTGGGCCTC	exonic	FALSE	NA	NA	atcttgtggaaaggacgaaacaccGCTCTGGGGCCCTGGGCCTCgtttaagagctatgctggaaacagc	69	7e18643c2e145f7d45db73848ead873ddbfe6036
AKT1	CCCTGGGCCTCAGTTCAACCTGG	CCCTGGGCCTCAGTTCAACC	14:104769910-104769932	14	104769910-104769932	104769910	104769932	left	ENSG00000142208	ENST00000649815	ENSE00002485852	GCCTGGGCCTCAGTTCAACC	exonic	FALSE	NA	NA	atcttgtggaaaggacgaaacaccGCCTGGGCCTCAGTTCAACCgtttaagagctatgctggaaacagc	69	929dd6ffeb71b6830c189f11b61367825b2350c6
AKT1	CCTGGGCCTCAGTTCAACCTGGT	CCTGGGCCTCAGTTCAACCT	14:104769909-104769931	14	104769909-104769931	104769909	104769931	left	ENSG00000142208	ENST00000649815	ENSE00002485852	GCTGGGCCTCAGTTCAACCT	exonic	FALSE	NA	NA	atcttgtggaaaggacgaaacaccGCTGGGCCTCAGTTCAACCTgtttaagagctatgctggaaacagc	69	3ed652b24ec047575f7163ac1803c94bd5500882
AKT1	TGGGCCTCAGTTCAACCTGGTGG	TGGGCCTCAGTTCAACCTGG	14:104769907-104769929	14	104769907-104769929	104769907	104769929	left	ENSG00000142208	ENST00000649815	ENSE00002485852	GGGGCCTCAGTTCAACCTGG	exonic	FALSE	NA	NA	atcttgtggaaaggacgaaacaccGGGGCCTCAGTTCAACCTGGgtttaagagctatgctggaaacagc	69	5b2cf764ff946d8d7230201607f59f2038ed4b15
AKT1	GGGCCTCAGTTCAACCTGGTGGC	GGGCCTCAGTTCAACCTGGT	14:104769906-104769928	14	104769906-104769928	104769906	104769928	left	ENSG00000142208	ENST00000649815	ENSE00002485852	GGGCCTCAGTTCAACCTGGT	exonic	FALSE	NA	NA	atcttgtggaaaggacgaaacaccGGGCCTCAGTTCAACCTGGTgtttaagagctatgctggaaacagc	69	18369344a157be926ff174a125f11c6feff6f973
AKT1	CAGTTCAACCTGGTGGCACCAGA	CAGTTCAACCTGGTGGCACC	14:104769900-104769922	14	104769900-104769922	104769900	104769922	left	ENSG00000142208	ENST00000649815	ENSE00002485852	GAGTTCAACCTGGTGGCACC	exonic	FALSE	NA	NA	atcttgtggaaaggacgaaacaccGAGTTCAACCTGGTGGCACCgtttaagagctatgctggaaacagc	69	f77d9defdca98e4acd86dcad3453754aed17a4e2
AKT1	TTCAACCTGGTGGCACCAGATGC	TTCAACCTGGTGGCACCAGA	14:104769897-104769919	14	104769897-104769919	104769897	104769919	left	ENSG00000142208	ENST00000649815	ENSE00002485852	GTCAACCTGGTGGCACCAGA	exonic	FALSE	NA	NA	atcttgtggaaaggacgaaacaccGTCAACCTGGTGGCACCAGAgtttaagagctatgctggaaacagc	69	8a77b15fa57e3ca2cfb2a1e3a362a69e0697a595
AKT1	CACCAGATGCAACCTCACTATGG	CACCAGATGCAACCTCACTA	14:104769884-104769906	14	104769884-104769906	104769884	104769906	left	ENSG00000142208	ENST00000649815	ENSE00002485852	GACCAGATGCAACCTCACTA	exonic	FALSE	NA	NA	atcttgtggaaaggacgaaacaccGACCAGATGCAACCTCACTAgtttaagagctatgctggaaacagc	69	a61354d52a61eb983113d12bd86b9c793bb0a513
AKT1	ACCAGATGCAACCTCACTATGGT	ACCAGATGCAACCTCACTAT	14:104769883-104769905	14	104769883-104769905	104769883	104769905	left	ENSG00000142208	ENST00000649815	ENSE00002485852	GCCAGATGCAACCTCACTAT	exonic	FALSE	NA	NA	atcttgtggaaaggacgaaacaccGCCAGATGCAACCTCACTATgtttaagagctatgctggaaacagc	69	8b83159a2f9443e7d9fcb6c7d7ae28286e827fc9
AKT1	GATGCAACCTCACTATGGTATGC	GATGCAACCTCACTATGGTA	14:104769879-104769901	14	104769879-104769901	104769879	104769901	left	ENSG00000142208	ENST00000649815	ENSE00002485852	GATGCAACCTCACTATGGTA	exonic	FALSE	NA	NA	atcttgtggaaaggacgaaacaccGATGCAACCTCACTATGGTAgtttaagagctatgctggaaacagc	69	2f9a1edb253400a185d2297b5322506315547691
AKT1	GCAACCTCACTATGGTATGCTGG	GCAACCTCACTATGGTATGC	14:104769876-104769898	14	104769876-104769898	104769876	104769898	left	ENSG00000142208	ENST00000649815	ENSE00002485852	GCAACCTCACTATGGTATGC	exonic	FALSE	NA	NA	atcttgtggaaaggacgaaacaccGCAACCTCACTATGGTATGCgtttaagagctatgctggaaacagc	69	95fa5edd5145c22a94a659e4ebba1635ec0701ea
AKT1	CAACCTCACTATGGTATGCTGGC	CAACCTCACTATGGTATGCT	14:104769875-104769897	14	104769875-104769897	104769875	104769897	left	ENSG00000142208	ENST00000649815	ENSE00002485852	GAACCTCACTATGGTATGCT	exonic	FALSE	NA	NA	atcttgtggaaaggacgaaacaccGAACCTCACTATGGTATGCTgtttaagagctatgctggaaacagc	69	d0fe78c78af7fb081af7905acbe4b0cd73eec30b
AKT1	CTCACTATGGTATGCTGGCCAGC	CTCACTATGGTATGCTGGCC	14:104769871-104769893	14	104769871-104769893	104769871	104769893	left	ENSG00000142208	ENST00000649815	ENSE00002485852	GTCACTATGGTATGCTGGCC	exonic	FALSE	NA	NA	atcttgtggaaaggacgaaacaccGTCACTATGGTATGCTGGCCgtttaagagctatgctggaaacagc	69	c9d9503ab258296fc4979c405e6a21a986cf2b3d
AKT1	TGCTGGCCAGCACCCTCTCCTGG	TGCTGGCCAGCACCCTCTCC	14:104769859-104769881	14	104769859-104769881	104769859	104769881	left	ENSG00000142208	ENST00000649815	ENSE00002485852	GGCTGGCCAGCACCCTCTCC	exonic	FALSE	NA	NA	atcttgtggaaaggacgaaacaccGGCTGGCCAGCACCCTCTCCgtttaagagctatgctggaaacagc	69	b93e8728d85d7ae24918ed31f5917c3646ef10c5
AKT1	GCTGGCCAGCACCCTCTCCTGGG	GCTGGCCAGCACCCTCTCCT	14:104769858-104769880	14	104769858-104769880	104769858	104769880	left	ENSG00000142208	ENST00000649815	ENSE00002485852	GCTGGCCAGCACCCTCTCCT	exonic	FALSE	NA	NA	atcttgtggaaaggacgaaacaccGCTGGCCAGCACCCTCTCCTgtttaagagctatgctggaaacagc	69	82ec813113c29ca6d759a022c28c103fd9b0d3dd
AKT1	CTGGCCAGCACCCTCTCCTGGGG	CTGGCCAGCACCCTCTCCTG	14:104769857-104769879	14	104769857-104769879	104769857	104769879	left	ENSG00000142208	ENST00000649815	ENSE00002485852	GTGGCCAGCACCCTCTCCTG	exonic	FALSE	NA	NA	atcttgtggaaaggacgaaacaccGTGGCCAGCACCCTCTCCTGgtttaagagctatgctggaaacagc	69	1084208a5a7377e0c456512e5da37d2b101a56d9
AKT1	TGGCCAGCACCCTCTCCTGGGGG	TGGCCAGCACCCTCTCCTGG	14:104769856-104769878	14	104769856-104769878	104769856	104769878	left	ENSG00000142208	ENST00000649815	ENSE00002485852	GGGCCAGCACCCTCTCCTGG	exonic	FALSE	NA	NA	atcttgtggaaaggacgaaacaccGGGCCAGCACCCTCTCCTGGgtttaagagctatgctggaaacagc	69	9d6bcf31b63eb4b16ba10bfddc16e415ef0fef7d
AKT1	GGCCAGCACCCTCTCCTGGGGGT	GGCCAGCACCCTCTCCTGGG	14:104769855-104769877	14	104769855-104769877	104769855	104769877	left	ENSG00000142208	ENST00000649815	ENSE00002485852	GGCCAGCACCCTCTCCTGGG	exonic	FALSE	NA	NA	atcttgtggaaaggacgaaacaccGGCCAGCACCCTCTCCTGGGgtttaagagctatgctggaaacagc	69	32ccbbf2866a236940e23d0db7f4d85a5f258535
AKT1	CCAGCACCCTCTCCTGGGGGTGG	CCAGCACCCTCTCCTGGGGG	14:104769853-104769875	14	104769853-104769875	104769853	104769875	left	ENSG00000142208	ENST00000649815	ENSE00002485852	GCAGCACCCTCTCCTGGGGG	exonic	FALSE	NA	NA	atcttgtggaaaggacgaaacaccGCAGCACCCTCTCCTGGGGGgtttaagagctatgctggaaacagc	69	8bca50e99b62e21a38b8f2d05573c73d2c4e7aa0
AKT1	CAGCACCCTCTCCTGGGGGTGGC	CAGCACCCTCTCCTGGGGGT	14:104769852-104769874	14	104769852-104769874	104769852	104769874	left	ENSG00000142208	ENST00000649815	ENSE00002485852	GAGCACCCTCTCCTGGGGGT	exonic	FALSE	NA	NA	atcttgtggaaaggacgaaacaccGAGCACCCTCTCCTGGGGGTgtttaagagctatgctggaaacagc	69	838ebdd6f7b8f1bcfd7a5d7e409ec5d4cdfdb82c
AKT1	CACCCTCTCCTGGGGGTGGCAGG	CACCCTCTCCTGGGGGTGGC	14:104769849-104769871	14	104769849-104769871	104769849	104769871	left	ENSG00000142208	ENST00000649815	ENSE00002485852	GACCCTCTCCTGGGGGTGGC	exonic	FALSE	NA	NA	atcttgtggaaaggacgaaacaccGACCCTCTCCTGGGGGTGGCgtttaagagctatgctggaaacagc	69	6456b9064d2f163f00a17f38f0639905c95cdb18
AKT1	ACCCTCTCCTGGGGGTGGCAGGC	ACCCTCTCCTGGGGGTGGCA	14:104769848-104769870	14	104769848-104769870	104769848	104769870	left	ENSG00000142208	ENST00000649815	ENSE00002485852	GCCCTCTCCTGGGGGTGGCA	exonic	FALSE	NA	NA	atcttgtggaaaggacgaaacaccGCCCTCTCCTGGGGGTGGCAgtttaagagctatgctggaaacagc	69	71259dad0de84b9795e95218c693f26ee997a48c
AKT1	CCTGGGGGTGGCAGGCACACAGC	CCTGGGGGTGGCAGGCACAC	14:104769841-104769863	14	104769841-104769863	104769841	104769863	left	ENSG00000142208	ENST00000649815	ENSE00002485852	GCTGGGGGTGGCAGGCACAC	exonic	FALSE	NA	NA	atcttgtggaaaggacgaaacaccGCTGGGGGTGGCAGGCACACgtttaagagctatgctggaaacagc	69	8c87ceb45d40b43c5a20b212b71f33ac2a4b3680
AKT1	GGGGGTGGCAGGCACACAGCAGC	GGGGGTGGCAGGCACACAGC	14:104769838-104769860	14	104769838-104769860	104769838	104769860	left	ENSG00000142208	ENST00000649815	ENSE00002485852	GGGGGTGGCAGGCACACAGC	exonic	FALSE	NA	NA	atcttgtggaaaggacgaaacaccGGGGGTGGCAGGCACACAGCgtttaagagctatgctggaaacagc	69	842cc89440041b965e74c58cddfe3be40e0919f8
AKT1	CAGGCACACAGCAGCCCCCCAGC	CAGGCACACAGCAGCCCCCC	14:104769830-104769852	14	104769830-104769852	104769830	104769852	left	ENSG00000142208	ENST00000649815	ENSE00002485852	GAGGCACACAGCAGCCCCCC	exonic	FALSE	NA	NA	atcttgtggaaaggacgaaacaccGAGGCACACAGCAGCCCCCCgtttaagagctatgctggaaacagc	69	65793f0a985781f2deb0e78a7a9727705a3669a1
AKT1	ACAGCAGCCCCCCAGCACTAAGG	ACAGCAGCCCCCCAGCACTA	14:104769823-104769845	14	104769823-104769845	104769823	104769845	left	ENSG00000142208	ENST00000649815	ENSE00002485852	GCAGCAGCCCCCCAGCACTA	exonic	FALSE	NA	NA	atcttgtggaaaggacgaaacaccGCAGCAGCCCCCCAGCACTAgtttaagagctatgctggaaacagc	69	551060decb282b1269dfd4583d54e1bfe3e19b23
AKT1	CAGCAGCCCCCCAGCACTAAGGC	CAGCAGCCCCCCAGCACTAA	14:104769822-104769844	14	104769822-104769844	104769822	104769844	left	ENSG00000142208	ENST00000649815	ENSE00002485852	GAGCAGCCCCCCAGCACTAA	exonic	FALSE	NA	NA	atcttgtggaaaggacgaaacaccGAGCAGCCCCCCAGCACTAAgtttaagagctatgctggaaacagc	69	7e793319e1f3f933aab719d5ca851e789211d9ef
AKT1	CAGCCCCCCAGCACTAAGGCCGT	CAGCCCCCCAGCACTAAGGC	14:104769819-104769841	14	104769819-104769841	104769819	104769841	left	ENSG00000142208	ENST00000649815	ENSE00002485852	GAGCCCCCCAGCACTAAGGC	exonic	FALSE	NA	NA	atcttgtggaaaggacgaaacaccGAGCCCCCCAGCACTAAGGCgtttaagagctatgctggaaacagc	69	70f3a2bc2cba5c040354e3b64a60d178a0a61865
AKT1	GCCCCCCAGCACTAAGGCCGTGT	GCCCCCCAGCACTAAGGCCG	14:104769817-104769839	14	104769817-104769839	104769817	104769839	left	ENSG00000142208	ENST00000649815	ENSE00002485852	GCCCCCCAGCACTAAGGCCG	exonic	FALSE	NA	NA	atcttgtggaaaggacgaaacaccGCCCCCCAGCACTAAGGCCGgtttaagagctatgctggaaacagc	69	41f4133f48f2a05806e875b86c326cd1a18d9cdf
AKT1	CAGCACTAAGGCCGTGTCTCTGA	CAGCACTAAGGCCGTGTCTC	14:104769811-104769833	14	104769811-104769833	104769811	104769833	left	ENSG00000142208	ENST00000649815	ENSE00002485852	GAGCACTAAGGCCGTGTCTC	exonic	FALSE	NA	NA	atcttgtggaaaggacgaaacaccGAGCACTAAGGCCGTGTCTCgtttaagagctatgctggaaacagc	69	bddc9c8ba0e217046d8605293094618593e4506b
AKT1	GCACTAAGGCCGTGTCTCTGAGG	GCACTAAGGCCGTGTCTCTG	14:104769809-104769831	14	104769809-104769831	104769809	104769831	left	ENSG00000142208	ENST00000649815	ENSE00002485852	GCACTAAGGCCGTGTCTCTG	exonic	FALSE	NA	NA	atcttgtggaaaggacgaaacaccGCACTAAGGCCGTGTCTCTGgtttaagagctatgctggaaacagc	69	7ec2f1622ac88e3d5946cf63feb568a0104014ea
AKT1	CACTAAGGCCGTGTCTCTGAGGA	CACTAAGGCCGTGTCTCTGA	14:104769808-104769830	14	104769808-104769830	104769808	104769830	left	ENSG00000142208	ENST00000649815	ENSE00002485852	GACTAAGGCCGTGTCTCTGA	exonic	FALSE	NA	NA	atcttgtggaaaggacgaaacaccGACTAAGGCCGTGTCTCTGAgtttaagagctatgctggaaacagc	69	bf26f93f25ac250d0d03e5062f60759ecc485412
AKT1	TAAGGCCGTGTCTCTGAGGACGT	TAAGGCCGTGTCTCTGAGGA	14:104769805-104769827	14	104769805-104769827	104769805	104769827	left	ENSG00000142208	ENST00000649815	ENSE00002485852	GAAGGCCGTGTCTCTGAGGA	exonic	FALSE	NA	NA	atcttgtggaaaggacgaaacaccGAAGGCCGTGTCTCTGAGGAgtttaagagctatgctggaaacagc	69	76f64d20af928146e1fd87655da28b7a216c1dbe
AKT1	CGTGTCTCTGAGGACGTCATCGG	CGTGTCTCTGAGGACGTCAT	14:104769799-104769821	14	104769799-104769821	104769799	104769821	left	ENSG00000142208	ENST00000649815	ENSE00002485852	GGTGTCTCTGAGGACGTCAT	exonic	FALSE	NA	NA	atcttgtggaaaggacgaaacaccGGTGTCTCTGAGGACGTCATgtttaagagctatgctggaaacagc	69	8a2e65968cfcd01111b690c7b6eac7f4c7221e21
AKT1	GTGTCTCTGAGGACGTCATCGGA	GTGTCTCTGAGGACGTCATC	14:104769798-104769820	14	104769798-104769820	104769798	104769820	left	ENSG00000142208	ENST00000649815	ENSE00002485852	GTGTCTCTGAGGACGTCATC	exonic	FALSE	NA	NA	atcttgtggaaaggacgaaacaccGTGTCTCTGAGGACGTCATCgtttaagagctatgctggaaacagc	69	a67dd218d733107ae4fff25a35e4e9362943ba6a
AKT1	GTCTCTGAGGACGTCATCGGAGG	GTCTCTGAGGACGTCATCGG	14:104769796-104769818	14	104769796-104769818	104769796	104769818	left	ENSG00000142208	ENST00000649815	ENSE00002485852	GTCTCTGAGGACGTCATCGG	exonic	FALSE	NA	NA	atcttgtggaaaggacgaaacaccGTCTCTGAGGACGTCATCGGgtttaagagctatgctggaaacagc	69	9e4398e106c48012a4d99d6a620ba55617c8cb73
AKT1	TCTCTGAGGACGTCATCGGAGGC	TCTCTGAGGACGTCATCGGA	14:104769795-104769817	14	104769795-104769817	104769795	104769817	left	ENSG00000142208	ENST00000649815	ENSE00002485852	GCTCTGAGGACGTCATCGGA	exonic	FALSE	NA	NA	atcttgtggaaaggacgaaacaccGCTCTGAGGACGTCATCGGAgtttaagagctatgctggaaacagc	69	6c30c6699c237d24747964728b1301bff6c365c3
AKT1	CTGAGGACGTCATCGGAGGCTGG	CTGAGGACGTCATCGGAGGC	14:104769792-104769814	14	104769792-104769814	104769792	104769814	left	ENSG00000142208	ENST00000649815	ENSE00002485852	GTGAGGACGTCATCGGAGGC	exonic	FALSE	NA	NA	atcttgtggaaaggacgaaacaccGTGAGGACGTCATCGGAGGCgtttaagagctatgctggaaacagc	69	8ad8b31bf5225aa3ce700f300d9bdd61bb52460e
AKT1	TGAGGACGTCATCGGAGGCTGGG	TGAGGACGTCATCGGAGGCT	14:104769791-104769813	14	104769791-104769813	104769791	104769813	left	ENSG00000142208	ENST00000649815	ENSE00002485852	GGAGGACGTCATCGGAGGCT	exonic	FALSE	NA	NA	atcttgtggaaaggacgaaacaccGGAGGACGTCATCGGAGGCTgtttaagagctatgctggaaacagc	69	888e57ecae213e28d64e5b67f64ad10b5c47687f
AKT1	GAGGACGTCATCGGAGGCTGGGC	GAGGACGTCATCGGAGGCTG	14:104769790-104769812	14	104769790-104769812	104769790	104769812	left	ENSG00000142208	ENST00000649815	ENSE00002485852	GAGGACGTCATCGGAGGCTG	exonic	FALSE	NA	NA	atcttgtggaaaggacgaaacaccGAGGACGTCATCGGAGGCTGgtttaagagctatgctggaaacagc	69	9bfcbf873e1040fc89a2da11ad2ae3ec979b7afe
AKT1	GTCATCGGAGGCTGGGCCCCTGG	GTCATCGGAGGCTGGGCCCC	14:104769784-104769806	14	104769784-104769806	104769784	104769806	left	ENSG00000142208	ENST00000649815	ENSE00002485852	GTCATCGGAGGCTGGGCCCC	exonic	FALSE	NA	NA	atcttgtggaaaggacgaaacaccGTCATCGGAGGCTGGGCCCCgtttaagagctatgctggaaacagc	69	b843df722be683caecfca5cc8da431417c084da4
AKT1	TCATCGGAGGCTGGGCCCCTGGG	TCATCGGAGGCTGGGCCCCT	14:104769783-104769805	14	104769783-104769805	104769783	104769805	left	ENSG00000142208	ENST00000649815	ENSE00002485852	GCATCGGAGGCTGGGCCCCT	exonic	FALSE	NA	NA	atcttgtggaaaggacgaaacaccGCATCGGAGGCTGGGCCCCTgtttaagagctatgctggaaacagc	69	e84d7121397ed7710bb54c849e02f77abd688eef
AKT1	CATCGGAGGCTGGGCCCCTGGGA	CATCGGAGGCTGGGCCCCTG	14:104769782-104769804	14	104769782-104769804	104769782	104769804	left	ENSG00000142208	ENST00000649815	ENSE00002485852	GATCGGAGGCTGGGCCCCTG	exonic	FALSE	NA	NA	atcttgtggaaaggacgaaacaccGATCGGAGGCTGGGCCCCTGgtttaagagctatgctggaaacagc	69	6245061f90393cff0caa39656a01884e97580809
AKT1	CGGAGGCTGGGCCCCTGGGATGG	CGGAGGCTGGGCCCCTGGGA	14:104769779-104769801	14	104769779-104769801	104769779	104769801	left	ENSG00000142208	ENST00000649815	ENSE00002485852	GGGAGGCTGGGCCCCTGGGA	exonic	FALSE	NA	NA	atcttgtggaaaggacgaaacaccGGGAGGCTGGGCCCCTGGGAgtttaagagctatgctggaaacagc	69	1923e17717726abf883ea0a5803184ca26a96081
AKT1	GGAGGCTGGGCCCCTGGGATGGG	GGAGGCTGGGCCCCTGGGAT	14:104769778-104769800	14	104769778-104769800	104769778	104769800	left	ENSG00000142208	ENST00000649815	ENSE00002485852	GGAGGCTGGGCCCCTGGGAT	exonic	FALSE	NA	NA	atcttgtggaaaggacgaaacaccGGAGGCTGGGCCCCTGGGATgtttaagagctatgctggaaacagc	69	76450334d2ec5169594b0643154ee1887884814d
AKT1	GAGGCTGGGCCCCTGGGATGGGA	GAGGCTGGGCCCCTGGGATG	14:104769777-104769799	14	104769777-104769799	104769777	104769799	left	ENSG00000142208	ENST00000649815	ENSE00002485852	GAGGCTGGGCCCCTGGGATG	exonic	FALSE	NA	NA	atcttgtggaaaggacgaaacaccGAGGCTGGGCCCCTGGGATGgtttaagagctatgctggaaacagc	69	36d2c91d55deeedac94c21bb18c33cbf80176d90
AKT1	TGGGCCCCTGGGATGGGACCAGG	TGGGCCCCTGGGATGGGACC	14:104769772-104769794	14	104769772-104769794	104769772	104769794	left	ENSG00000142208	ENST00000649815	ENSE00002485852	GGGGCCCCTGGGATGGGACC	exonic	FALSE	NA	NA	atcttgtggaaaggacgaaacaccGGGGCCCCTGGGATGGGACCgtttaagagctatgctggaaacagc	69	0296e0a706f3a45bafb01d98b6a4c9b59c4ed01d
AKT1	GGGCCCCTGGGATGGGACCAGGG	GGGCCCCTGGGATGGGACCA	14:104769771-104769793	14	104769771-104769793	104769771	104769793	left	ENSG00000142208	ENST00000649815	ENSE00002485852	GGGCCCCTGGGATGGGACCA	exonic	FALSE	NA	NA	atcttgtggaaaggacgaaacaccGGGCCCCTGGGATGGGACCAgtttaagagctatgctggaaacagc	69	53f5420cd901ff47febc515f7dfc406968efc5c5
AKT1	GGCCCCTGGGATGGGACCAGGGA	GGCCCCTGGGATGGGACCAG	14:104769770-104769792	14	104769770-104769792	104769770	104769792	left	ENSG00000142208	ENST00000649815	ENSE00002485852	GGCCCCTGGGATGGGACCAG	exonic	FALSE	NA	NA	atcttgtggaaaggacgaaacaccGGCCCCTGGGATGGGACCAGgtttaagagctatgctggaaacagc	69	4d410049fe2cc394fd6af0862723c730f4ebeb8e
AKT1	CCCTGGGATGGGACCAGGGATGG	CCCTGGGATGGGACCAGGGA	14:104769767-104769789	14	104769767-104769789	104769767	104769789	left	ENSG00000142208	ENST00000649815	ENSE00002485852	GCCTGGGATGGGACCAGGGA	exonic	FALSE	NA	NA	atcttgtggaaaggacgaaacaccGCCTGGGATGGGACCAGGGAgtttaagagctatgctggaaacagc	69	7a15659bfc5a284a844fe612f64b012383f78bd5
AKT1	CCTGGGATGGGACCAGGGATGGG	CCTGGGATGGGACCAGGGAT	14:104769766-104769788	14	104769766-104769788	104769766	104769788	left	ENSG00000142208	ENST00000649815	ENSE00002485852	GCTGGGATGGGACCAGGGAT	exonic	FALSE	NA	NA	atcttgtggaaaggacgaaacaccGCTGGGATGGGACCAGGGATgtttaagagctatgctggaaacagc	69	6f5449658dba074706d4dc924b3c182e8067f894
AKT1	CTGGGATGGGACCAGGGATGGGG	CTGGGATGGGACCAGGGATG	14:104769765-104769787	14	104769765-104769787	104769765	104769787	left	ENSG00000142208	ENST00000649815	ENSE00002485852	GTGGGATGGGACCAGGGATG	exonic	FALSE	NA	NA	atcttgtggaaaggacgaaacaccGTGGGATGGGACCAGGGATGgtttaagagctatgctggaaacagc	69	5e9ccc982d5ce7dc48b142a2b9a62cf6f2fc1f40
AKT1	TGGGATGGGACCAGGGATGGGGG	TGGGATGGGACCAGGGATGG	14:104769764-104769786	14	104769764-104769786	104769764	104769786	left	ENSG00000142208	ENST00000649815	ENSE00002485852	GGGGATGGGACCAGGGATGG	exonic	FALSE	NA	NA	atcttgtggaaaggacgaaacaccGGGGATGGGACCAGGGATGGgtttaagagctatgctggaaacagc	69	8b07470bf31e92d7a36a8fe7c81a17734af44cf3
AKT1	GGGATGGGACCAGGGATGGGGGA	GGGATGGGACCAGGGATGGG	14:104769763-104769785	14	104769763-104769785	104769763	104769785	left	ENSG00000142208	ENST00000649815	ENSE00002485852	GGGATGGGACCAGGGATGGG	exonic	FALSE	NA	NA	atcttgtggaaaggacgaaacaccGGGATGGGACCAGGGATGGGgtttaagagctatgctggaaacagc	69	d4f3dff87da3955b3663d6c670ec66e5746854d5
AKT1	ATGGGACCAGGGATGGGGGATGG	ATGGGACCAGGGATGGGGGA	14:104769760-104769782	14	104769760-104769782	104769760	104769782	left	ENSG00000142208	ENST00000649815	ENSE00002485852	GTGGGACCAGGGATGGGGGA	exonic	FALSE	NA	NA	atcttgtggaaaggacgaaacaccGTGGGACCAGGGATGGGGGAgtttaagagctatgctggaaacagc	69	56ac5d2dd65d3f8cc084cf29c0dc269beed134e7
AKT1	TGGGACCAGGGATGGGGGATGGG	TGGGACCAGGGATGGGGGAT	14:104769759-104769781	14	104769759-104769781	104769759	104769781	left	ENSG00000142208	ENST00000649815	ENSE00002485852	GGGGACCAGGGATGGGGGAT	exonic	FALSE	NA	NA	atcttgtggaaaggacgaaacaccGGGGACCAGGGATGGGGGATgtttaagagctatgctggaaacagc	69	590d06a66c32834e07fd266bdd4b50d030fac257
AKT1	GGGACCAGGGATGGGGGATGGGC	GGGACCAGGGATGGGGGATG	14:104769758-104769780	14	104769758-104769780	104769758	104769780	left	ENSG00000142208	ENST00000649815	ENSE00002485852	GGGACCAGGGATGGGGGATG	exonic	FALSE	NA	NA	atcttgtggaaaggacgaaacaccGGGACCAGGGATGGGGGATGgtttaagagctatgctggaaacagc	69	99457e2abce6cdc2e5ec8d970beb031ac6a26946
AKT1	CCAGGGATGGGGGATGGGCCAGG	CCAGGGATGGGGGATGGGCC	14:104769754-104769776	14	104769754-104769776	104769754	104769776	left	ENSG00000142208	ENST00000649815	ENSE00002485852	GCAGGGATGGGGGATGGGCC	exonic	FALSE	NA	NA	atcttgtggaaaggacgaaacaccGCAGGGATGGGGGATGGGCCgtttaagagctatgctggaaacagc	69	9e26c7dc1c38a6e98238fdc6138de94693f64925
AKT1	CAGGGATGGGGGATGGGCCAGGG	CAGGGATGGGGGATGGGCCA	14:104769753-104769775	14	104769753-104769775	104769753	104769775	left	ENSG00000142208	ENST00000649815	ENSE00002485852	GAGGGATGGGGGATGGGCCA	exonic	FALSE	NA	NA	atcttgtggaaaggacgaaacaccGAGGGATGGGGGATGGGCCAgtttaagagctatgctggaaacagc	69	afd4044f09585f84ae98646a5b1f7a5b3c459aca
AKT1	AGGGATGGGGGATGGGCCAGGGT	AGGGATGGGGGATGGGCCAG	14:104769752-104769774	14	104769752-104769774	104769752	104769774	left	ENSG00000142208	ENST00000649815	ENSE00002485852	GGGGATGGGGGATGGGCCAG	exonic	FALSE	NA	NA	atcttgtggaaaggacgaaacaccGGGGATGGGGGATGGGCCAGgtttaagagctatgctggaaacagc	69	4ac5bbe5989c03825cd05f6b049808987c17f15a
AKT1	GGATGGGCCAGGGTTTACCCAGT	GGATGGGCCAGGGTTTACCC	14:104769743-104769765	14	104769743-104769765	104769743	104769765	left	ENSG00000142208	ENST00000649815	ENSE00002485852	GGATGGGCCAGGGTTTACCC	exonic	FALSE	NA	NA	atcttgtggaaaggacgaaacaccGGATGGGCCAGGGTTTACCCgtttaagagctatgctggaaacagc	69	245977e9853725d51bfec82610e51bcad16adf00
AKT1	ATGGGCCAGGGTTTACCCAGTGG	ATGGGCCAGGGTTTACCCAG	14:104769741-104769763	14	104769741-104769763	104769741	104769763	left	ENSG00000142208	ENST00000649815	ENSE00002485852	GTGGGCCAGGGTTTACCCAG	exonic	FALSE	NA	NA	atcttgtggaaaggacgaaacaccGTGGGCCAGGGTTTACCCAGgtttaagagctatgctggaaacagc	69	97b9acde63bc44d4672219a8af9ea676a34c2cc8
AKT1	TGGGCCAGGGTTTACCCAGTGGG	TGGGCCAGGGTTTACCCAGT	14:104769740-104769762	14	104769740-104769762	104769740	104769762	left	ENSG00000142208	ENST00000649815	ENSE00002485852	GGGGCCAGGGTTTACCCAGT	exonic	FALSE	NA	NA	atcttgtggaaaggacgaaacaccGGGGCCAGGGTTTACCCAGTgtttaagagctatgctggaaacagc	69	ae414ec574360604edfb56f8a80aed9fe548dcb3
AKT1	GGGCCAGGGTTTACCCAGTGGGA	GGGCCAGGGTTTACCCAGTG	14:104769739-104769761	14	104769739-104769761	104769739	104769761	left	ENSG00000142208	ENST00000649815	ENSE00002485852	GGGCCAGGGTTTACCCAGTG	exonic	FALSE	NA	NA	atcttgtggaaaggacgaaacaccGGGCCAGGGTTTACCCAGTGgtttaagagctatgctggaaacagc	69	89d9f86926f4a5a644e378df9817c2bf266bbd50
AKT1	CAGGGTTTACCCAGTGGGACAGA	CAGGGTTTACCCAGTGGGAC	14:104769735-104769757	14	104769735-104769757	104769735	104769757	left	ENSG00000142208	ENST00000649815	ENSE00002485852	GAGGGTTTACCCAGTGGGAC	exonic	FALSE	NA	NA	atcttgtggaaaggacgaaacaccGAGGGTTTACCCAGTGGGACgtttaagagctatgctggaaacagc	69	9d85b3b4cee10fa36b4d5e2a0d13e88e6359badb
AKT1	GGGTTTACCCAGTGGGACAGAGG	GGGTTTACCCAGTGGGACAG	14:104769733-104769755	14	104769733-104769755	104769733	104769755	left	ENSG00000142208	ENST00000649815	ENSE00002485852	GGGTTTACCCAGTGGGACAG	exonic	FALSE	NA	NA	atcttgtggaaaggacgaaacaccGGGTTTACCCAGTGGGACAGgtttaagagctatgctggaaacagc	69	faf095cc35af3aead355da10086152a807b04759
AKT1	GGTTTACCCAGTGGGACAGAGGA	GGTTTACCCAGTGGGACAGA	14:104769732-104769754	14	104769732-104769754	104769732	104769754	left	ENSG00000142208	ENST00000649815	ENSE00002485852	GGTTTACCCAGTGGGACAGA	exonic	FALSE	NA	NA	atcttgtggaaaggacgaaacaccGGTTTACCCAGTGGGACAGAgtttaagagctatgctggaaacagc	69	b98ae0d3a215dc396811c509e3658ce5afc72eeb
AKT1	TTTACCCAGTGGGACAGAGGAGC	TTTACCCAGTGGGACAGAGG	14:104769730-104769752	14	104769730-104769752	104769730	104769752	left	ENSG00000142208	ENST00000649815	ENSE00002485852	GTTACCCAGTGGGACAGAGG	exonic	FALSE	NA	NA	atcttgtggaaaggacgaaacaccGTTACCCAGTGGGACAGAGGgtttaagagctatgctggaaacagc	69	50cf037f70ff7fefe201a822e8578664c63851b8
AKT1	CCCAGTGGGACAGAGGAGCAAGG	CCCAGTGGGACAGAGGAGCA	14:104769726-104769748	14	104769726-104769748	104769726	104769748	left	ENSG00000142208	ENST00000649815	ENSE00002485852	GCCAGTGGGACAGAGGAGCA	exonic	FALSE	NA	NA	atcttgtggaaaggacgaaacaccGCCAGTGGGACAGAGGAGCAgtttaagagctatgctggaaacagc	69	e19568cd4c2a6d2beba3244f48633a74fd75cd52
AKT1	CCAGTGGGACAGAGGAGCAAGGT	CCAGTGGGACAGAGGAGCAA	14:104769725-104769747	14	104769725-104769747	104769725	104769747	left	ENSG00000142208	ENST00000649815	ENSE00002485852	GCAGTGGGACAGAGGAGCAA	exonic	FALSE	NA	NA	atcttgtggaaaggacgaaacaccGCAGTGGGACAGAGGAGCAAgtttaagagctatgctggaaacagc	69	da8f96373e9b34dea04cb6749ab328af18d94d64
AKT1	AGAGGAGCAAGGTTTAAATTTGT	AGAGGAGCAAGGTTTAAATT	14:104769715-104769737	14	104769715-104769737	104769715	104769737	left	ENSG00000142208	ENST00000649815	ENSE00002485852	GGAGGAGCAAGGTTTAAATT	exonic	FALSE	NA	NA	atcttgtggaaaggacgaaacaccGGAGGAGCAAGGTTTAAATTgtttaagagctatgctggaaacagc	69	56d23c26fe1758da53b361154248a6f981988909
AKT1	GCAAGGTTTAAATTTGTTATTGT	GCAAGGTTTAAATTTGTTAT	14:104769709-104769731	14	104769709-104769731	104769709	104769731	left	ENSG00000142208	ENST00000649815	ENSE00002485852	GCAAGGTTTAAATTTGTTAT	exonic	FALSE	NA	NA	atcttgtggaaaggacgaaacaccGCAAGGTTTAAATTTGTTATgtttaagagctatgctggaaacagc	69	d362854e9bd8237533095632147c8136c893624a
AKT1	AAGGTTTAAATTTGTTATTGTGT	AAGGTTTAAATTTGTTATTG	14:104769707-104769729	14	104769707-104769729	104769707	104769729	left	ENSG00000142208	ENST00000649815	ENSE00002485852	GAGGTTTAAATTTGTTATTG	exonic	FALSE	NA	NA	atcttgtggaaaggacgaaacaccGAGGTTTAAATTTGTTATTGgtttaagagctatgctggaaacagc	69	8b5eb787997af891ed447ae2826977c4f6d67e21
AKT1	AAATTTGTTATTGTGTATTATGT	AAATTTGTTATTGTGTATTA	14:104769700-104769722	14	104769700-104769722	104769700	104769722	left	ENSG00000142208	ENST00000649815	ENSE00002485852	GAATTTGTTATTGTGTATTA	exonic	FALSE	NA	NA	atcttgtggaaaggacgaaacaccGAATTTGTTATTGTGTATTAgtttaagagctatgctggaaacagc	69	944025df74101316fe388b0d30d968278b834c7c
AKT1	TTTGTTATTGTGTATTATGTTGT	TTTGTTATTGTGTATTATGT	14:104769697-104769719	14	104769697-104769719	104769697	104769719	left	ENSG00000142208	ENST00000649815	ENSE00002485852	GTTGTTATTGTGTATTATGT	exonic	FALSE	NA	NA	atcttgtggaaaggacgaaacaccGTTGTTATTGTGTATTATGTgtttaagagctatgctggaaacagc	69	77260a84d72a9ab1bd146669462de9e6c9233c44
AKT1	TGTGTATTATGTTGTTCAAATGC	TGTGTATTATGTTGTTCAAA	14:104769689-104769711	14	104769689-104769711	104769689	104769711	left	ENSG00000142208	ENST00000649815	ENSE00002485852	GGTGTATTATGTTGTTCAAA	exonic	FALSE	NA	NA	atcttgtggaaaggacgaaacaccGGTGTATTATGTTGTTCAAAgtttaagagctatgctggaaacagc	69	125185b259c09a6f319e1ed6dbf75af98bb331dc
AKT1	TATGTTGTTCAAATGCATTTTGG	TATGTTGTTCAAATGCATTT	14:104769682-104769704	14	104769682-104769704	104769682	104769704	left	ENSG00000142208	ENST00000649815	ENSE00002485852	GATGTTGTTCAAATGCATTT	exonic	FALSE	NA	NA	atcttgtggaaaggacgaaacaccGATGTTGTTCAAATGCATTTgtttaagagctatgctggaaacagc	69	d7ef5d90ef7fdac2df8fb8a31d8cf166c062e5d1
AKT1	TTTAATCTTTGTGACAGGAAAGC	TTTAATCTTTGTGACAGGAA	14:104769654-104769676	14	104769654-104769676	104769654	104769676	left	ENSG00000142208	ENST00000649815	ENSE00002485852	GTTAATCTTTGTGACAGGAA	exonic	FALSE	NA	NA	atcttgtggaaaggacgaaacaccGTTAATCTTTGTGACAGGAAgtttaagagctatgctggaaacagc	69	857de443695de2d5a1bfd7d5993919b6481fdfa5
AKT1	AGCCCTCCCCCTTCCCCTTCTGT	AGCCCTCCCCCTTCCCCTTC	14:104769634-104769656	14	104769634-104769656	104769634	104769656	left	ENSG00000142208	ENST00000649815	ENSE00002485852	GGCCCTCCCCCTTCCCCTTC	exonic	FALSE	NA	NA	atcttgtggaaaggacgaaacaccGGCCCTCCCCCTTCCCCTTCgtttaagagctatgctggaaacagc	69	dcaa37864fc0d42bc1a1eeff9d9f95318c939a68
AKT1	CCCTCCCCCTTCCCCTTCTGTGT	CCCTCCCCCTTCCCCTTCTG	14:104769632-104769654	14	104769632-104769654	104769632	104769654	left	ENSG00000142208	ENST00000649815	ENSE00002485852	GCCTCCCCCTTCCCCTTCTG	exonic	FALSE	NA	NA	atcttgtggaaaggacgaaacaccGCCTCCCCCTTCCCCTTCTGgtttaagagctatgctggaaacagc	69	692c3d47a5a489271efd28a8311fd7c7b3ae62de
AKT1	CCCTTCCCCTTCTGTGTCACAGT	CCCTTCCCCTTCTGTGTCAC	14:104769626-104769648	14	104769626-104769648	104769626	104769648	left	ENSG00000142208	ENST00000649815	ENSE00002485852	GCCTTCCCCTTCTGTGTCAC	exonic	FALSE	NA	NA	atcttgtggaaaggacgaaacaccGCCTTCCCCTTCTGTGTCACgtttaagagctatgctggaaacagc	69	032086b6bfdcb42b5b24fd685003463627ecad7e
AKT1	CCCTTCTGTGTCACAGTTCTTGG	CCCTTCTGTGTCACAGTTCT	14:104769620-104769642	14	104769620-104769642	104769620	104769642	left	ENSG00000142208	ENST00000649815	ENSE00002485852	GCCTTCTGTGTCACAGTTCT	exonic	FALSE	NA	NA	atcttgtggaaaggacgaaacaccGCCTTCTGTGTCACAGTTCTgtttaagagctatgctggaaacagc	69	3776a46f618987d685ab4580d65e11c4d6ec5c66
AKT1	CCTTCTGTGTCACAGTTCTTGGT	CCTTCTGTGTCACAGTTCTT	14:104769619-104769641	14	104769619-104769641	104769619	104769641	left	ENSG00000142208	ENST00000649815	ENSE00002485852	GCTTCTGTGTCACAGTTCTT	exonic	FALSE	NA	NA	atcttgtggaaaggacgaaacaccGCTTCTGTGTCACAGTTCTTgtttaagagctatgctggaaacagc	69	fc2a19ca3358b5a54eaa65253c0b9e3eb4c81dde
AKT1	TTCTGTGTCACAGTTCTTGGTGA	TTCTGTGTCACAGTTCTTGG	14:104769617-104769639	14	104769617-104769639	104769617	104769639	left	ENSG00000142208	ENST00000649815	ENSE00002485852	GTCTGTGTCACAGTTCTTGG	exonic	FALSE	NA	NA	atcttgtggaaaggacgaaacaccGTCTGTGTCACAGTTCTTGGgtttaagagctatgctggaaacagc	69	4bcd3a5b9aa2eba2c4e3bcc5fa4ae5d4323a98ee
AKT1	GTGTCACAGTTCTTGGTGACTGT	GTGTCACAGTTCTTGGTGAC	14:104769613-104769635	14	104769613-104769635	104769613	104769635	left	ENSG00000142208	ENST00000649815	ENSE00002485852	GTGTCACAGTTCTTGGTGAC	exonic	FALSE	NA	NA	atcttgtggaaaggacgaaacaccGTGTCACAGTTCTTGGTGACgtttaagagctatgctggaaacagc	69	cacf46bd7c691101bb091a53b00602f9c441f4b3
AKT1	GTTCTTGGTGACTGTCCCACCGG	GTTCTTGGTGACTGTCCCAC	14:104769605-104769627	14	104769605-104769627	104769605	104769627	left	ENSG00000142208	ENST00000649815	ENSE00002485852	GTTCTTGGTGACTGTCCCAC	exonic	FALSE	NA	NA	atcttgtggaaaggacgaaacaccGTTCTTGGTGACTGTCCCACgtttaagagctatgctggaaacagc	69	cbc57527e8e8a872ef13616092f495dc82a3a1ef
AKT1	TTCTTGGTGACTGTCCCACCGGG	TTCTTGGTGACTGTCCCACC	14:104769604-104769626	14	104769604-104769626	104769604	104769626	left	ENSG00000142208	ENST00000649815	ENSE00002485852	GTCTTGGTGACTGTCCCACC	exonic	FALSE	NA	NA	atcttgtggaaaggacgaaacaccGTCTTGGTGACTGTCCCACCgtttaagagctatgctggaaacagc	69	8ed426c275b4a1e1b1eb7a190a60bdf44f292c24
AKT1	TCTTGGTGACTGTCCCACCGGGA	TCTTGGTGACTGTCCCACCG	14:104769603-104769625	14	104769603-104769625	104769603	104769625	left	ENSG00000142208	ENST00000649815	ENSE00002485852	GCTTGGTGACTGTCCCACCG	exonic	FALSE	NA	NA	atcttgtggaaaggacgaaacaccGCTTGGTGACTGTCCCACCGgtttaagagctatgctggaaacagc	69	b3a0c1626b62473d2e7c0dd93a87a5327443be26
AKT1	TTGGTGACTGTCCCACCGGGAGC	TTGGTGACTGTCCCACCGGG	14:104769601-104769623	14	104769601-104769623	104769601	104769623	left	ENSG00000142208	ENST00000649815	ENSE00002485852	GTGGTGACTGTCCCACCGGG	exonic	FALSE	NA	NA	atcttgtggaaaggacgaaacaccGTGGTGACTGTCCCACCGGGgtttaagagctatgctggaaacagc	69	faf0943338b4b2b75a8b1b5c62197ba7f4db62e5
AKT1	CCACCGGGAGCCTCCCCCTCAGA	CCACCGGGAGCCTCCCCCTC	14:104769589-104769611	14	104769589-104769611	104769589	104769611	left	ENSG00000142208	ENST00000649815	ENSE00002485852	GCACCGGGAGCCTCCCCCTC	exonic	FALSE	NA	NA	atcttgtggaaaggacgaaacaccGCACCGGGAGCCTCCCCCTCgtttaagagctatgctggaaacagc	69	420833cb64e3ff65d4f54b372e422d01ab3ad788
AKT1	CCGGGAGCCTCCCCCTCAGATGA	CCGGGAGCCTCCCCCTCAGA	14:104769586-104769608	14	104769586-104769608	104769586	104769608	left	ENSG00000142208	ENST00000649815	ENSE00002485852	GCGGGAGCCTCCCCCTCAGA	exonic	FALSE	NA	NA	atcttgtggaaaggacgaaacaccGCGGGAGCCTCCCCCTCAGAgtttaagagctatgctggaaacagc	69	729cb83d44fb1d4bfab929fcb79237d5a149ffe8
AKT1	CCCCTCAGATGATCTCTCCACGG	CCCCTCAGATGATCTCTCCA	14:104769575-104769597	14	104769575-104769597	104769575	104769597	left	ENSG00000142208	ENST00000649815	ENSE00002485852	GCCCTCAGATGATCTCTCCA	exonic	FALSE	NA	NA	atcttgtggaaaggacgaaacaccGCCCTCAGATGATCTCTCCAgtttaagagctatgctggaaacagc	69	023b2a82b3c77499603bb59c9d9c906043dc9490
AKT1	CCCTCAGATGATCTCTCCACGGT	CCCTCAGATGATCTCTCCAC	14:104769574-104769596	14	104769574-104769596	104769574	104769596	left	ENSG00000142208	ENST00000649815	ENSE00002485852	GCCTCAGATGATCTCTCCAC	exonic	FALSE	NA	NA	atcttgtggaaaggacgaaacaccGCCTCAGATGATCTCTCCACgtttaagagctatgctggaaacagc	69	eb5fc26cc959cffb140b2526fe0012d8ed7bdd6d
AKT1	TCAGATGATCTCTCCACGGTAGC	TCAGATGATCTCTCCACGGT	14:104769571-104769593	14	104769571-104769593	104769571	104769593	left	ENSG00000142208	ENST00000649815	ENSE00002485852	GCAGATGATCTCTCCACGGT	exonic	FALSE	NA	NA	atcttgtggaaaggacgaaacaccGCAGATGATCTCTCCACGGTgtttaagagctatgctggaaacagc	69	e9fdde0169cda5316171a43031bb41e489422e1c
AKT1	GATCTCTCCACGGTAGCACTTGA	GATCTCTCCACGGTAGCACT	14:104769565-104769587	14	104769565-104769587	104769565	104769587	left	ENSG00000142208	ENST00000649815	ENSE00002485852	GATCTCTCCACGGTAGCACT	exonic	FALSE	NA	NA	atcttgtggaaaggacgaaacaccGATCTCTCCACGGTAGCACTgtttaagagctatgctggaaacagc	69	9610d437c66fd479866969b733426cbab2e3a295
AKT1	TTTTCGACGCTTAACCTTTCCGC	TTTTCGACGCTTAACCTTTC	14:104769540-104769562	14	104769540-104769562	104769540	104769562	left	ENSG00000142208	ENST00000649815	ENSE00002485852	GTTTCGACGCTTAACCTTTC	exonic	FALSE	NA	NA	atcttgtggaaaggacgaaacaccGTTTCGACGCTTAACCTTTCgtttaagagctatgctggaaacagc	69	502de8d99fb9f68084fe3dacc96ac16dd2ddccc1
AKT1	TCGACGCTTAACCTTTCCGCTGT	TCGACGCTTAACCTTTCCGC	14:104769537-104769559	14	104769537-104769559	104769537	104769559	left	ENSG00000142208	ENST00000649815	ENSE00002485852	GCGACGCTTAACCTTTCCGC	exonic	FALSE	NA	NA	atcttgtggaaaggacgaaacaccGCGACGCTTAACCTTTCCGCgtttaagagctatgctggaaacagc	69	e8617e67de53ee3d024b1cc4f789a43c046b3cd4
AKT1	ACGCTTAACCTTTCCGCTGTCGC	ACGCTTAACCTTTCCGCTGT	14:104769534-104769556	14	104769534-104769556	104769534	104769556	left	ENSG00000142208	ENST00000649815	ENSE00002485852	GCGCTTAACCTTTCCGCTGT	exonic	FALSE	NA	NA	atcttgtggaaaggacgaaacaccGCGCTTAACCTTTCCGCTGTgtttaagagctatgctggaaacagc	69	d94ae390649c94485e2aa4098db1a47560942b9d
AKT1	AACCTTTCCGCTGTCGCCCCAGG	AACCTTTCCGCTGTCGCCCC	14:104769528-104769550	14	104769528-104769550	104769528	104769550	left	ENSG00000142208	ENST00000649815	ENSE00002485852	GACCTTTCCGCTGTCGCCCC	exonic	FALSE	NA	NA	atcttgtggaaaggacgaaacaccGACCTTTCCGCTGTCGCCCCgtttaagagctatgctggaaacagc	69	67d1d64fa2d9e42b1763764511b41a146d3e7f3d
AKT1	ACCTTTCCGCTGTCGCCCCAGGC	ACCTTTCCGCTGTCGCCCCA	14:104769527-104769549	14	104769527-104769549	104769527	104769549	left	ENSG00000142208	ENST00000649815	ENSE00002485852	GCCTTTCCGCTGTCGCCCCA	exonic	FALSE	NA	NA	atcttgtggaaaggacgaaacaccGCCTTTCCGCTGTCGCCCCAgtttaagagctatgctggaaacagc	69	d0a7eb8f2700ea23a8fb98a3088f228d54c56f01
AKT1	CTGTCGCCCCAGGCCCTCCCTGA	CTGTCGCCCCAGGCCCTCCC	14:104769518-104769540	14	104769518-104769540	104769518	104769540	left	ENSG00000142208	ENST00000649815	ENSE00002485852	GTGTCGCCCCAGGCCCTCCC	exonic	FALSE	NA	NA	atcttgtggaaaggacgaaacaccGTGTCGCCCCAGGCCCTCCCgtttaagagctatgctggaaacagc	69	72dec3d429a56381a239757c8403b399310bf1b9
AKT1	CCAGGCCCTCCCTGACTCCCTGT	CCAGGCCCTCCCTGACTCCC	14:104769510-104769532	14	104769510-104769532	104769510	104769532	left	ENSG00000142208	ENST00000649815	ENSE00002485852	GCAGGCCCTCCCTGACTCCC	exonic	FALSE	NA	NA	atcttgtggaaaggacgaaacaccGCAGGCCCTCCCTGACTCCCgtttaagagctatgctggaaacagc	69	a33e00e667b20390092f670921dc64c7ec090529
AKT1	AGGCCCTCCCTGACTCCCTGTGG	AGGCCCTCCCTGACTCCCTG	14:104769508-104769530	14	104769508-104769530	104769508	104769530	left	ENSG00000142208	ENST00000649815	ENSE00002485852	GGGCCCTCCCTGACTCCCTG	exonic	FALSE	NA	NA	atcttgtggaaaggacgaaacaccGGGCCCTCCCTGACTCCCTGgtttaagagctatgctggaaacagc	69	322ab71d7732b592ef836a6424bcbc4467ca860e
AKT1	GGCCCTCCCTGACTCCCTGTGGG	GGCCCTCCCTGACTCCCTGT	14:104769507-104769529	14	104769507-104769529	104769507	104769529	left	ENSG00000142208	ENST00000649815	ENSE00002485852	GGCCCTCCCTGACTCCCTGT	exonic	FALSE	NA	NA	atcttgtggaaaggacgaaacaccGGCCCTCCCTGACTCCCTGTgtttaagagctatgctggaaacagc	69	9dc418088796ececb647720a44cb65ee9eb84a2c
AKT1	GCCCTCCCTGACTCCCTGTGGGG	GCCCTCCCTGACTCCCTGTG	14:104769506-104769528	14	104769506-104769528	104769506	104769528	left	ENSG00000142208	ENST00000649815	ENSE00002485852	GCCCTCCCTGACTCCCTGTG	exonic	FALSE	NA	NA	atcttgtggaaaggacgaaacaccGCCCTCCCTGACTCCCTGTGgtttaagagctatgctggaaacagc	69	c790a500501decdd9a6e373a973ab2de0127168c
AKT1	CCCTCCCTGACTCCCTGTGGGGG	CCCTCCCTGACTCCCTGTGG	14:104769505-104769527	14	104769505-104769527	104769505	104769527	left	ENSG00000142208	ENST00000649815	ENSE00002485852	GCCTCCCTGACTCCCTGTGG	exonic	FALSE	NA	NA	atcttgtggaaaggacgaaacaccGCCTCCCTGACTCCCTGTGGgtttaagagctatgctggaaacagc	69	d733fff5b1ac76ef457a77595f2d047f9acdc91b
AKT1	CCTCCCTGACTCCCTGTGGGGGT	CCTCCCTGACTCCCTGTGGG	14:104769504-104769526	14	104769504-104769526	104769504	104769526	left	ENSG00000142208	ENST00000649815	ENSE00002485852	GCTCCCTGACTCCCTGTGGG	exonic	FALSE	NA	NA	atcttgtggaaaggacgaaacaccGCTCCCTGACTCCCTGTGGGgtttaagagctatgctggaaacagc	69	424fa5e6d3b2ac2c08b1dfe4d6c61fb090449dcb
AKT1	TCCCTGACTCCCTGTGGGGGTGG	TCCCTGACTCCCTGTGGGGG	14:104769502-104769524	14	104769502-104769524	104769502	104769524	left	ENSG00000142208	ENST00000649815	ENSE00002485852	GCCCTGACTCCCTGTGGGGG	exonic	FALSE	NA	NA	atcttgtggaaaggacgaaacaccGCCCTGACTCCCTGTGGGGGgtttaagagctatgctggaaacagc	69	6312d816d44b81233524700949c00b4a530d874b
AKT1	CCCTGACTCCCTGTGGGGGTGGC	CCCTGACTCCCTGTGGGGGT	14:104769501-104769523	14	104769501-104769523	104769501	104769523	left	ENSG00000142208	ENST00000649815	ENSE00002485852	GCCTGACTCCCTGTGGGGGT	exonic	FALSE	NA	NA	atcttgtggaaaggacgaaacaccGCCTGACTCCCTGTGGGGGTgtttaagagctatgctggaaacagc	69	8d1e754391d8c25299aad232a7cd72c8dbfdf559
AKT1	CCTGTGGGGGTGGCCATCCCTGG	CCTGTGGGGGTGGCCATCCC	14:104769492-104769514	14	104769492-104769514	104769492	104769514	left	ENSG00000142208	ENST00000649815	ENSE00002485852	GCTGTGGGGGTGGCCATCCC	exonic	FALSE	NA	NA	atcttgtggaaaggacgaaacaccGCTGTGGGGGTGGCCATCCCgtttaagagctatgctggaaacagc	69	f5406b50eef8ba48b053b489083531beb8c18efb
AKT1	CTGTGGGGGTGGCCATCCCTGGG	CTGTGGGGGTGGCCATCCCT	14:104769491-104769513	14	104769491-104769513	104769491	104769513	left	ENSG00000142208	ENST00000649815	ENSE00002485852	GTGTGGGGGTGGCCATCCCT	exonic	FALSE	NA	NA	atcttgtggaaaggacgaaacaccGTGTGGGGGTGGCCATCCCTgtttaagagctatgctggaaacagc	69	00974bc0811a96e0737d6950bf8f2da6f29c67cb
AKT1	TGTGGGGGTGGCCATCCCTGGGC	TGTGGGGGTGGCCATCCCTG	14:104769490-104769512	14	104769490-104769512	104769490	104769512	left	ENSG00000142208	ENST00000649815	ENSE00002485852	GGTGGGGGTGGCCATCCCTG	exonic	FALSE	NA	NA	atcttgtggaaaggacgaaacaccGGTGGGGGTGGCCATCCCTGgtttaagagctatgctggaaacagc	69	f2df20045a616092b02ca76667c565dc91130ac1
AKT1	GCCATCCCTGGGCCCCTCCACGC	GCCATCCCTGGGCCCCTCCA	14:104769480-104769502	14	104769480-104769502	104769480	104769502	left	ENSG00000142208	ENST00000649815	ENSE00002485852	GCCATCCCTGGGCCCCTCCA	exonic	FALSE	NA	NA	atcttgtggaaaggacgaaacaccGCCATCCCTGGGCCCCTCCAgtttaagagctatgctggaaacagc	69	2934cea855935c5647052f76360b4f5107674c63
AKT1	CTGGGCCCCTCCACGCCTCCTGG	CTGGGCCCCTCCACGCCTCC	14:104769473-104769495	14	104769473-104769495	104769473	104769495	left	ENSG00000142208	ENST00000649815	ENSE00002485852	GTGGGCCCCTCCACGCCTCC	exonic	FALSE	NA	NA	atcttgtggaaaggacgaaacaccGTGGGCCCCTCCACGCCTCCgtttaagagctatgctggaaacagc	69	b51180846b60df56f3f2c99d10113543049f7cea
AKT1	TGGGCCCCTCCACGCCTCCTGGC	TGGGCCCCTCCACGCCTCCT	14:104769472-104769494	14	104769472-104769494	104769472	104769494	left	ENSG00000142208	ENST00000649815	ENSE00002485852	GGGGCCCCTCCACGCCTCCT	exonic	FALSE	NA	NA	atcttgtggaaaggacgaaacaccGGGGCCCCTCCACGCCTCCTgtttaagagctatgctggaaacagc	69	e9bf4be56008e0b1347d1ad3c3efb484abe1657c
AKT1	CCCCTCCACGCCTCCTGGCCAGA	CCCCTCCACGCCTCCTGGCC	14:104769468-104769490	14	104769468-104769490	104769468	104769490	left	ENSG00000142208	ENST00000649815	ENSE00002485852	GCCCTCCACGCCTCCTGGCC	exonic	FALSE	NA	NA	atcttgtggaaaggacgaaacaccGCCCTCCACGCCTCCTGGCCgtttaagagctatgctggaaacagc	69	adb55ff22a57a2cc9065b1ea0076bdfdd862bdc2
AKT1	CTCCACGCCTCCTGGCCAGACGC	CTCCACGCCTCCTGGCCAGA	14:104769465-104769487	14	104769465-104769487	104769465	104769487	left	ENSG00000142208	ENST00000649815	ENSE00002485852	GTCCACGCCTCCTGGCCAGA	exonic	FALSE	NA	NA	atcttgtggaaaggacgaaacaccGTCCACGCCTCCTGGCCAGAgtttaagagctatgctggaaacagc	69	a582d1c2d66f456cf345b3fa1a5fcee3fa6cbc84
AKT1	CACGCCTCCTGGCCAGACGCTGC	CACGCCTCCTGGCCAGACGC	14:104769462-104769484	14	104769462-104769484	104769462	104769484	left	ENSG00000142208	ENST00000649815	ENSE00002485852	GACGCCTCCTGGCCAGACGC	exonic	FALSE	NA	NA	atcttgtggaaaggacgaaacaccGACGCCTCCTGGCCAGACGCgtttaagagctatgctggaaacagc	69	a42c5024b94c19f320c4ec52dcd8ba816686d7a0
AKT1	GCCTCCTGGCCAGACGCTGCCGC	GCCTCCTGGCCAGACGCTGC	14:104769459-104769481	14	104769459-104769481	104769459	104769481	left	ENSG00000142208	ENST00000649815	ENSE00002485852	GCCTCCTGGCCAGACGCTGC	exonic	FALSE	NA	NA	atcttgtggaaaggacgaaacaccGCCTCCTGGCCAGACGCTGCgtttaagagctatgctggaaacagc	69	3aca8645a64a492387b846673d487e50aa227c41
AKT1	TCCTGGCCAGACGCTGCCGCTGC	TCCTGGCCAGACGCTGCCGC	14:104769456-104769478	14	104769456-104769478	104769456	104769478	left	ENSG00000142208	ENST00000649815	ENSE00002485852	GCCTGGCCAGACGCTGCCGC	exonic	FALSE	NA	NA	atcttgtggaaaggacgaaacaccGCCTGGCCAGACGCTGCCGCgtttaagagctatgctggaaacagc	69	f17e9529017c5e6e99195431f16f75ff263ca0f0
AKT1	TGGCCAGACGCTGCCGCTGCCGC	TGGCCAGACGCTGCCGCTGC	14:104769453-104769475	14	104769453-104769475	104769453	104769475	left	ENSG00000142208	ENST00000649815	ENSE00002485852	GGGCCAGACGCTGCCGCTGC	exonic	FALSE	NA	NA	atcttgtggaaaggacgaaacaccGGGCCAGACGCTGCCGCTGCgtttaagagctatgctggaaacagc	69	0432c51a3f836359963014e211a27b6b85e3987d
AKT1	CCAGACGCTGCCGCTGCCGCTGC	CCAGACGCTGCCGCTGCCGC	14:104769450-104769472	14	104769450-104769472	104769450	104769472	left	ENSG00000142208	ENST00000649815	ENSE00002485852	GCAGACGCTGCCGCTGCCGC	exonic	FALSE	NA	NA	atcttgtggaaaggacgaaacaccGCAGACGCTGCCGCTGCCGCgtttaagagctatgctggaaacagc	69	5442a7898d94abff0d72107f49941d18d7f9e0a2
AKT1	CTGCCGCTGCCGCTGCACCACGG	CTGCCGCTGCCGCTGCACCA	14:104769443-104769465	14	104769443-104769465	104769443	104769465	left	ENSG00000142208	ENST00000649815	ENSE00002485852	GTGCCGCTGCCGCTGCACCA	exonic	FALSE	NA	NA	atcttgtggaaaggacgaaacaccGTGCCGCTGCCGCTGCACCAgtttaagagctatgctggaaacagc	69	51289a8218a3e1f5882fa1d914b5f4c408b2b26f
AKT1	TGCCGCTGCCGCTGCACCACGGC	TGCCGCTGCCGCTGCACCAC	14:104769442-104769464	14	104769442-104769464	104769442	104769464	left	ENSG00000142208	ENST00000649815	ENSE00002485852	GGCCGCTGCCGCTGCACCAC	exonic	FALSE	NA	NA	atcttgtggaaaggacgaaacaccGGCCGCTGCCGCTGCACCACgtttaagagctatgctggaaacagc	69	609ccdbfdcd5aba60fa236fcffe5d3650a0d239c
AKT1	CCGCTGCCGCTGCACCACGGCGT	CCGCTGCCGCTGCACCACGG	14:104769440-104769462	14	104769440-104769462	104769440	104769462	left	ENSG00000142208	ENST00000649815	ENSE00002485852	GCGCTGCCGCTGCACCACGG	exonic	FALSE	NA	NA	atcttgtggaaaggacgaaacaccGCGCTGCCGCTGCACCACGGgtttaagagctatgctggaaacagc	69	ec62e06a54ad34861c54e7b741195f13b6931607
AKT1	TTTACTATTATAATATAATATGG	TTTACTATTATAATATAATA	14:104769390-104769412	14	104769390-104769412	104769390	104769412	left	ENSG00000142208	ENST00000649815	ENSE00002485852	GTTACTATTATAATATAATA	exonic	FALSE	NA	NA	atcttgtggaaaggacgaaacaccGTTACTATTATAATATAATAgtttaagagctatgctggaaacagc	69	55b6f385ea5b3f5b10e4d44fca8500641cc74533
AKT1	TTACTATTATAATATAATATGGA	TTACTATTATAATATAATAT	14:104769389-104769411	14	104769389-104769411	104769389	104769411	left	ENSG00000142208	ENST00000649815	ENSE00002485852	GTACTATTATAATATAATAT	exonic	FALSE	NA	NA	atcttgtggaaaggacgaaacaccGTACTATTATAATATAATATgtttaagagctatgctggaaacagc	69	ec54cfe5a578c3b95ca71846c582a1d7a936ff9b
AKT1	CCTCCAAATTCTTCAATAAAAGT	CCTCCAAATTCTTCAATAAA	14:104769360-104769382	14	104769360-104769382	104769360	104769382	left	ENSG00000142208	ENST00000649815	ENSE00002485852	GCTCCAAATTCTTCAATAAA	exonic	FALSE	NA	NA	atcttgtggaaaggacgaaacaccGCTCCAAATTCTTCAATAAAgtttaagagctatgctggaaacagc	69	5b84cfd39ead9cf65185cef1dc93a12a0a10499c
AKT1	CCAAATTCTTCAATAAAAGTTGC	CCAAATTCTTCAATAAAAGT	14:104769357-104769379	14	104769357-104769379	104769357	104769379	left	ENSG00000142208	ENST00000649815	ENSE00002485852	GCAAATTCTTCAATAAAAGT	exonic	FALSE	NA	NA	atcttgtggaaaggacgaaacaccGCAAATTCTTCAATAAAAGTgtttaagagctatgctggaaacagc	69	80561df24123d48186d8da1b84acb478c6a2dd29
AKT1	AGCAAAGTGAGCCAAAAATTTGA	AGCAAAGTGAGCCAAAAATT	14:104769331-104769353	14	104769331-104769353	104769331	104769353	right	ENSG00000142208	ENST00000649815	ENSE00002485852	GGCAAAGTGAGCCAAAAATT	exonic	FALSE	NA	NA	atcttgtggaaaggacgaaacaccGGCAAAGTGAGCCAAAAATTgtttaagagctatgctggaaacagc	69	b2e09e9186e65fb23777601fd67f21547c753486
AKT1	AGTGAGCCAAAAATTTGAAAAGC	AGTGAGCCAAAAATTTGAAA	14:104769336-104769358	14	104769336-104769358	104769336	104769358	right	ENSG00000142208	ENST00000649815	ENSE00002485852	GGTGAGCCAAAAATTTGAAA	exonic	FALSE	NA	NA	atcttgtggaaaggacgaaacaccGGTGAGCCAAAAATTTGAAAgtttaagagctatgctggaaacagc	69	312841ec8f7be70d23ec24f71d9d7fca25dc140b
AKT1	TTTTATTGAAGAATTTGGAGGGA	TTTTATTGAAGAATTTGGAG	14:104769362-104769384	14	104769362-104769384	104769362	104769384	right	ENSG00000142208	ENST00000649815	ENSE00002485852	GTTTATTGAAGAATTTGGAG	exonic	FALSE	NA	NA	atcttgtggaaaggacgaaacaccGTTTATTGAAGAATTTGGAGgtttaagagctatgctggaaacagc	69	1697e12dde0594d279a1953d8b3748d98871f4bc
AKT1	TATTGAAGAATTTGGAGGGAAGG	TATTGAAGAATTTGGAGGGA	14:104769365-104769387	14	104769365-104769387	104769365	104769387	right	ENSG00000142208	ENST00000649815	ENSE00002485852	GATTGAAGAATTTGGAGGGA	exonic	FALSE	NA	NA	atcttgtggaaaggacgaaacaccGATTGAAGAATTTGGAGGGAgtttaagagctatgctggaaacagc	69	fd9cb2d37c29ae72704bc26aabe14b817046c63c
AKT1	ATTGAAGAATTTGGAGGGAAGGT	ATTGAAGAATTTGGAGGGAA	14:104769366-104769388	14	104769366-104769388	104769366	104769388	right	ENSG00000142208	ENST00000649815	ENSE00002485852	GTTGAAGAATTTGGAGGGAA	exonic	FALSE	NA	NA	atcttgtggaaaggacgaaacaccGTTGAAGAATTTGGAGGGAAgtttaagagctatgctggaaacagc	69	13ffe483477bedf393a74d2d4103825bac6b9bca
AKT1	GTTCCATATTATATTATAATAGT	GTTCCATATTATATTATAAT	14:104769387-104769409	14	104769387-104769409	104769387	104769409	right	ENSG00000142208	ENST00000649815	ENSE00002485852	GTTCCATATTATATTATAAT	exonic	FALSE	NA	NA	atcttgtggaaaggacgaaacaccGTTCCATATTATATTATAATgtttaagagctatgctggaaacagc	69	ee2d5b3a171ef8826f4beef994b1884cef82de75
AKT1	TATAATAGTAAAAATACTAAAGT	TATAATAGTAAAAATACTAA	14:104769401-104769423	14	104769401-104769423	104769401	104769423	right	ENSG00000142208	ENST00000649815	ENSE00002485852	GATAATAGTAAAAATACTAA	exonic	FALSE	NA	NA	atcttgtggaaaggacgaaacaccGATAATAGTAAAAATACTAAgtttaagagctatgctggaaacagc	69	f16019be3cdd335dfb7c06233bc4e94f1a3b4ebb
AKT1	AATAGTAAAAATACTAAAGTTGA	AATAGTAAAAATACTAAAGT	14:104769404-104769426	14	104769404-104769426	104769404	104769426	right	ENSG00000142208	ENST00000649815	ENSE00002485852	GATAGTAAAAATACTAAAGT	exonic	FALSE	NA	NA	atcttgtggaaaggacgaaacaccGATAGTAAAAATACTAAAGTgtttaagagctatgctggaaacagc	69	d0ca576bce89a068a2aa719ef11fca9f960d657e
AKT1	GTAAAAATACTAAAGTTGAATGT	GTAAAAATACTAAAGTTGAA	14:104769408-104769430	14	104769408-104769430	104769408	104769430	right	ENSG00000142208	ENST00000649815	ENSE00002485852	GTAAAAATACTAAAGTTGAA	exonic	FALSE	NA	NA	atcttgtggaaaggacgaaacaccGTAAAAATACTAAAGTTGAAgtttaagagctatgctggaaacagc	69	b31264171a9a9a5b213758dfba7e8f320e86b862
AKT1	AAAATACTAAAGTTGAATGTTGT	AAAATACTAAAGTTGAATGT	14:104769411-104769433	14	104769411-104769433	104769411	104769433	right	ENSG00000142208	ENST00000649815	ENSE00002485852	GAAATACTAAAGTTGAATGT	exonic	FALSE	NA	NA	atcttgtggaaaggacgaaacaccGAAATACTAAAGTTGAATGTgtttaagagctatgctggaaacagc	69	d1df52e55edbe8e92abceaab07c1ae03990871c8
AKT1	AGTTGAATGTTGTAAAAAAACGC	AGTTGAATGTTGTAAAAAAA	14:104769421-104769443	14	104769421-104769443	104769421	104769443	right	ENSG00000142208	ENST00000649815	ENSE00002485852	GGTTGAATGTTGTAAAAAAA	exonic	FALSE	NA	NA	atcttgtggaaaggacgaaacaccGGTTGAATGTTGTAAAAAAAgtttaagagctatgctggaaacagc	69	5d544b3b93213e1b470f6c9f799364e41c2a690b
AKT1	TGAATGTTGTAAAAAAACGCCGT	TGAATGTTGTAAAAAAACGC	14:104769424-104769446	14	104769424-104769446	104769424	104769446	right	ENSG00000142208	ENST00000649815	ENSE00002485852	GGAATGTTGTAAAAAAACGC	exonic	FALSE	NA	NA	atcttgtggaaaggacgaaacaccGGAATGTTGTAAAAAAACGCgtttaagagctatgctggaaacagc	69	62ccf2605f66d013675d7af13105b8ca20e272fb
AKT1	AATGTTGTAAAAAAACGCCGTGG	AATGTTGTAAAAAAACGCCG	14:104769426-104769448	14	104769426-104769448	104769426	104769448	right	ENSG00000142208	ENST00000649815	ENSE00002485852	GATGTTGTAAAAAAACGCCG	exonic	FALSE	NA	NA	atcttgtggaaaggacgaaacaccGATGTTGTAAAAAAACGCCGgtttaagagctatgctggaaacagc	69	a1e5e431a8cb99d74813e21a2da9191318c23057
AKT1	ATGTTGTAAAAAAACGCCGTGGT	ATGTTGTAAAAAAACGCCGT	14:104769427-104769449	14	104769427-104769449	104769427	104769449	right	ENSG00000142208	ENST00000649815	ENSE00002485852	GTGTTGTAAAAAAACGCCGT	exonic	FALSE	NA	NA	atcttgtggaaaggacgaaacaccGTGTTGTAAAAAAACGCCGTgtttaagagctatgctggaaacagc	69	79e04c654db2465f0309f776607f00285e6c3558
AKT1	GTTGTAAAAAAACGCCGTGGTGC	GTTGTAAAAAAACGCCGTGG	14:104769429-104769451	14	104769429-104769451	104769429	104769451	right	ENSG00000142208	ENST00000649815	ENSE00002485852	GTTGTAAAAAAACGCCGTGG	exonic	FALSE	NA	NA	atcttgtggaaaggacgaaacaccGTTGTAAAAAAACGCCGTGGgtttaagagctatgctggaaacagc	69	a11ab40bf3f67b08c8b0cdd3c60d29df41fc5c95
AKT1	GTAAAAAAACGCCGTGGTGCAGC	GTAAAAAAACGCCGTGGTGC	14:104769432-104769454	14	104769432-104769454	104769432	104769454	right	ENSG00000142208	ENST00000649815	ENSE00002485852	GTAAAAAAACGCCGTGGTGC	exonic	FALSE	NA	NA	atcttgtggaaaggacgaaacaccGTAAAAAAACGCCGTGGTGCgtttaagagctatgctggaaacagc	69	807b86baefde7f0ee2acdcd5b1d010cced517eee
AKT1	AAAAAAACGCCGTGGTGCAGCGG	AAAAAAACGCCGTGGTGCAG	14:104769434-104769456	14	104769434-104769456	104769434	104769456	right	ENSG00000142208	ENST00000649815	ENSE00002485852	GAAAAAACGCCGTGGTGCAG	exonic	FALSE	NA	NA	atcttgtggaaaggacgaaacaccGAAAAAACGCCGTGGTGCAGgtttaagagctatgctggaaacagc	69	b7622fc857be6a5eb7afa03a7bad380e02bd9754
AKT1	AAAAAACGCCGTGGTGCAGCGGC	AAAAAACGCCGTGGTGCAGC	14:104769435-104769457	14	104769435-104769457	104769435	104769457	right	ENSG00000142208	ENST00000649815	ENSE00002485852	GAAAAACGCCGTGGTGCAGC	exonic	FALSE	NA	NA	atcttgtggaaaggacgaaacaccGAAAAACGCCGTGGTGCAGCgtttaagagctatgctggaaacagc	69	0e791eeb973a8e77ad50ca709583de0850dd6731
AKT1	AAACGCCGTGGTGCAGCGGCAGC	AAACGCCGTGGTGCAGCGGC	14:104769438-104769460	14	104769438-104769460	104769438	104769460	right	ENSG00000142208	ENST00000649815	ENSE00002485852	GAACGCCGTGGTGCAGCGGC	exonic	FALSE	NA	NA	atcttgtggaaaggacgaaacaccGAACGCCGTGGTGCAGCGGCgtttaagagctatgctggaaacagc	69	2e4c33698ded6a369106860eab92e17adacb61c7
AKT1	ACGCCGTGGTGCAGCGGCAGCGG	ACGCCGTGGTGCAGCGGCAG	14:104769440-104769462	14	104769440-104769462	104769440	104769462	right	ENSG00000142208	ENST00000649815	ENSE00002485852	GCGCCGTGGTGCAGCGGCAG	exonic	FALSE	NA	NA	atcttgtggaaaggacgaaacaccGCGCCGTGGTGCAGCGGCAGgtttaagagctatgctggaaacagc	69	0d9dd3af7f735eb51303b33e390a6e86289aa168
AKT1	CGCCGTGGTGCAGCGGCAGCGGC	CGCCGTGGTGCAGCGGCAGC	14:104769441-104769463	14	104769441-104769463	104769441	104769463	right	ENSG00000142208	ENST00000649815	ENSE00002485852	GGCCGTGGTGCAGCGGCAGC	exonic	FALSE	NA	NA	atcttgtggaaaggacgaaacaccGGCCGTGGTGCAGCGGCAGCgtttaagagctatgctggaaacagc	69	d9778776998a9404c5d392fef4d3312ea31ebb63
AKT1	CGTGGTGCAGCGGCAGCGGCAGC	CGTGGTGCAGCGGCAGCGGC	14:104769444-104769466	14	104769444-104769466	104769444	104769466	right	ENSG00000142208	ENST00000649815	ENSE00002485852	GGTGGTGCAGCGGCAGCGGC	exonic	FALSE	NA	NA	atcttgtggaaaggacgaaacaccGGTGGTGCAGCGGCAGCGGCgtttaagagctatgctggaaacagc	69	1b32a92c0c4b621b3171f4caa7e8279ec8700fea
AKT1	TGGTGCAGCGGCAGCGGCAGCGT	TGGTGCAGCGGCAGCGGCAG	14:104769446-104769468	14	104769446-104769468	104769446	104769468	right	ENSG00000142208	ENST00000649815	ENSE00002485852	GGGTGCAGCGGCAGCGGCAG	exonic	FALSE	NA	NA	atcttgtggaaaggacgaaacaccGGGTGCAGCGGCAGCGGCAGgtttaagagctatgctggaaacagc	69	65514761bc9c191f83ee52679783095c69376c5c
AKT1	GCAGCGGCAGCGGCAGCGTCTGG	GCAGCGGCAGCGGCAGCGTC	14:104769450-104769472	14	104769450-104769472	104769450	104769472	right	ENSG00000142208	ENST00000649815	ENSE00002485852	GCAGCGGCAGCGGCAGCGTC	exonic	FALSE	NA	NA	atcttgtggaaaggacgaaacaccGCAGCGGCAGCGGCAGCGTCgtttaagagctatgctggaaacagc	69	09b41acc22030d1a5905d50d05a72c512d1cec18
AKT1	CAGCGGCAGCGGCAGCGTCTGGC	CAGCGGCAGCGGCAGCGTCT	14:104769451-104769473	14	104769451-104769473	104769451	104769473	right	ENSG00000142208	ENST00000649815	ENSE00002485852	GAGCGGCAGCGGCAGCGTCT	exonic	FALSE	NA	NA	atcttgtggaaaggacgaaacaccGAGCGGCAGCGGCAGCGTCTgtttaagagctatgctggaaacagc	69	74566c2bdf157f412049ba51891b042ea0551754
AKT1	GGCAGCGGCAGCGTCTGGCCAGG	GGCAGCGGCAGCGTCTGGCC	14:104769455-104769477	14	104769455-104769477	104769455	104769477	right	ENSG00000142208	ENST00000649815	ENSE00002485852	GGCAGCGGCAGCGTCTGGCC	exonic	FALSE	NA	NA	atcttgtggaaaggacgaaacaccGGCAGCGGCAGCGTCTGGCCgtttaagagctatgctggaaacagc	69	4a0bf8e2de2d5983315461fcc0334b5a24474ac3
AKT1	GCAGCGGCAGCGTCTGGCCAGGA	GCAGCGGCAGCGTCTGGCCA	14:104769456-104769478	14	104769456-104769478	104769456	104769478	right	ENSG00000142208	ENST00000649815	ENSE00002485852	GCAGCGGCAGCGTCTGGCCA	exonic	FALSE	NA	NA	atcttgtggaaaggacgaaacaccGCAGCGGCAGCGTCTGGCCAgtttaagagctatgctggaaacagc	69	2cbb92669ec163ec86a9eb51ac187d02d53a95b9
AKT1	AGCGGCAGCGTCTGGCCAGGAGG	AGCGGCAGCGTCTGGCCAGG	14:104769458-104769480	14	104769458-104769480	104769458	104769480	right	ENSG00000142208	ENST00000649815	ENSE00002485852	GGCGGCAGCGTCTGGCCAGG	exonic	FALSE	NA	NA	atcttgtggaaaggacgaaacaccGGCGGCAGCGTCTGGCCAGGgtttaagagctatgctggaaacagc	69	f73a79d637dbf979c23a24f40cebefbeb29cadc2
AKT1	GCGGCAGCGTCTGGCCAGGAGGC	GCGGCAGCGTCTGGCCAGGA	14:104769459-104769481	14	104769459-104769481	104769459	104769481	right	ENSG00000142208	ENST00000649815	ENSE00002485852	GCGGCAGCGTCTGGCCAGGA	exonic	FALSE	NA	NA	atcttgtggaaaggacgaaacaccGCGGCAGCGTCTGGCCAGGAgtttaagagctatgctggaaacagc	69	18e26d315768669904e81d014d9af1666e306d28
AKT1	GGCAGCGTCTGGCCAGGAGGCGT	GGCAGCGTCTGGCCAGGAGG	14:104769461-104769483	14	104769461-104769483	104769461	104769483	right	ENSG00000142208	ENST00000649815	ENSE00002485852	GGCAGCGTCTGGCCAGGAGG	exonic	FALSE	NA	NA	atcttgtggaaaggacgaaacaccGGCAGCGTCTGGCCAGGAGGgtttaagagctatgctggaaacagc	69	56ee45e13f4d1d200c865fa0736b49b2f76ab679
AKT1	CAGCGTCTGGCCAGGAGGCGTGG	CAGCGTCTGGCCAGGAGGCG	14:104769463-104769485	14	104769463-104769485	104769463	104769485	right	ENSG00000142208	ENST00000649815	ENSE00002485852	GAGCGTCTGGCCAGGAGGCG	exonic	FALSE	NA	NA	atcttgtggaaaggacgaaacaccGAGCGTCTGGCCAGGAGGCGgtttaagagctatgctggaaacagc	69	b32ce14aafe3984c80d88658f6b349fab0363ad7
AKT1	AGCGTCTGGCCAGGAGGCGTGGA	AGCGTCTGGCCAGGAGGCGT	14:104769464-104769486	14	104769464-104769486	104769464	104769486	right	ENSG00000142208	ENST00000649815	ENSE00002485852	GGCGTCTGGCCAGGAGGCGT	exonic	FALSE	NA	NA	atcttgtggaaaggacgaaacaccGGCGTCTGGCCAGGAGGCGTgtttaagagctatgctggaaacagc	69	3da5a8b91afd4ee48d0c39838e2346d96a556b76
AKT1	CGTCTGGCCAGGAGGCGTGGAGG	CGTCTGGCCAGGAGGCGTGG	14:104769466-104769488	14	104769466-104769488	104769466	104769488	right	ENSG00000142208	ENST00000649815	ENSE00002485852	GGTCTGGCCAGGAGGCGTGG	exonic	FALSE	NA	NA	atcttgtggaaaggacgaaacaccGGTCTGGCCAGGAGGCGTGGgtttaagagctatgctggaaacagc	69	3e6d73b70b268072ea4180c7d419cd741429d3c6
AKT1	GTCTGGCCAGGAGGCGTGGAGGG	GTCTGGCCAGGAGGCGTGGA	14:104769467-104769489	14	104769467-104769489	104769467	104769489	right	ENSG00000142208	ENST00000649815	ENSE00002485852	GTCTGGCCAGGAGGCGTGGA	exonic	FALSE	NA	NA	atcttgtggaaaggacgaaacaccGTCTGGCCAGGAGGCGTGGAgtttaagagctatgctggaaacagc	69	0596942237623f57f361a23775a9e6748a06df91
AKT1	TCTGGCCAGGAGGCGTGGAGGGG	TCTGGCCAGGAGGCGTGGAG	14:104769468-104769490	14	104769468-104769490	104769468	104769490	right	ENSG00000142208	ENST00000649815	ENSE00002485852	GCTGGCCAGGAGGCGTGGAG	exonic	FALSE	NA	NA	atcttgtggaaaggacgaaacaccGCTGGCCAGGAGGCGTGGAGgtttaagagctatgctggaaacagc	69	227bc945978950c0296dde0cd72732a98fed3e82
AKT1	CTGGCCAGGAGGCGTGGAGGGGC	CTGGCCAGGAGGCGTGGAGG	14:104769469-104769491	14	104769469-104769491	104769469	104769491	right	ENSG00000142208	ENST00000649815	ENSE00002485852	GTGGCCAGGAGGCGTGGAGG	exonic	FALSE	NA	NA	atcttgtggaaaggacgaaacaccGTGGCCAGGAGGCGTGGAGGgtttaagagctatgctggaaacagc	69	9ed3aff9e8d31f844ce37422338d98bf29d5c2a0
AKT1	CAGGAGGCGTGGAGGGGCCCAGG	CAGGAGGCGTGGAGGGGCCC	14:104769474-104769496	14	104769474-104769496	104769474	104769496	right	ENSG00000142208	ENST00000649815	ENSE00002485852	GAGGAGGCGTGGAGGGGCCC	exonic	FALSE	NA	NA	atcttgtggaaaggacgaaacaccGAGGAGGCGTGGAGGGGCCCgtttaagagctatgctggaaacagc	69	ebd8caf381640f5854ec60abb63795979f6727f7
AKT1	AGGAGGCGTGGAGGGGCCCAGGG	AGGAGGCGTGGAGGGGCCCA	14:104769475-104769497	14	104769475-104769497	104769475	104769497	right	ENSG00000142208	ENST00000649815	ENSE00002485852	GGGAGGCGTGGAGGGGCCCA	exonic	FALSE	NA	NA	atcttgtggaaaggacgaaacaccGGGAGGCGTGGAGGGGCCCAgtttaagagctatgctggaaacagc	69	f2fe26c171de1dc520a60c37521bc1772186d605
AKT1	GGAGGCGTGGAGGGGCCCAGGGA	GGAGGCGTGGAGGGGCCCAG	14:104769476-104769498	14	104769476-104769498	104769476	104769498	right	ENSG00000142208	ENST00000649815	ENSE00002485852	GGAGGCGTGGAGGGGCCCAG	exonic	FALSE	NA	NA	atcttgtggaaaggacgaaacaccGGAGGCGTGGAGGGGCCCAGgtttaagagctatgctggaaacagc	69	be415badd4530b5bf678f6a99b928db098d6a0e4
AKT1	GGCGTGGAGGGGCCCAGGGATGG	GGCGTGGAGGGGCCCAGGGA	14:104769479-104769501	14	104769479-104769501	104769479	104769501	right	ENSG00000142208	ENST00000649815	ENSE00002485852	GGCGTGGAGGGGCCCAGGGA	exonic	FALSE	NA	NA	atcttgtggaaaggacgaaacaccGGCGTGGAGGGGCCCAGGGAgtttaagagctatgctggaaacagc	69	d2704d1d2bca8a13abb6a91ec176165f72e46ca9
AKT1	GCGTGGAGGGGCCCAGGGATGGC	GCGTGGAGGGGCCCAGGGAT	14:104769480-104769502	14	104769480-104769502	104769480	104769502	right	ENSG00000142208	ENST00000649815	ENSE00002485852	GCGTGGAGGGGCCCAGGGAT	exonic	FALSE	NA	NA	atcttgtggaaaggacgaaacaccGCGTGGAGGGGCCCAGGGATgtttaagagctatgctggaaacagc	69	eb5b2d71736c68759576c584407de2bee08f5a8b
AKT1	CCAGGGATGGCCACCCCCACAGG	CCAGGGATGGCCACCCCCAC	14:104769492-104769514	14	104769492-104769514	104769492	104769514	right	ENSG00000142208	ENST00000649815	ENSE00002485852	GCAGGGATGGCCACCCCCAC	exonic	FALSE	NA	NA	atcttgtggaaaggacgaaacaccGCAGGGATGGCCACCCCCACgtttaagagctatgctggaaacagc	69	b59eadc788092249e42f3445f2bf6f2fd93daf41
AKT1	CAGGGATGGCCACCCCCACAGGG	CAGGGATGGCCACCCCCACA	14:104769493-104769515	14	104769493-104769515	104769493	104769515	right	ENSG00000142208	ENST00000649815	ENSE00002485852	GAGGGATGGCCACCCCCACA	exonic	FALSE	NA	NA	atcttgtggaaaggacgaaacaccGAGGGATGGCCACCCCCACAgtttaagagctatgctggaaacagc	69	5c0ed01ac48262206d1166cedada43f6a05df75d
AKT1	AGGGATGGCCACCCCCACAGGGA	AGGGATGGCCACCCCCACAG	14:104769494-104769516	14	104769494-104769516	104769494	104769516	right	ENSG00000142208	ENST00000649815	ENSE00002485852	GGGGATGGCCACCCCCACAG	exonic	FALSE	NA	NA	atcttgtggaaaggacgaaacaccGGGGATGGCCACCCCCACAGgtttaagagctatgctggaaacagc	69	0fcaca6ad1927d49ad419628df4c68f8f4035d72
AKT1	GGATGGCCACCCCCACAGGGAGT	GGATGGCCACCCCCACAGGG	14:104769496-104769518	14	104769496-104769518	104769496	104769518	right	ENSG00000142208	ENST00000649815	ENSE00002485852	GGATGGCCACCCCCACAGGG	exonic	FALSE	NA	NA	atcttgtggaaaggacgaaacaccGGATGGCCACCCCCACAGGGgtttaagagctatgctggaaacagc	69	225341684b6334f8a5bff38582c0b8b62d0c5ff1
AKT1	GGCCACCCCCACAGGGAGTCAGG	GGCCACCCCCACAGGGAGTC	14:104769500-104769522	14	104769500-104769522	104769500	104769522	right	ENSG00000142208	ENST00000649815	ENSE00002485852	GGCCACCCCCACAGGGAGTC	exonic	FALSE	NA	NA	atcttgtggaaaggacgaaacaccGGCCACCCCCACAGGGAGTCgtttaagagctatgctggaaacagc	69	0e5ce9de94447b051165809e41d642c6ca9e06d4
AKT1	GCCACCCCCACAGGGAGTCAGGG	GCCACCCCCACAGGGAGTCA	14:104769501-104769523	14	104769501-104769523	104769501	104769523	right	ENSG00000142208	ENST00000649815	ENSE00002485852	GCCACCCCCACAGGGAGTCA	exonic	FALSE	NA	NA	atcttgtggaaaggacgaaacaccGCCACCCCCACAGGGAGTCAgtttaagagctatgctggaaacagc	69	6784791daba4d767e2d258ec178d63577fb9dc3b
AKT1	CCACCCCCACAGGGAGTCAGGGA	CCACCCCCACAGGGAGTCAG	14:104769502-104769524	14	104769502-104769524	104769502	104769524	right	ENSG00000142208	ENST00000649815	ENSE00002485852	GCACCCCCACAGGGAGTCAG	exonic	FALSE	NA	NA	atcttgtggaaaggacgaaacaccGCACCCCCACAGGGAGTCAGgtttaagagctatgctggaaacagc	69	1967003c8a6d5db2528a531d081c21206416ef21
AKT1	ACCCCCACAGGGAGTCAGGGAGG	ACCCCCACAGGGAGTCAGGG	14:104769504-104769526	14	104769504-104769526	104769504	104769526	right	ENSG00000142208	ENST00000649815	ENSE00002485852	GCCCCCACAGGGAGTCAGGG	exonic	FALSE	NA	NA	atcttgtggaaaggacgaaacaccGCCCCCACAGGGAGTCAGGGgtttaagagctatgctggaaacagc	69	6c753c9e411335645651f0f488ccf4f650dc8bff
AKT1	CCCCCACAGGGAGTCAGGGAGGG	CCCCCACAGGGAGTCAGGGA	14:104769505-104769527	14	104769505-104769527	104769505	104769527	right	ENSG00000142208	ENST00000649815	ENSE00002485852	GCCCCACAGGGAGTCAGGGA	exonic	FALSE	NA	NA	atcttgtggaaaggacgaaacaccGCCCCACAGGGAGTCAGGGAgtttaagagctatgctggaaacagc	69	187f7799d3444bde57aa7e32378130612b94057a
AKT1	CCCCACAGGGAGTCAGGGAGGGC	CCCCACAGGGAGTCAGGGAG	14:104769506-104769528	14	104769506-104769528	104769506	104769528	right	ENSG00000142208	ENST00000649815	ENSE00002485852	GCCCACAGGGAGTCAGGGAG	exonic	FALSE	NA	NA	atcttgtggaaaggacgaaacaccGCCCACAGGGAGTCAGGGAGgtttaagagctatgctggaaacagc	69	f2485df3e31fd91ff32b6e66b84e3014328ffcbd
AKT1	ACAGGGAGTCAGGGAGGGCCTGG	ACAGGGAGTCAGGGAGGGCC	14:104769510-104769532	14	104769510-104769532	104769510	104769532	right	ENSG00000142208	ENST00000649815	ENSE00002485852	GCAGGGAGTCAGGGAGGGCC	exonic	FALSE	NA	NA	atcttgtggaaaggacgaaacaccGCAGGGAGTCAGGGAGGGCCgtttaagagctatgctggaaacagc	69	edd272dcb8664fbc7055e8ef41b23693cc2fe8f0
AKT1	CAGGGAGTCAGGGAGGGCCTGGG	CAGGGAGTCAGGGAGGGCCT	14:104769511-104769533	14	104769511-104769533	104769511	104769533	right	ENSG00000142208	ENST00000649815	ENSE00002485852	GAGGGAGTCAGGGAGGGCCT	exonic	FALSE	NA	NA	atcttgtggaaaggacgaaacaccGAGGGAGTCAGGGAGGGCCTgtttaagagctatgctggaaacagc	69	72739f0e474e434908386853a62b1739a58f281b
AKT1	AGGGAGTCAGGGAGGGCCTGGGG	AGGGAGTCAGGGAGGGCCTG	14:104769512-104769534	14	104769512-104769534	104769512	104769534	right	ENSG00000142208	ENST00000649815	ENSE00002485852	GGGGAGTCAGGGAGGGCCTG	exonic	FALSE	NA	NA	atcttgtggaaaggacgaaacaccGGGGAGTCAGGGAGGGCCTGgtttaagagctatgctggaaacagc	69	9a844b048ee25adb87497eb0c0babb01296ceb86
AKT1	GGGAGTCAGGGAGGGCCTGGGGC	GGGAGTCAGGGAGGGCCTGG	14:104769513-104769535	14	104769513-104769535	104769513	104769535	right	ENSG00000142208	ENST00000649815	ENSE00002485852	GGGAGTCAGGGAGGGCCTGG	exonic	FALSE	NA	NA	atcttgtggaaaggacgaaacaccGGGAGTCAGGGAGGGCCTGGgtttaagagctatgctggaaacagc	69	cdd37573c25d27dd8683e4b014fe08d80f150aa8
AKT1	GAGTCAGGGAGGGCCTGGGGCGA	GAGTCAGGGAGGGCCTGGGG	14:104769515-104769537	14	104769515-104769537	104769515	104769537	right	ENSG00000142208	ENST00000649815	ENSE00002485852	GAGTCAGGGAGGGCCTGGGG	exonic	FALSE	NA	NA	atcttgtggaaaggacgaaacaccGAGTCAGGGAGGGCCTGGGGgtttaagagctatgctggaaacagc	69	96d9b96cf3509f7be9deab6d4ea1f958ac8acb6c
AKT1	CAGGGAGGGCCTGGGGCGACAGC	CAGGGAGGGCCTGGGGCGAC	14:104769519-104769541	14	104769519-104769541	104769519	104769541	right	ENSG00000142208	ENST00000649815	ENSE00002485852	GAGGGAGGGCCTGGGGCGAC	exonic	FALSE	NA	NA	atcttgtggaaaggacgaaacaccGAGGGAGGGCCTGGGGCGACgtttaagagctatgctggaaacagc	69	49689142e4cc2283488474a0828087c5a9e0334a
AKT1	GGGAGGGCCTGGGGCGACAGCGG	GGGAGGGCCTGGGGCGACAG	14:104769521-104769543	14	104769521-104769543	104769521	104769543	right	ENSG00000142208	ENST00000649815	ENSE00002485852	GGGAGGGCCTGGGGCGACAG	exonic	FALSE	NA	NA	atcttgtggaaaggacgaaacaccGGGAGGGCCTGGGGCGACAGgtttaagagctatgctggaaacagc	69	969b84605b6f2592dd60afa09fce7150489bc73c
AKT1	GGAGGGCCTGGGGCGACAGCGGA	GGAGGGCCTGGGGCGACAGC	14:104769522-104769544	14	104769522-104769544	104769522	104769544	right	ENSG00000142208	ENST00000649815	ENSE00002485852	GGAGGGCCTGGGGCGACAGC	exonic	FALSE	NA	NA	atcttgtggaaaggacgaaacaccGGAGGGCCTGGGGCGACAGCgtttaagagctatgctggaaacagc	69	9d7c8a88b68642fa5abd0c249ae6d9c34bcacafd
AKT1	GGCCTGGGGCGACAGCGGAAAGG	GGCCTGGGGCGACAGCGGAA	14:104769526-104769548	14	104769526-104769548	104769526	104769548	right	ENSG00000142208	ENST00000649815	ENSE00002485852	GGCCTGGGGCGACAGCGGAA	exonic	FALSE	NA	NA	atcttgtggaaaggacgaaacaccGGCCTGGGGCGACAGCGGAAgtttaagagctatgctggaaacagc	69	35b84511adba9a5564683b562866fb786090bafa
AKT1	GCCTGGGGCGACAGCGGAAAGGT	GCCTGGGGCGACAGCGGAAA	14:104769527-104769549	14	104769527-104769549	104769527	104769549	right	ENSG00000142208	ENST00000649815	ENSE00002485852	GCCTGGGGCGACAGCGGAAA	exonic	FALSE	NA	NA	atcttgtggaaaggacgaaacaccGCCTGGGGCGACAGCGGAAAgtttaagagctatgctggaaacagc	69	fb227198318c6278e46dff3bbceafb5b72929b3d
AKT1	GGGCGACAGCGGAAAGGTTAAGC	GGGCGACAGCGGAAAGGTTA	14:104769532-104769554	14	104769532-104769554	104769532	104769554	right	ENSG00000142208	ENST00000649815	ENSE00002485852	GGGCGACAGCGGAAAGGTTA	exonic	FALSE	NA	NA	atcttgtggaaaggacgaaacaccGGGCGACAGCGGAAAGGTTAgtttaagagctatgctggaaacagc	69	5bbb5716e25ae3358b4ec3cd60ecd3e1648e5186
AKT1	GCGACAGCGGAAAGGTTAAGCGT	GCGACAGCGGAAAGGTTAAG	14:104769534-104769556	14	104769534-104769556	104769534	104769556	right	ENSG00000142208	ENST00000649815	ENSE00002485852	GCGACAGCGGAAAGGTTAAG	exonic	FALSE	NA	NA	atcttgtggaaaggacgaaacaccGCGACAGCGGAAAGGTTAAGgtttaagagctatgctggaaacagc	69	dca1ff2d5a6d518c618ac34a6637537dd7a0a394
AKT1	ACAGCGGAAAGGTTAAGCGTCGA	ACAGCGGAAAGGTTAAGCGT	14:104769537-104769559	14	104769537-104769559	104769537	104769559	right	ENSG00000142208	ENST00000649815	ENSE00002485852	GCAGCGGAAAGGTTAAGCGT	exonic	FALSE	NA	NA	atcttgtggaaaggacgaaacaccGCAGCGGAAAGGTTAAGCGTgtttaagagctatgctggaaacagc	69	b896906f7cab24b8c71f48615d261dfc1fc1fd11
AKT1	GGAAAGGTTAAGCGTCGAAAAGG	GGAAAGGTTAAGCGTCGAAA	14:104769542-104769564	14	104769542-104769564	104769542	104769564	right	ENSG00000142208	ENST00000649815	ENSE00002485852	GGAAAGGTTAAGCGTCGAAA	exonic	FALSE	NA	NA	atcttgtggaaaggacgaaacaccGGAAAGGTTAAGCGTCGAAAgtttaagagctatgctggaaacagc	69	8379a0ae99f6b6c5a07ee673126f536e6c7d0efe
AKT1	GAAAGGTTAAGCGTCGAAAAGGT	GAAAGGTTAAGCGTCGAAAA	14:104769543-104769565	14	104769543-104769565	104769543	104769565	right	ENSG00000142208	ENST00000649815	ENSE00002485852	GAAAGGTTAAGCGTCGAAAA	exonic	FALSE	NA	NA	atcttgtggaaaggacgaaacaccGAAAGGTTAAGCGTCGAAAAgtttaagagctatgctggaaacagc	69	30aabbd5ce5cc7d11f17f3e4c88dd638219dff97
AKT1	GTTAAGCGTCGAAAAGGTCAAGT	GTTAAGCGTCGAAAAGGTCA	14:104769548-104769570	14	104769548-104769570	104769548	104769570	right	ENSG00000142208	ENST00000649815	ENSE00002485852	GTTAAGCGTCGAAAAGGTCA	exonic	FALSE	NA	NA	atcttgtggaaaggacgaaacaccGTTAAGCGTCGAAAAGGTCAgtttaagagctatgctggaaacagc	69	d10259c4552bbc0c0e95cf74d847b8f13b3e2abc
AKT1	TAAGCGTCGAAAAGGTCAAGTGC	TAAGCGTCGAAAAGGTCAAG	14:104769550-104769572	14	104769550-104769572	104769550	104769572	right	ENSG00000142208	ENST00000649815	ENSE00002485852	GAAGCGTCGAAAAGGTCAAG	exonic	FALSE	NA	NA	atcttgtggaaaggacgaaacaccGAAGCGTCGAAAAGGTCAAGgtttaagagctatgctggaaacagc	69	a6c4e5110e6c95f598455d9c059b6fc804a76d54
AKT1	TCGAAAAGGTCAAGTGCTACCGT	TCGAAAAGGTCAAGTGCTAC	14:104769556-104769578	14	104769556-104769578	104769556	104769578	right	ENSG00000142208	ENST00000649815	ENSE00002485852	GCGAAAAGGTCAAGTGCTAC	exonic	FALSE	NA	NA	atcttgtggaaaggacgaaacaccGCGAAAAGGTCAAGTGCTACgtttaagagctatgctggaaacagc	69	f963a079487004a829dd3835d740bc015cc7d38b
AKT1	GAAAAGGTCAAGTGCTACCGTGG	GAAAAGGTCAAGTGCTACCG	14:104769558-104769580	14	104769558-104769580	104769558	104769580	right	ENSG00000142208	ENST00000649815	ENSE00002485852	GAAAAGGTCAAGTGCTACCG	exonic	FALSE	NA	NA	atcttgtggaaaggacgaaacaccGAAAAGGTCAAGTGCTACCGgtttaagagctatgctggaaacagc	69	9adb24321ae69740a5465b0dc7627702c29fd401
AKT1	AAAAGGTCAAGTGCTACCGTGGA	AAAAGGTCAAGTGCTACCGT	14:104769559-104769581	14	104769559-104769581	104769559	104769581	right	ENSG00000142208	ENST00000649815	ENSE00002485852	GAAAGGTCAAGTGCTACCGT	exonic	FALSE	NA	NA	atcttgtggaaaggacgaaacaccGAAAGGTCAAGTGCTACCGTgtttaagagctatgctggaaacagc	69	95509ff0e5a95296907e4cc4beb9aec51a09263d
AKT1	AAGGTCAAGTGCTACCGTGGAGA	AAGGTCAAGTGCTACCGTGG	14:104769561-104769583	14	104769561-104769583	104769561	104769583	right	ENSG00000142208	ENST00000649815	ENSE00002485852	GAGGTCAAGTGCTACCGTGG	exonic	FALSE	NA	NA	atcttgtggaaaggacgaaacaccGAGGTCAAGTGCTACCGTGGgtttaagagctatgctggaaacagc	69	2c9a6fec146a0b3235ea699345eb63067b106b1b
AKT1	GGTCAAGTGCTACCGTGGAGAGA	GGTCAAGTGCTACCGTGGAG	14:104769563-104769585	14	104769563-104769585	104769563	104769585	right	ENSG00000142208	ENST00000649815	ENSE00002485852	GGTCAAGTGCTACCGTGGAG	exonic	FALSE	NA	NA	atcttgtggaaaggacgaaacaccGGTCAAGTGCTACCGTGGAGgtttaagagctatgctggaaacagc	69	7774ec533d1e8aab2cb05c4dfc564ce5523f3212
AKT1	GCTACCGTGGAGAGATCATCTGA	GCTACCGTGGAGAGATCATC	14:104769571-104769593	14	104769571-104769593	104769571	104769593	right	ENSG00000142208	ENST00000649815	ENSE00002485852	GCTACCGTGGAGAGATCATC	exonic	FALSE	NA	NA	atcttgtggaaaggacgaaacaccGCTACCGTGGAGAGATCATCgtttaagagctatgctggaaacagc	69	e0c6632d446ce11a4043a5ff07da41fd2fadc3e3
AKT1	TACCGTGGAGAGATCATCTGAGG	TACCGTGGAGAGATCATCTG	14:104769573-104769595	14	104769573-104769595	104769573	104769595	right	ENSG00000142208	ENST00000649815	ENSE00002485852	GACCGTGGAGAGATCATCTG	exonic	FALSE	NA	NA	atcttgtggaaaggacgaaacaccGACCGTGGAGAGATCATCTGgtttaagagctatgctggaaacagc	69	fa321023ab39d1187c85ce99eec9a483de2bb2c0
AKT1	ACCGTGGAGAGATCATCTGAGGG	ACCGTGGAGAGATCATCTGA	14:104769574-104769596	14	104769574-104769596	104769574	104769596	right	ENSG00000142208	ENST00000649815	ENSE00002485852	GCCGTGGAGAGATCATCTGA	exonic	FALSE	NA	NA	atcttgtggaaaggacgaaacaccGCCGTGGAGAGATCATCTGAgtttaagagctatgctggaaacagc	69	0f03ef8bce5458798f1d4865fafe420ed17e6f64
AKT1	CCGTGGAGAGATCATCTGAGGGG	CCGTGGAGAGATCATCTGAG	14:104769575-104769597	14	104769575-104769597	104769575	104769597	right	ENSG00000142208	ENST00000649815	ENSE00002485852	GCGTGGAGAGATCATCTGAG	exonic	FALSE	NA	NA	atcttgtggaaaggacgaaacaccGCGTGGAGAGATCATCTGAGgtttaagagctatgctggaaacagc	69	23de11b245bfe6e1178b78fceb1c069383ac57f7
AKT1	CGTGGAGAGATCATCTGAGGGGG	CGTGGAGAGATCATCTGAGG	14:104769576-104769598	14	104769576-104769598	104769576	104769598	right	ENSG00000142208	ENST00000649815	ENSE00002485852	GGTGGAGAGATCATCTGAGG	exonic	FALSE	NA	NA	atcttgtggaaaggacgaaacaccGGTGGAGAGATCATCTGAGGgtttaagagctatgctggaaacagc	69	89a49b624d3b2f3155df435c7af96d5c7ff75840
AKT1	GTGGAGAGATCATCTGAGGGGGA	GTGGAGAGATCATCTGAGGG	14:104769577-104769599	14	104769577-104769599	104769577	104769599	right	ENSG00000142208	ENST00000649815	ENSE00002485852	GTGGAGAGATCATCTGAGGG	exonic	FALSE	NA	NA	atcttgtggaaaggacgaaacaccGTGGAGAGATCATCTGAGGGgtttaagagctatgctggaaacagc	69	a58e8710bb98ddfd4ee46e3654faaf31bbe9d3e6
AKT1	GGAGAGATCATCTGAGGGGGAGG	GGAGAGATCATCTGAGGGGG	14:104769579-104769601	14	104769579-104769601	104769579	104769601	right	ENSG00000142208	ENST00000649815	ENSE00002485852	GGAGAGATCATCTGAGGGGG	exonic	FALSE	NA	NA	atcttgtggaaaggacgaaacaccGGAGAGATCATCTGAGGGGGgtttaagagctatgctggaaacagc	69	9bcd3bc33f4b5b6e42d1dacd483f62df40fb2afa
AKT1	GAGAGATCATCTGAGGGGGAGGC	GAGAGATCATCTGAGGGGGA	14:104769580-104769602	14	104769580-104769602	104769580	104769602	right	ENSG00000142208	ENST00000649815	ENSE00002485852	GAGAGATCATCTGAGGGGGA	exonic	FALSE	NA	NA	atcttgtggaaaggacgaaacaccGAGAGATCATCTGAGGGGGAgtttaagagctatgctggaaacagc	69	ec779abb38125ea1b0690643e288698378dcf5c3
AKT1	TCATCTGAGGGGGAGGCTCCCGG	TCATCTGAGGGGGAGGCTCC	14:104769586-104769608	14	104769586-104769608	104769586	104769608	right	ENSG00000142208	ENST00000649815	ENSE00002485852	GCATCTGAGGGGGAGGCTCC	exonic	FALSE	NA	NA	atcttgtggaaaggacgaaacaccGCATCTGAGGGGGAGGCTCCgtttaagagctatgctggaaacagc	69	ca812d2012676f91f40d8a4b6b7e82ed18ae4729
AKT1	CATCTGAGGGGGAGGCTCCCGGT	CATCTGAGGGGGAGGCTCCC	14:104769587-104769609	14	104769587-104769609	104769587	104769609	right	ENSG00000142208	ENST00000649815	ENSE00002485852	GATCTGAGGGGGAGGCTCCC	exonic	FALSE	NA	NA	atcttgtggaaaggacgaaacaccGATCTGAGGGGGAGGCTCCCgtttaagagctatgctggaaacagc	69	f19160c1323d6298e76ddb53354e543682c09023
AKT1	TCTGAGGGGGAGGCTCCCGGTGG	TCTGAGGGGGAGGCTCCCGG	14:104769589-104769611	14	104769589-104769611	104769589	104769611	right	ENSG00000142208	ENST00000649815	ENSE00002485852	GCTGAGGGGGAGGCTCCCGG	exonic	FALSE	NA	NA	atcttgtggaaaggacgaaacaccGCTGAGGGGGAGGCTCCCGGgtttaagagctatgctggaaacagc	69	f0b25eec163e07617f1e1adcacf32c1308909ac0
AKT1	CTGAGGGGGAGGCTCCCGGTGGG	CTGAGGGGGAGGCTCCCGGT	14:104769590-104769612	14	104769590-104769612	104769590	104769612	right	ENSG00000142208	ENST00000649815	ENSE00002485852	GTGAGGGGGAGGCTCCCGGT	exonic	FALSE	NA	NA	atcttgtggaaaggacgaaacaccGTGAGGGGGAGGCTCCCGGTgtttaagagctatgctggaaacagc	69	8791d507f80c67b74e5f918d36bf8c782e78bb42
AKT1	TGAGGGGGAGGCTCCCGGTGGGA	TGAGGGGGAGGCTCCCGGTG	14:104769591-104769613	14	104769591-104769613	104769591	104769613	right	ENSG00000142208	ENST00000649815	ENSE00002485852	GGAGGGGGAGGCTCCCGGTG	exonic	FALSE	NA	NA	atcttgtggaaaggacgaaacaccGGAGGGGGAGGCTCCCGGTGgtttaagagctatgctggaaacagc	69	6c0c757fc94133e6ff9d20c0a4dc8a9bbd6e5b4b
AKT1	GGGGAGGCTCCCGGTGGGACAGT	GGGGAGGCTCCCGGTGGGAC	14:104769595-104769617	14	104769595-104769617	104769595	104769617	right	ENSG00000142208	ENST00000649815	ENSE00002485852	GGGGAGGCTCCCGGTGGGAC	exonic	FALSE	NA	NA	atcttgtggaaaggacgaaacaccGGGGAGGCTCCCGGTGGGACgtttaagagctatgctggaaacagc	69	4d9a2cc4327b24579deeb37a85701508e56da0ac
AKT1	TCCCGGTGGGACAGTCACCAAGA	TCCCGGTGGGACAGTCACCA	14:104769603-104769625	14	104769603-104769625	104769603	104769625	right	ENSG00000142208	ENST00000649815	ENSE00002485852	GCCCGGTGGGACAGTCACCA	exonic	FALSE	NA	NA	atcttgtggaaaggacgaaacaccGCCCGGTGGGACAGTCACCAgtttaagagctatgctggaaacagc	69	a310884ec4fec7668da0d52a7638f587c1805457
AKT1	GTGGGACAGTCACCAAGAACTGT	GTGGGACAGTCACCAAGAAC	14:104769608-104769630	14	104769608-104769630	104769608	104769630	right	ENSG00000142208	ENST00000649815	ENSE00002485852	GTGGGACAGTCACCAAGAAC	exonic	FALSE	NA	NA	atcttgtggaaaggacgaaacaccGTGGGACAGTCACCAAGAACgtttaagagctatgctggaaacagc	69	bdfb52c3b15c9cabe3faa800fc907a9c66fbd49b
AKT1	GGGACAGTCACCAAGAACTGTGA	GGGACAGTCACCAAGAACTG	14:104769610-104769632	14	104769610-104769632	104769610	104769632	right	ENSG00000142208	ENST00000649815	ENSE00002485852	GGGACAGTCACCAAGAACTG	exonic	FALSE	NA	NA	atcttgtggaaaggacgaaacaccGGGACAGTCACCAAGAACTGgtttaagagctatgctggaaacagc	69	0a0ce786fe55c2a9458fa0fb170278d0be3db2ee
AKT1	GTCACCAAGAACTGTGACACAGA	GTCACCAAGAACTGTGACAC	14:104769616-104769638	14	104769616-104769638	104769616	104769638	right	ENSG00000142208	ENST00000649815	ENSE00002485852	GTCACCAAGAACTGTGACAC	exonic	FALSE	NA	NA	atcttgtggaaaggacgaaacaccGTCACCAAGAACTGTGACACgtttaagagctatgctggaaacagc	69	bc0643b8683768f04711fda25135b284829041b8
AKT1	ACCAAGAACTGTGACACAGAAGG	ACCAAGAACTGTGACACAGA	14:104769619-104769641	14	104769619-104769641	104769619	104769641	right	ENSG00000142208	ENST00000649815	ENSE00002485852	GCCAAGAACTGTGACACAGA	exonic	FALSE	NA	NA	atcttgtggaaaggacgaaacaccGCCAAGAACTGTGACACAGAgtttaagagctatgctggaaacagc	69	e24db4ba67237eeba6345df9d2725eae03dc250e
AKT1	CCAAGAACTGTGACACAGAAGGG	CCAAGAACTGTGACACAGAA	14:104769620-104769642	14	104769620-104769642	104769620	104769642	right	ENSG00000142208	ENST00000649815	ENSE00002485852	GCAAGAACTGTGACACAGAA	exonic	FALSE	NA	NA	atcttgtggaaaggacgaaacaccGCAAGAACTGTGACACAGAAgtttaagagctatgctggaaacagc	69	158f5862b10774f41d0e36fbc110ef004a21fc57
AKT1	CAAGAACTGTGACACAGAAGGGG	CAAGAACTGTGACACAGAAG	14:104769621-104769643	14	104769621-104769643	104769621	104769643	right	ENSG00000142208	ENST00000649815	ENSE00002485852	GAAGAACTGTGACACAGAAG	exonic	FALSE	NA	NA	atcttgtggaaaggacgaaacaccGAAGAACTGTGACACAGAAGgtttaagagctatgctggaaacagc	69	1ffda2055cd54f4cd57722e3ae9af0ea8f9ffe80
AKT1	AAGAACTGTGACACAGAAGGGGA	AAGAACTGTGACACAGAAGG	14:104769622-104769644	14	104769622-104769644	104769622	104769644	right	ENSG00000142208	ENST00000649815	ENSE00002485852	GAGAACTGTGACACAGAAGG	exonic	FALSE	NA	NA	atcttgtggaaaggacgaaacaccGAGAACTGTGACACAGAAGGgtttaagagctatgctggaaacagc	69	eb14f756814e888d953858542aa7b6d89ddd6f62
AKT1	AACTGTGACACAGAAGGGGAAGG	AACTGTGACACAGAAGGGGA	14:104769625-104769647	14	104769625-104769647	104769625	104769647	right	ENSG00000142208	ENST00000649815	ENSE00002485852	GACTGTGACACAGAAGGGGA	exonic	FALSE	NA	NA	atcttgtggaaaggacgaaacaccGACTGTGACACAGAAGGGGAgtttaagagctatgctggaaacagc	69	b344a1a9efabba591307144eb9507dbd5e8f56a5
AKT1	ACTGTGACACAGAAGGGGAAGGG	ACTGTGACACAGAAGGGGAA	14:104769626-104769648	14	104769626-104769648	104769626	104769648	right	ENSG00000142208	ENST00000649815	ENSE00002485852	GCTGTGACACAGAAGGGGAA	exonic	FALSE	NA	NA	atcttgtggaaaggacgaaacaccGCTGTGACACAGAAGGGGAAgtttaagagctatgctggaaacagc	69	4919c1ce04395b7ebd184f17054735a880b2c1c9
AKT1	CTGTGACACAGAAGGGGAAGGGG	CTGTGACACAGAAGGGGAAG	14:104769627-104769649	14	104769627-104769649	104769627	104769649	right	ENSG00000142208	ENST00000649815	ENSE00002485852	GTGTGACACAGAAGGGGAAG	exonic	FALSE	NA	NA	atcttgtggaaaggacgaaacaccGTGTGACACAGAAGGGGAAGgtttaagagctatgctggaaacagc	69	4d6b7f080f1d093026f4100b841c02cf89831dd8
AKT1	TGTGACACAGAAGGGGAAGGGGG	TGTGACACAGAAGGGGAAGG	14:104769628-104769650	14	104769628-104769650	104769628	104769650	right	ENSG00000142208	ENST00000649815	ENSE00002485852	GGTGACACAGAAGGGGAAGG	exonic	FALSE	NA	NA	atcttgtggaaaggacgaaacaccGGTGACACAGAAGGGGAAGGgtttaagagctatgctggaaacagc	69	6a4780d2cb9b57ec8fae4a69ef5c7e622b62fd90
AKT1	GTGACACAGAAGGGGAAGGGGGA	GTGACACAGAAGGGGAAGGG	14:104769629-104769651	14	104769629-104769651	104769629	104769651	right	ENSG00000142208	ENST00000649815	ENSE00002485852	GTGACACAGAAGGGGAAGGG	exonic	FALSE	NA	NA	atcttgtggaaaggacgaaacaccGTGACACAGAAGGGGAAGGGgtttaagagctatgctggaaacagc	69	73b0437501cdf556bdcb9ba089c5461d595f76b9
AKT1	GACACAGAAGGGGAAGGGGGAGG	GACACAGAAGGGGAAGGGGG	14:104769631-104769653	14	104769631-104769653	104769631	104769653	right	ENSG00000142208	ENST00000649815	ENSE00002485852	GACACAGAAGGGGAAGGGGG	exonic	FALSE	NA	NA	atcttgtggaaaggacgaaacaccGACACAGAAGGGGAAGGGGGgtttaagagctatgctggaaacagc	69	5b0b4771c786c3b202d3c83b3c3e3fc92fd883ea
AKT1	ACACAGAAGGGGAAGGGGGAGGG	ACACAGAAGGGGAAGGGGGA	14:104769632-104769654	14	104769632-104769654	104769632	104769654	right	ENSG00000142208	ENST00000649815	ENSE00002485852	GCACAGAAGGGGAAGGGGGA	exonic	FALSE	NA	NA	atcttgtggaaaggacgaaacaccGCACAGAAGGGGAAGGGGGAgtttaagagctatgctggaaacagc	69	9ba0cae3c29dc572e9129fa8c2e3302bd5095a3b
AKT1	CACAGAAGGGGAAGGGGGAGGGC	CACAGAAGGGGAAGGGGGAG	14:104769633-104769655	14	104769633-104769655	104769633	104769655	right	ENSG00000142208	ENST00000649815	ENSE00002485852	GACAGAAGGGGAAGGGGGAG	exonic	FALSE	NA	NA	atcttgtggaaaggacgaaacaccGACAGAAGGGGAAGGGGGAGgtttaagagctatgctggaaacagc	69	e99e1d1ced6b70b0286dcd6860ea830f7fdda684
AKT1	GGGAAGGGGGAGGGCTTTCCTGT	GGGAAGGGGGAGGGCTTTCC	14:104769641-104769663	14	104769641-104769663	104769641	104769663	right	ENSG00000142208	ENST00000649815	ENSE00002485852	GGGAAGGGGGAGGGCTTTCC	exonic	FALSE	NA	NA	atcttgtggaaaggacgaaacaccGGGAAGGGGGAGGGCTTTCCgtttaagagctatgctggaaacagc	69	b018f995c5838e8fa786466ffcaee99415d8f976
AKT1	GGAGGGCTTTCCTGTCACAAAGA	GGAGGGCTTTCCTGTCACAA	14:104769649-104769671	14	104769649-104769671	104769649	104769671	right	ENSG00000142208	ENST00000649815	ENSE00002485852	GGAGGGCTTTCCTGTCACAA	exonic	FALSE	NA	NA	atcttgtggaaaggacgaaacaccGGAGGGCTTTCCTGTCACAAgtttaagagctatgctggaaacagc	69	dfaee2291cb7177efc41eafaafa8b230f5885481
AKT1	AAGATTAAAAACCCCCAAAATGC	AAGATTAAAAACCCCCAAAA	14:104769668-104769690	14	104769668-104769690	104769668	104769690	right	ENSG00000142208	ENST00000649815	ENSE00002485852	GAGATTAAAAACCCCCAAAA	exonic	FALSE	NA	NA	atcttgtggaaaggacgaaacaccGAGATTAAAAACCCCCAAAAgtttaagagctatgctggaaacagc	69	dc677771625a3bcd02a994c9b7f2631751411242
AKT1	AAAAACCCCCAAAATGCATTTGA	AAAAACCCCCAAAATGCATT	14:104769674-104769696	14	104769674-104769696	104769674	104769696	right	ENSG00000142208	ENST00000649815	ENSE00002485852	GAAAACCCCCAAAATGCATT	exonic	FALSE	NA	NA	atcttgtggaaaggacgaaacaccGAAAACCCCCAAAATGCATTgtttaagagctatgctggaaacagc	69	a4a4b98310c0d6a376e5c844ccc98e57976bceb7
AKT1	ACAATAACAAATTTAAACCTTGC	ACAATAACAAATTTAAACCT	14:104769709-104769731	14	104769709-104769731	104769709	104769731	right	ENSG00000142208	ENST00000649815	ENSE00002485852	GCAATAACAAATTTAAACCT	exonic	FALSE	NA	NA	atcttgtggaaaggacgaaacaccGCAATAACAAATTTAAACCTgtttaagagctatgctggaaacagc	69	716d2a9b571c3cab973fa9703b5f4f7c8a808c6d
AKT1	AAATTTAAACCTTGCTCCTCTGT	AAATTTAAACCTTGCTCCTC	14:104769717-104769739	14	104769717-104769739	104769717	104769739	right	ENSG00000142208	ENST00000649815	ENSE00002485852	GAATTTAAACCTTGCTCCTC	exonic	FALSE	NA	NA	atcttgtggaaaggacgaaacaccGAATTTAAACCTTGCTCCTCgtttaagagctatgctggaaacagc	69	46eb9a4abf449b0db57272090921cea0bc658db9
AKT1	ACCTTGCTCCTCTGTCCCACTGG	ACCTTGCTCCTCTGTCCCAC	14:104769725-104769747	14	104769725-104769747	104769725	104769747	right	ENSG00000142208	ENST00000649815	ENSE00002485852	GCCTTGCTCCTCTGTCCCAC	exonic	FALSE	NA	NA	atcttgtggaaaggacgaaacaccGCCTTGCTCCTCTGTCCCACgtttaagagctatgctggaaacagc	69	7185f2f7d0985b3b90fc8d8d916193797e98d22b
AKT1	CCTTGCTCCTCTGTCCCACTGGG	CCTTGCTCCTCTGTCCCACT	14:104769726-104769748	14	104769726-104769748	104769726	104769748	right	ENSG00000142208	ENST00000649815	ENSE00002485852	GCTTGCTCCTCTGTCCCACT	exonic	FALSE	NA	NA	atcttgtggaaaggacgaaacaccGCTTGCTCCTCTGTCCCACTgtttaagagctatgctggaaacagc	69	b1af98cfd7ed6e84c558a13bbcdac3d47e9223bf
AKT1	CTTGCTCCTCTGTCCCACTGGGT	CTTGCTCCTCTGTCCCACTG	14:104769727-104769749	14	104769727-104769749	104769727	104769749	right	ENSG00000142208	ENST00000649815	ENSE00002485852	GTTGCTCCTCTGTCCCACTG	exonic	FALSE	NA	NA	atcttgtggaaaggacgaaacaccGTTGCTCCTCTGTCCCACTGgtttaagagctatgctggaaacagc	69	9571a5eafb5aa6de19cdb5469d1babf20bf22599
AKT1	CTGTCCCACTGGGTAAACCCTGG	CTGTCCCACTGGGTAAACCC	14:104769736-104769758	14	104769736-104769758	104769736	104769758	right	ENSG00000142208	ENST00000649815	ENSE00002485852	GTGTCCCACTGGGTAAACCC	exonic	FALSE	NA	NA	atcttgtggaaaggacgaaacaccGTGTCCCACTGGGTAAACCCgtttaagagctatgctggaaacagc	69	8e7993d69b05f41f67cf7522864d3df6eebc21c1
AKT1	TGTCCCACTGGGTAAACCCTGGC	TGTCCCACTGGGTAAACCCT	14:104769737-104769759	14	104769737-104769759	104769737	104769759	right	ENSG00000142208	ENST00000649815	ENSE00002485852	GGTCCCACTGGGTAAACCCT	exonic	FALSE	NA	NA	atcttgtggaaaggacgaaacaccGGTCCCACTGGGTAAACCCTgtttaagagctatgctggaaacagc	69	c7739fb9e436b640085fa98af9106e0f0a832d13
AKT1	CCTGGCCCATCCCCCATCCCTGG	CCTGGCCCATCCCCCATCCC	14:104769754-104769776	14	104769754-104769776	104769754	104769776	right	ENSG00000142208	ENST00000649815	ENSE00002485852	GCTGGCCCATCCCCCATCCC	exonic	FALSE	NA	NA	atcttgtggaaaggacgaaacaccGCTGGCCCATCCCCCATCCCgtttaagagctatgctggaaacagc	69	ad4a61ec3fbc044eb7687c20e847028dfe8961f9
AKT1	CTGGCCCATCCCCCATCCCTGGT	CTGGCCCATCCCCCATCCCT	14:104769755-104769777	14	104769755-104769777	104769755	104769777	right	ENSG00000142208	ENST00000649815	ENSE00002485852	GTGGCCCATCCCCCATCCCT	exonic	FALSE	NA	NA	atcttgtggaaaggacgaaacaccGTGGCCCATCCCCCATCCCTgtttaagagctatgctggaaacagc	69	d59089d4d7ef76f63ecfea9ca21854da11bf5262
AKT1	CCCATCCCTGGTCCCATCCCAGG	CCCATCCCTGGTCCCATCCC	14:104769766-104769788	14	104769766-104769788	104769766	104769788	right	ENSG00000142208	ENST00000649815	ENSE00002485852	GCCATCCCTGGTCCCATCCC	exonic	FALSE	NA	NA	atcttgtggaaaggacgaaacaccGCCATCCCTGGTCCCATCCCgtttaagagctatgctggaaacagc	69	3e88d80c4c9946ed716b7a4b667a0453b2b6a6bf
AKT1	CCATCCCTGGTCCCATCCCAGGG	CCATCCCTGGTCCCATCCCA	14:104769767-104769789	14	104769767-104769789	104769767	104769789	right	ENSG00000142208	ENST00000649815	ENSE00002485852	GCATCCCTGGTCCCATCCCA	exonic	FALSE	NA	NA	atcttgtggaaaggacgaaacaccGCATCCCTGGTCCCATCCCAgtttaagagctatgctggaaacagc	69	b2943ddacd95390850b99fe136805d4ad3f8a57e
AKT1	CATCCCTGGTCCCATCCCAGGGG	CATCCCTGGTCCCATCCCAG	14:104769768-104769790	14	104769768-104769790	104769768	104769790	right	ENSG00000142208	ENST00000649815	ENSE00002485852	GATCCCTGGTCCCATCCCAG	exonic	FALSE	NA	NA	atcttgtggaaaggacgaaacaccGATCCCTGGTCCCATCCCAGgtttaagagctatgctggaaacagc	69	86b03a00fb852cc9ac899edc466e392982b53068
AKT1	ATCCCTGGTCCCATCCCAGGGGC	ATCCCTGGTCCCATCCCAGG	14:104769769-104769791	14	104769769-104769791	104769769	104769791	right	ENSG00000142208	ENST00000649815	ENSE00002485852	GTCCCTGGTCCCATCCCAGG	exonic	FALSE	NA	NA	atcttgtggaaaggacgaaacaccGTCCCTGGTCCCATCCCAGGgtttaagagctatgctggaaacagc	69	baef11582188186d50a274fe3729b6078e0a5eac
AKT1	TGGTCCCATCCCAGGGGCCCAGC	TGGTCCCATCCCAGGGGCCC	14:104769774-104769796	14	104769774-104769796	104769774	104769796	right	ENSG00000142208	ENST00000649815	ENSE00002485852	GGGTCCCATCCCAGGGGCCC	exonic	FALSE	NA	NA	atcttgtggaaaggacgaaacaccGGGTCCCATCCCAGGGGCCCgtttaagagctatgctggaaacagc	69	d5fc93e7edb1accdd1bdfefd7f3a5959e38487e8
AKT1	CATCCCAGGGGCCCAGCCTCCGA	CATCCCAGGGGCCCAGCCTC	14:104769780-104769802	14	104769780-104769802	104769780	104769802	right	ENSG00000142208	ENST00000649815	ENSE00002485852	GATCCCAGGGGCCCAGCCTC	exonic	FALSE	NA	NA	atcttgtggaaaggacgaaacaccGATCCCAGGGGCCCAGCCTCgtttaagagctatgctggaaacagc	69	fbcb51d73c234e64daa3b73170b4afbcf1100d53
AKT1	CCCAGGGGCCCAGCCTCCGATGA	CCCAGGGGCCCAGCCTCCGA	14:104769783-104769805	14	104769783-104769805	104769783	104769805	right	ENSG00000142208	ENST00000649815	ENSE00002485852	GCCAGGGGCCCAGCCTCCGA	exonic	FALSE	NA	NA	atcttgtggaaaggacgaaacaccGCCAGGGGCCCAGCCTCCGAgtttaagagctatgctggaaacagc	69	6c60457218101b91f7252a6cc1a3e0970d0f530b
AKT1	AGGGGCCCAGCCTCCGATGACGT	AGGGGCCCAGCCTCCGATGA	14:104769786-104769808	14	104769786-104769808	104769786	104769808	right	ENSG00000142208	ENST00000649815	ENSE00002485852	GGGGGCCCAGCCTCCGATGA	exonic	FALSE	NA	NA	atcttgtggaaaggacgaaacaccGGGGGCCCAGCCTCCGATGAgtttaagagctatgctggaaacagc	69	cfdb483b5a911f5a91714eab3dbc3204e15c4aaa
AKT1	CAGCCTCCGATGACGTCCTCAGA	CAGCCTCCGATGACGTCCTC	14:104769793-104769815	14	104769793-104769815	104769793	104769815	right	ENSG00000142208	ENST00000649815	ENSE00002485852	GAGCCTCCGATGACGTCCTC	exonic	FALSE	NA	NA	atcttgtggaaaggacgaaacaccGAGCCTCCGATGACGTCCTCgtttaagagctatgctggaaacagc	69	c8ade25145e93a160f91c53b827132d1f6e3d9c2
AKT1	GCCTCCGATGACGTCCTCAGAGA	GCCTCCGATGACGTCCTCAG	14:104769795-104769817	14	104769795-104769817	104769795	104769817	right	ENSG00000142208	ENST00000649815	ENSE00002485852	GCCTCCGATGACGTCCTCAG	exonic	FALSE	NA	NA	atcttgtggaaaggacgaaacaccGCCTCCGATGACGTCCTCAGgtttaagagctatgctggaaacagc	69	361399c7d658a2cb5e71d20e2d736b058bc8c95e
AKT1	CGATGACGTCCTCAGAGACACGG	CGATGACGTCCTCAGAGACA	14:104769800-104769822	14	104769800-104769822	104769800	104769822	right	ENSG00000142208	ENST00000649815	ENSE00002485852	GGATGACGTCCTCAGAGACA	exonic	FALSE	NA	NA	atcttgtggaaaggacgaaacaccGGATGACGTCCTCAGAGACAgtttaagagctatgctggaaacagc	69	ba9cb2e7644d2172e0adae441b0c1e61201b84dc
AKT1	GATGACGTCCTCAGAGACACGGC	GATGACGTCCTCAGAGACAC	14:104769801-104769823	14	104769801-104769823	104769801	104769823	right	ENSG00000142208	ENST00000649815	ENSE00002485852	GATGACGTCCTCAGAGACAC	exonic	FALSE	NA	NA	atcttgtggaaaggacgaaacaccGATGACGTCCTCAGAGACACgtttaagagctatgctggaaacagc	69	3bd4a9b757db38c2e68cc3bed5d1cb398ccb5e61
AKT1	GTCCTCAGAGACACGGCCTTAGT	GTCCTCAGAGACACGGCCTT	14:104769807-104769829	14	104769807-104769829	104769807	104769829	right	ENSG00000142208	ENST00000649815	ENSE00002485852	GTCCTCAGAGACACGGCCTT	exonic	FALSE	NA	NA	atcttgtggaaaggacgaaacaccGTCCTCAGAGACACGGCCTTgtttaagagctatgctggaaacagc	69	5c2429558023bd6d4d64cea14d6b8f4aebfa27d7
AKT1	CCTCAGAGACACGGCCTTAGTGC	CCTCAGAGACACGGCCTTAG	14:104769809-104769831	14	104769809-104769831	104769809	104769831	right	ENSG00000142208	ENST00000649815	ENSE00002485852	GCTCAGAGACACGGCCTTAG	exonic	FALSE	NA	NA	atcttgtggaaaggacgaaacaccGCTCAGAGACACGGCCTTAGgtttaagagctatgctggaaacagc	69	4985aba8b0171d223cf254ab37f7858fd7754346
AKT1	CAGAGACACGGCCTTAGTGCTGG	CAGAGACACGGCCTTAGTGC	14:104769812-104769834	14	104769812-104769834	104769812	104769834	right	ENSG00000142208	ENST00000649815	ENSE00002485852	GAGAGACACGGCCTTAGTGC	exonic	FALSE	NA	NA	atcttgtggaaaggacgaaacaccGAGAGACACGGCCTTAGTGCgtttaagagctatgctggaaacagc	69	9eb500ffe3f1e582c678f3339242874bf9a60105
AKT1	AGAGACACGGCCTTAGTGCTGGG	AGAGACACGGCCTTAGTGCT	14:104769813-104769835	14	104769813-104769835	104769813	104769835	right	ENSG00000142208	ENST00000649815	ENSE00002485852	GGAGACACGGCCTTAGTGCT	exonic	FALSE	NA	NA	atcttgtggaaaggacgaaacaccGGAGACACGGCCTTAGTGCTgtttaagagctatgctggaaacagc	69	9cfeec1afb520e8fe5e0a7e2ca84ba35cc2de88e
AKT1	GAGACACGGCCTTAGTGCTGGGG	GAGACACGGCCTTAGTGCTG	14:104769814-104769836	14	104769814-104769836	104769814	104769836	right	ENSG00000142208	ENST00000649815	ENSE00002485852	GAGACACGGCCTTAGTGCTG	exonic	FALSE	NA	NA	atcttgtggaaaggacgaaacaccGAGACACGGCCTTAGTGCTGgtttaagagctatgctggaaacagc	69	f7e66e32bb4b06b61aadd7ab692802cdf5e05e33
AKT1	AGACACGGCCTTAGTGCTGGGGG	AGACACGGCCTTAGTGCTGG	14:104769815-104769837	14	104769815-104769837	104769815	104769837	right	ENSG00000142208	ENST00000649815	ENSE00002485852	GGACACGGCCTTAGTGCTGG	exonic	FALSE	NA	NA	atcttgtggaaaggacgaaacaccGGACACGGCCTTAGTGCTGGgtttaagagctatgctggaaacagc	69	7686e2322b311327f823ab75084d4e16c59042b7
AKT1	GACACGGCCTTAGTGCTGGGGGG	GACACGGCCTTAGTGCTGGG	14:104769816-104769838	14	104769816-104769838	104769816	104769838	right	ENSG00000142208	ENST00000649815	ENSE00002485852	GACACGGCCTTAGTGCTGGG	exonic	FALSE	NA	NA	atcttgtggaaaggacgaaacaccGACACGGCCTTAGTGCTGGGgtttaagagctatgctggaaacagc	69	df74693f666b2286ef25f053c28c9baa0e6f83f1
AKT1	ACACGGCCTTAGTGCTGGGGGGC	ACACGGCCTTAGTGCTGGGG	14:104769817-104769839	14	104769817-104769839	104769817	104769839	right	ENSG00000142208	ENST00000649815	ENSE00002485852	GCACGGCCTTAGTGCTGGGG	exonic	FALSE	NA	NA	atcttgtggaaaggacgaaacaccGCACGGCCTTAGTGCTGGGGgtttaagagctatgctggaaacagc	69	6cdd569741ab67e424139990738bdcbd97cfcd65
AKT1	CGGCCTTAGTGCTGGGGGGCTGC	CGGCCTTAGTGCTGGGGGGC	14:104769820-104769842	14	104769820-104769842	104769820	104769842	right	ENSG00000142208	ENST00000649815	ENSE00002485852	GGGCCTTAGTGCTGGGGGGC	exonic	FALSE	NA	NA	atcttgtggaaaggacgaaacaccGGGCCTTAGTGCTGGGGGGCgtttaagagctatgctggaaacagc	69	732f2e5c807c24c497ecd20ed65ada419a8369a4
AKT1	CCTTAGTGCTGGGGGGCTGCTGT	CCTTAGTGCTGGGGGGCTGC	14:104769823-104769845	14	104769823-104769845	104769823	104769845	right	ENSG00000142208	ENST00000649815	ENSE00002485852	GCTTAGTGCTGGGGGGCTGC	exonic	FALSE	NA	NA	atcttgtggaaaggacgaaacaccGCTTAGTGCTGGGGGGCTGCgtttaagagctatgctggaaacagc	69	241b67625a7058ddb6903943e94d6351a4493a3b
AKT1	TTAGTGCTGGGGGGCTGCTGTGT	TTAGTGCTGGGGGGCTGCTG	14:104769825-104769847	14	104769825-104769847	104769825	104769847	right	ENSG00000142208	ENST00000649815	ENSE00002485852	GTAGTGCTGGGGGGCTGCTG	exonic	FALSE	NA	NA	atcttgtggaaaggacgaaacaccGTAGTGCTGGGGGGCTGCTGgtttaagagctatgctggaaacagc	69	948fcab343b0e85c7cc031e7efba09b1183d4d8f
AKT1	AGTGCTGGGGGGCTGCTGTGTGC	AGTGCTGGGGGGCTGCTGTG	14:104769827-104769849	14	104769827-104769849	104769827	104769849	right	ENSG00000142208	ENST00000649815	ENSE00002485852	GGTGCTGGGGGGCTGCTGTG	exonic	FALSE	NA	NA	atcttgtggaaaggacgaaacaccGGTGCTGGGGGGCTGCTGTGgtttaagagctatgctggaaacagc	69	f83d61883b9ee0b9cfc74092870aaa3d7e3e316b
AKT1	CTGGGGGGCTGCTGTGTGCCTGC	CTGGGGGGCTGCTGTGTGCC	14:104769831-104769853	14	104769831-104769853	104769831	104769853	right	ENSG00000142208	ENST00000649815	ENSE00002485852	GTGGGGGGCTGCTGTGTGCC	exonic	FALSE	NA	NA	atcttgtggaaaggacgaaacaccGTGGGGGGCTGCTGTGTGCCgtttaagagctatgctggaaacagc	69	7ca29ca8c01bf5d533566c1d92e2e366743c16a4
AKT1	GCTGTGTGCCTGCCACCCCCAGG	GCTGTGTGCCTGCCACCCCC	14:104769841-104769863	14	104769841-104769863	104769841	104769863	right	ENSG00000142208	ENST00000649815	ENSE00002485852	GCTGTGTGCCTGCCACCCCC	exonic	FALSE	NA	NA	atcttgtggaaaggacgaaacaccGCTGTGTGCCTGCCACCCCCgtttaagagctatgctggaaacagc	69	fec3e7c7eb10350f691f398daa7805b8e821db42
AKT1	CTGTGTGCCTGCCACCCCCAGGA	CTGTGTGCCTGCCACCCCCA	14:104769842-104769864	14	104769842-104769864	104769842	104769864	right	ENSG00000142208	ENST00000649815	ENSE00002485852	GTGTGTGCCTGCCACCCCCA	exonic	FALSE	NA	NA	atcttgtggaaaggacgaaacaccGTGTGTGCCTGCCACCCCCAgtttaagagctatgctggaaacagc	69	6c00ae3f589b6236359332ef3243574efd322056
AKT1	GTGTGCCTGCCACCCCCAGGAGA	GTGTGCCTGCCACCCCCAGG	14:104769844-104769866	14	104769844-104769866	104769844	104769866	right	ENSG00000142208	ENST00000649815	ENSE00002485852	GTGTGCCTGCCACCCCCAGG	exonic	FALSE	NA	NA	atcttgtggaaaggacgaaacaccGTGTGCCTGCCACCCCCAGGgtttaagagctatgctggaaacagc	69	82883dc24f17f3e7173085364b564553eac558b9
AKT1	GTGCCTGCCACCCCCAGGAGAGG	GTGCCTGCCACCCCCAGGAG	14:104769846-104769868	14	104769846-104769868	104769846	104769868	right	ENSG00000142208	ENST00000649815	ENSE00002485852	GTGCCTGCCACCCCCAGGAG	exonic	FALSE	NA	NA	atcttgtggaaaggacgaaacaccGTGCCTGCCACCCCCAGGAGgtttaagagctatgctggaaacagc	69	3a771bfbf377f32b46c8f7600498cba43beccd0e
AKT1	TGCCTGCCACCCCCAGGAGAGGG	TGCCTGCCACCCCCAGGAGA	14:104769847-104769869	14	104769847-104769869	104769847	104769869	right	ENSG00000142208	ENST00000649815	ENSE00002485852	GGCCTGCCACCCCCAGGAGA	exonic	FALSE	NA	NA	atcttgtggaaaggacgaaacaccGGCCTGCCACCCCCAGGAGAgtttaagagctatgctggaaacagc	69	77df7219980ca32f844b0aaa57d3379487d06f32
AKT1	GCCTGCCACCCCCAGGAGAGGGT	GCCTGCCACCCCCAGGAGAG	14:104769848-104769870	14	104769848-104769870	104769848	104769870	right	ENSG00000142208	ENST00000649815	ENSE00002485852	GCCTGCCACCCCCAGGAGAG	exonic	FALSE	NA	NA	atcttgtggaaaggacgaaacaccGCCTGCCACCCCCAGGAGAGgtttaagagctatgctggaaacagc	69	7c5092c1d16fa4619c83a395c275ab53074c2afc
AKT1	CTGCCACCCCCAGGAGAGGGTGC	CTGCCACCCCCAGGAGAGGG	14:104769850-104769872	14	104769850-104769872	104769850	104769872	right	ENSG00000142208	ENST00000649815	ENSE00002485852	GTGCCACCCCCAGGAGAGGG	exonic	FALSE	NA	NA	atcttgtggaaaggacgaaacaccGTGCCACCCCCAGGAGAGGGgtttaagagctatgctggaaacagc	69	3a768f9bcfc1733839012b21dc45a8fe763c3cfb
AKT1	CCACCCCCAGGAGAGGGTGCTGG	CCACCCCCAGGAGAGGGTGC	14:104769853-104769875	14	104769853-104769875	104769853	104769875	right	ENSG00000142208	ENST00000649815	ENSE00002485852	GCACCCCCAGGAGAGGGTGC	exonic	FALSE	NA	NA	atcttgtggaaaggacgaaacaccGCACCCCCAGGAGAGGGTGCgtttaagagctatgctggaaacagc	69	b50cfbb339dddf185fa0b7800076e29ac0d9c3e8
AKT1	CACCCCCAGGAGAGGGTGCTGGC	CACCCCCAGGAGAGGGTGCT	14:104769854-104769876	14	104769854-104769876	104769854	104769876	right	ENSG00000142208	ENST00000649815	ENSE00002485852	GACCCCCAGGAGAGGGTGCT	exonic	FALSE	NA	NA	atcttgtggaaaggacgaaacaccGACCCCCAGGAGAGGGTGCTgtttaagagctatgctggaaacagc	69	9ccac0f69825917c25f5aeb06dce4fd3fe990489
AKT1	CCCAGGAGAGGGTGCTGGCCAGC	CCCAGGAGAGGGTGCTGGCC	14:104769858-104769880	14	104769858-104769880	104769858	104769880	right	ENSG00000142208	ENST00000649815	ENSE00002485852	GCCAGGAGAGGGTGCTGGCC	exonic	FALSE	NA	NA	atcttgtggaaaggacgaaacaccGCCAGGAGAGGGTGCTGGCCgtttaagagctatgctggaaacagc	69	8ac20d81524999fbb9902fdcfad685fe89e57f8a
AKT1	GGTGCTGGCCAGCATACCATAGT	GGTGCTGGCCAGCATACCAT	14:104769868-104769890	14	104769868-104769890	104769868	104769890	right	ENSG00000142208	ENST00000649815	ENSE00002485852	GGTGCTGGCCAGCATACCAT	exonic	FALSE	NA	NA	atcttgtggaaaggacgaaacaccGGTGCTGGCCAGCATACCATgtttaagagctatgctggaaacagc	69	a239951892c5526a4906cf28d7b59745db6435a7
AKT1	TGCTGGCCAGCATACCATAGTGA	TGCTGGCCAGCATACCATAG	14:104769870-104769892	14	104769870-104769892	104769870	104769892	right	ENSG00000142208	ENST00000649815	ENSE00002485852	GGCTGGCCAGCATACCATAG	exonic	FALSE	NA	NA	atcttgtggaaaggacgaaacaccGGCTGGCCAGCATACCATAGgtttaagagctatgctggaaacagc	69	decc13472d99092fa4bd7dff4ac8ed7292ed346a
AKT1	CTGGCCAGCATACCATAGTGAGG	CTGGCCAGCATACCATAGTG	14:104769872-104769894	14	104769872-104769894	104769872	104769894	right	ENSG00000142208	ENST00000649815	ENSE00002485852	GTGGCCAGCATACCATAGTG	exonic	FALSE	NA	NA	atcttgtggaaaggacgaaacaccGTGGCCAGCATACCATAGTGgtttaagagctatgctggaaacagc	69	10f48cf13ee48e6a4bbad81198b0ea9fc4e6b3a9
AKT1	TGGCCAGCATACCATAGTGAGGT	TGGCCAGCATACCATAGTGA	14:104769873-104769895	14	104769873-104769895	104769873	104769895	right	ENSG00000142208	ENST00000649815	ENSE00002485852	GGGCCAGCATACCATAGTGA	exonic	FALSE	NA	NA	atcttgtggaaaggacgaaacaccGGGCCAGCATACCATAGTGAgtttaagagctatgctggaaacagc	69	398233610f3afd9177a2bcefdfca0f7cfa24ee83
AKT1	CCAGCATACCATAGTGAGGTTGC	CCAGCATACCATAGTGAGGT	14:104769876-104769898	14	104769876-104769898	104769876	104769898	right	ENSG00000142208	ENST00000649815	ENSE00002485852	GCAGCATACCATAGTGAGGT	exonic	FALSE	NA	NA	atcttgtggaaaggacgaaacaccGCAGCATACCATAGTGAGGTgtttaagagctatgctggaaacagc	69	d0e2c4c36c4de560d01a2f87af617f1e26858609
AKT1	TACCATAGTGAGGTTGCATCTGG	TACCATAGTGAGGTTGCATC	14:104769882-104769904	14	104769882-104769904	104769882	104769904	right	ENSG00000142208	ENST00000649815	ENSE00002485852	GACCATAGTGAGGTTGCATC	exonic	FALSE	NA	NA	atcttgtggaaaggacgaaacaccGACCATAGTGAGGTTGCATCgtttaagagctatgctggaaacagc	69	3b6767c0026ce73a70e86874b4ba6896f5c32dd4
AKT1	ACCATAGTGAGGTTGCATCTGGT	ACCATAGTGAGGTTGCATCT	14:104769883-104769905	14	104769883-104769905	104769883	104769905	right	ENSG00000142208	ENST00000649815	ENSE00002485852	GCCATAGTGAGGTTGCATCT	exonic	FALSE	NA	NA	atcttgtggaaaggacgaaacaccGCCATAGTGAGGTTGCATCTgtttaagagctatgctggaaacagc	69	c614c3a4d4012bad99ddeed7d10ba0873dd7d38c
AKT1	CATAGTGAGGTTGCATCTGGTGC	CATAGTGAGGTTGCATCTGG	14:104769885-104769907	14	104769885-104769907	104769885	104769907	right	ENSG00000142208	ENST00000649815	ENSE00002485852	GATAGTGAGGTTGCATCTGG	exonic	FALSE	NA	NA	atcttgtggaaaggacgaaacaccGATAGTGAGGTTGCATCTGGgtttaagagctatgctggaaacagc	69	0ede88990a67c3421910a8ba6bf6aabad188ff3a
AKT1	AGGTTGCATCTGGTGCCACCAGG	AGGTTGCATCTGGTGCCACC	14:104769892-104769914	14	104769892-104769914	104769892	104769914	right	ENSG00000142208	ENST00000649815	ENSE00002485852	GGGTTGCATCTGGTGCCACC	exonic	FALSE	NA	NA	atcttgtggaaaggacgaaacaccGGGTTGCATCTGGTGCCACCgtttaagagctatgctggaaacagc	69	5ea6e2d24cf704d0140644091f3abf2c53457b50
AKT1	GGTTGCATCTGGTGCCACCAGGT	GGTTGCATCTGGTGCCACCA	14:104769893-104769915	14	104769893-104769915	104769893	104769915	right	ENSG00000142208	ENST00000649815	ENSE00002485852	GGTTGCATCTGGTGCCACCA	exonic	FALSE	NA	NA	atcttgtggaaaggacgaaacaccGGTTGCATCTGGTGCCACCAgtttaagagctatgctggaaacagc	69	5065c8c025c6c6db300b23bf747f8b366a5d95e8
AKT1	TGCATCTGGTGCCACCAGGTTGA	TGCATCTGGTGCCACCAGGT	14:104769896-104769918	14	104769896-104769918	104769896	104769918	right	ENSG00000142208	ENST00000649815	ENSE00002485852	GGCATCTGGTGCCACCAGGT	exonic	FALSE	NA	NA	atcttgtggaaaggacgaaacaccGGCATCTGGTGCCACCAGGTgtttaagagctatgctggaaacagc	69	9fa2e39628c8b08941dffffe19a560b9b1ff2de5
AKT1	CTGGTGCCACCAGGTTGAACTGA	CTGGTGCCACCAGGTTGAAC	14:104769901-104769923	14	104769901-104769923	104769901	104769923	right	ENSG00000142208	ENST00000649815	ENSE00002485852	GTGGTGCCACCAGGTTGAAC	exonic	FALSE	NA	NA	atcttgtggaaaggacgaaacaccGTGGTGCCACCAGGTTGAACgtttaagagctatgctggaaacagc	69	39e9c6ae263edb8542c4b9274227c10823752fcc
AKT1	GGTGCCACCAGGTTGAACTGAGG	GGTGCCACCAGGTTGAACTG	14:104769903-104769925	14	104769903-104769925	104769903	104769925	right	ENSG00000142208	ENST00000649815	ENSE00002485852	GGTGCCACCAGGTTGAACTG	exonic	FALSE	NA	NA	atcttgtggaaaggacgaaacaccGGTGCCACCAGGTTGAACTGgtttaagagctatgctggaaacagc	69	03b1f6d1ed26c9add9a402f7757eaa818dbed65a
AKT1	GTGCCACCAGGTTGAACTGAGGC	GTGCCACCAGGTTGAACTGA	14:104769904-104769926	14	104769904-104769926	104769904	104769926	right	ENSG00000142208	ENST00000649815	ENSE00002485852	GTGCCACCAGGTTGAACTGA	exonic	FALSE	NA	NA	atcttgtggaaaggacgaaacaccGTGCCACCAGGTTGAACTGAgtttaagagctatgctggaaacagc	69	76b606614ac0854f662ad04fd51e4fba745269ce
AKT1	ACCAGGTTGAACTGAGGCCCAGG	ACCAGGTTGAACTGAGGCCC	14:104769909-104769931	14	104769909-104769931	104769909	104769931	right	ENSG00000142208	ENST00000649815	ENSE00002485852	GCCAGGTTGAACTGAGGCCC	exonic	FALSE	NA	NA	atcttgtggaaaggacgaaacaccGCCAGGTTGAACTGAGGCCCgtttaagagctatgctggaaacagc	69	4e2c973ed8d672b7520756be131f2ca27361121c
AKT1	CCAGGTTGAACTGAGGCCCAGGG	CCAGGTTGAACTGAGGCCCA	14:104769910-104769932	14	104769910-104769932	104769910	104769932	right	ENSG00000142208	ENST00000649815	ENSE00002485852	GCAGGTTGAACTGAGGCCCA	exonic	FALSE	NA	NA	atcttgtggaaaggacgaaacaccGCAGGTTGAACTGAGGCCCAgtttaagagctatgctggaaacagc	69	d6a3f2b66ddae01688182430cfe3d2a5be0519ae
AKT1	CAGGTTGAACTGAGGCCCAGGGC	CAGGTTGAACTGAGGCCCAG	14:104769911-104769933	14	104769911-104769933	104769911	104769933	right	ENSG00000142208	ENST00000649815	ENSE00002485852	GAGGTTGAACTGAGGCCCAG	exonic	FALSE	NA	NA	atcttgtggaaaggacgaaacaccGAGGTTGAACTGAGGCCCAGgtttaagagctatgctggaaacagc	69	36a39c482b70c23dce9eb37d0490c377889acb37
AKT1	GAACTGAGGCCCAGGGCCCCAGA	GAACTGAGGCCCAGGGCCCC	14:104769917-104769939	14	104769917-104769939	104769917	104769939	right	ENSG00000142208	ENST00000649815	ENSE00002485852	GAACTGAGGCCCAGGGCCCC	exonic	FALSE	NA	NA	atcttgtggaaaggacgaaacaccGAACTGAGGCCCAGGGCCCCgtttaagagctatgctggaaacagc	69	a59b87115eca41f85281dc641a7da1a7ece66c4b
AKT1	ACTGAGGCCCAGGGCCCCAGAGA	ACTGAGGCCCAGGGCCCCAG	14:104769919-104769941	14	104769919-104769941	104769919	104769941	right	ENSG00000142208	ENST00000649815	ENSE00002485852	GCTGAGGCCCAGGGCCCCAG	exonic	FALSE	NA	NA	atcttgtggaaaggacgaaacaccGCTGAGGCCCAGGGCCCCAGgtttaagagctatgctggaaacagc	69	71eb8254148424933c81b189e081f382f96b4910
AKT1	TGAGGCCCAGGGCCCCAGAGAGA	TGAGGCCCAGGGCCCCAGAG	14:104769921-104769943	14	104769921-104769943	104769921	104769943	right	ENSG00000142208	ENST00000649815	ENSE00002485852	GGAGGCCCAGGGCCCCAGAG	exonic	FALSE	NA	NA	atcttgtggaaaggacgaaacaccGGAGGCCCAGGGCCCCAGAGgtttaagagctatgctggaaacagc	69	aa4c26b16fcf421719150fbac0509ade9fad692d
AKT1	GGCCCAGGGCCCCAGAGAGATGA	GGCCCAGGGCCCCAGAGAGA	14:104769924-104769946	14	104769924-104769946	104769924	104769946	right	ENSG00000142208	ENST00000649815	ENSE00002485852	GGCCCAGGGCCCCAGAGAGA	exonic	FALSE	NA	NA	atcttgtggaaaggacgaaacaccGGCCCAGGGCCCCAGAGAGAgtttaagagctatgctggaaacagc	69	1a7e4c88a08b21d6a1f724ae4af73f001d8d7163
AKT1	CAGGGCCCCAGAGAGATGACAGA	CAGGGCCCCAGAGAGATGAC	14:104769928-104769950	14	104769928-104769950	104769928	104769950	right	ENSG00000142208	ENST00000649815	ENSE00002485852	GAGGGCCCCAGAGAGATGAC	exonic	FALSE	NA	NA	atcttgtggaaaggacgaaacaccGAGGGCCCCAGAGAGATGACgtttaagagctatgctggaaacagc	69	bbb800c94e3c569294a0b0aaa5e28e52da33cb76
AKT1	GCCCCAGAGAGATGACAGATAGC	GCCCCAGAGAGATGACAGAT	14:104769932-104769954	14	104769932-104769954	104769932	104769954	right	ENSG00000142208	ENST00000649815	ENSE00002485852	GCCCCAGAGAGATGACAGAT	exonic	FALSE	NA	NA	atcttgtggaaaggacgaaacaccGCCCCAGAGAGATGACAGATgtttaagagctatgctggaaacagc	69	8ec398e9dbeee0f029fda59fbdffc914b32a9b6e
AKT1	CCAGAGAGATGACAGATAGCTGG	CCAGAGAGATGACAGATAGC	14:104769935-104769957	14	104769935-104769957	104769935	104769957	right	ENSG00000142208	ENST00000649815	ENSE00002485852	GCAGAGAGATGACAGATAGC	exonic	FALSE	NA	NA	atcttgtggaaaggacgaaacaccGCAGAGAGATGACAGATAGCgtttaagagctatgctggaaacagc	69	01461c6067fca812fa05c3d703f2906a52508388
AKT1	CAGAGAGATGACAGATAGCTGGT	CAGAGAGATGACAGATAGCT	14:104769936-104769958	14	104769936-104769958	104769936	104769958	right	ENSG00000142208	ENST00000649815	ENSE00002485852	GAGAGAGATGACAGATAGCT	exonic	FALSE	NA	NA	atcttgtggaaaggacgaaacaccGAGAGAGATGACAGATAGCTgtttaagagctatgctggaaacagc	69	f8a86b7b89047d0ba169a92090377d2f870919f6
AKT1	GAGAGATGACAGATAGCTGGTGA	GAGAGATGACAGATAGCTGG	14:104769938-104769960	14	104769938-104769960	104769938	104769960	right	ENSG00000142208	ENST00000649815	ENSE00002485852	GAGAGATGACAGATAGCTGG	exonic	FALSE	NA	NA	atcttgtggaaaggacgaaacaccGAGAGATGACAGATAGCTGGgtttaagagctatgctggaaacagc	69	00f6437bb31f065f9bc4d088d3930c058fc9f980
[truncated: 21,597 more rows]

## Sheet: ST2 BE z-scores
Gene	CRISPR.PAM.Sequence	guide	Location	chr	start_end	start	end	Gene_ID	G_guide	sgRNA_type	polyT	Twist_oligo	Twist_oligo_length	sgRNA_ID	off_target_metric_NG	off_target_summary_NG	perfect_matches	one_mismatch	two_mismatches	three_mismatches	four_mismatches	strand	CRISPR_PAM_Sequence	CRISPR_PAM_Location	gRNA_Target_Location	Edit_Location	Direction	Transcript_ID	Exon_ID	Protein_ID	guide_in_CDS	Edit_in_Exon	Edit_in_CDS	guide_on_mutation	guide_change_mutation	X..Edits.guide	Poly_T	allele	cDNA_Change	CDS_Position	Amino_Acid_Position	Protein_Change	Edited_AA	Edited_AA_Prop	New_AA	New_AA_Prop	proline_addition	variant_classification	consequence_terms
[truncated: 45,128 more rows]
[truncated: 136 more columns]

[truncated: 18 more sheets: ST3 prime_editing, ST4 PE z-score, ST5 Perturb-seq_description, ST6 perturb-seq, ST7 metadata_PS_ABE, ST8 metadata_PS_CBE, ST9 markers_ABE, ST10 markers_CBE, ST11 PROGENy_ABE, ST12 PROGENy_CBE, ST13 MAYA_ABE, ST14 MAYA_CBE, ST15 Genotyping_BE, ST16 COSMIC_variants, ST17 potential_novel_variants, ST18 primers, ST19 amplicon_seq_metadata, ST20 ENA_accessions]
